# Supplementary material for: Accurate estimation of pathway activity in single cells for clustering and differential analysis
Source: Genome Res. 2024 Jun;34(6):925–36. doi: 10.1101/gr.278431.123 (PMC11293543; doi:10.1101/gr.278431.123)
Supplement: Supplement 11 [file Supplemental_Code_2.zip]

Archive with 23 entries (17 files):
- Supplemental Code 2/
- Supplemental Code 2/COVID - African Green Monkey/
- Supplemental Code 2/COVID - African Green Monkey/AUCell - AGM analysis.R
- Supplemental Code 2/COVID - African Green Monkey/B_cells_list.txt
- Supplemental Code 2/COVID - African Green Monkey/Epithelial_cells_list.txt
- Supplemental Code 2/COVID - African Green Monkey/SiPSiC - AGM analysis.R
- Supplemental Code 2/COVID - African Green Monkey/ssGSEA_COVID_AGM_Processing.R
- Supplemental Code 2/COVID - African Green Monkey/T_cells_list.txt
- Supplemental Code 2/COVID - African Green Monkey/VAM_COVID_AGM_Processing.R
- Supplemental Code 2/COVID - Human/
- Supplemental Code 2/COVID - Human/AUCell human Corona analysis.R
- Supplemental Code 2/COVID - Human/SiPSiC human Corona analysis.R
- Supplemental Code 2/COVID - Human/ssGSEA  human Corona analysis.R
- Supplemental Code 2/COVID - Human/VAM  human Corona analysis.R
- Supplemental Code 2/GBM/
- Supplemental Code 2/GBM/AUCell_GBM_Analysis.R
- Supplemental Code 2/GBM/SiPSiC_GBM_Analysis.R
- Supplemental Code 2/GBM/ssGSEA_GBM_Analysis.R
- Supplemental Code 2/GBM/VAM_GBM_Analysis.R
- Supplemental Code 2/Lung Adenocarcinoma/
- Supplemental Code 2/Lung Adenocarcinoma/SiPSiC_Lung_Adenocarcinoma_Processing.R
- Supplemental Code 2/Oligodendroglioma/
- Supplemental Code 2/Oligodendroglioma/SiPSiC_Oligodendroglioma_Analysis.R
