# Supplementary material for: Accurate estimation of pathway activity in single cells for clustering and differential analysis
Source: Genome Res. 2024 Jun;34(6):925–36. doi: 10.1101/gr.278431.123 (PMC11293543; doi:10.1101/gr.278431.123)
Supplement: Supplement 11 [file Supplemental_Code_2.zip › Supplemental Code 2/COVID - African Green Monkey/B_cells_list.txt]

Cell_Name
AGM1_Lung_AACACACTCCGAAATC-1
AGM1_Lung_ACATCCCCAGCGCTTG-1
AGM1_Lung_ACATTTCGTCGAGCTC-1
AGM1_Lung_AGCCAATGTACAAACA-1
AGM1_Lung_AGCGCCAGTATCGCTA-1
AGM1_Lung_AGGCTGCAGTGCCCGT-1
AGM1_Lung_AGTGTTGTCTGGACTA-1
AGM1_Lung_ATCCCTGGTTGGACCC-1
AGM1_Lung_ATCCTATGTTAGTTCG-1
AGM1_Lung_ATCGATGGTTGTTTGG-1
AGM1_Lung_CACAACACACCTGAAT-1
AGM1_Lung_CATAGACAGTAGAGTT-1
AGM1_Lung_CCTCTAGAGCTGTTCA-1
AGM1_Lung_GAATAGAGTCTCGACG-1
AGM1_Lung_GCACATATCAAACGAA-1
AGM1_Lung_GCAGGCTAGCGCTGCT-1
AGM1_Lung_GCCAGTGCATCAACCA-1
AGM1_Lung_TAACTTCAGGTAAACT-1
AGM1_Lung_TAAGCGTTCGTTGTTT-1
AGM1_Lung_TCAAGACTCTGCATAG-1
AGM1_Lung_TCAGCCTAGAAACCCG-1
AGM1_Lung_TGGGAGAAGGACACTG-1
AGM1_Lung_TTTGTTGGTATACCTG-1
AGM2_Lung_AAACGCTCACACGGAA-1
AGM2_Lung_AAGCGAGAGATACATG-1
AGM2_Lung_ACATGCAAGAGATTCA-1
AGM2_Lung_ACCATTTCATTCTCTA-1
AGM2_Lung_ACGCACGTCCCACAGG-1
AGM2_Lung_ACTATCTGTGGACAGT-1
AGM2_Lung_ACTATTCAGACACACG-1
AGM2_Lung_ACTATTCAGACGGATC-1
AGM2_Lung_ACTGCAAGTTCGAACT-1
AGM2_Lung_AGACCCGCACTTCTCG-1
AGM2_Lung_AGACTCATCCCGAACG-1
AGM2_Lung_AGTACTGGTGAGTCAG-1
AGM2_Lung_AGTTAGCCACATTACG-1
AGM2_Lung_ATCCCTGGTACTTCCC-1
AGM2_Lung_ATCGCCTCAGCATCTA-1
AGM2_Lung_ATCGCCTGTGCATTAC-1
AGM2_Lung_CAATTTCAGTATGTAG-1
AGM2_Lung_CACGAATCACTATCGA-1
AGM2_Lung_CAGAGCCTCGCTCATC-1
AGM2_Lung_CATGCGGTCCGGCTTT-1
AGM2_Lung_CCACAAAAGGCCTGAA-1
AGM2_Lung_CCCTGATCATATCTCT-1
AGM2_Lung_CCCTTAGTCAAGAGTA-1
AGM2_Lung_CCGGTGAGTTTGGGTT-1
AGM2_Lung_CCTCATGTCGCTACGG-1
AGM2_Lung_CCTGTTGCACTCTGCT-1
AGM2_Lung_CGAAGTTGTATCCTTT-1
AGM2_Lung_CGAGTTACACTTGTGA-1
AGM2_Lung_CGATGCGGTGAATGAT-1
AGM2_Lung_CGCAGGTAGATGAAGG-1
AGM2_Lung_CGTAATGAGATCGCCC-1
AGM2_Lung_CTCAAGATCGTTGTAG-1
AGM2_Lung_CTGCCATCAGACTGCC-1
AGM2_Lung_CTGTACCTCCATCTCG-1
AGM2_Lung_GAACACTGTATCCTTT-1
AGM2_Lung_GACCAATTCTATTGTC-1
AGM2_Lung_GAGGGTACATACATCG-1
AGM2_Lung_GAGTCATAGCGATCGA-1
AGM2_Lung_GATGTTGCACTACCCT-1
AGM2_Lung_GCCATTCCAGCACAGA-1
AGM2_Lung_GCTACAATCGTGGGTC-1
AGM2_Lung_GGAGATGGTTAACAGA-1
AGM2_Lung_GGATCTAAGTGGCAGT-1
AGM2_Lung_GGGAAGTTCATCGCCT-1
AGM2_Lung_GTAGATCTCTCTTAAC-1
AGM2_Lung_GTCCACTCAATGACCT-1
AGM2_Lung_GTCGTTCCAACTCCAA-1
AGM2_Lung_GTGAGTTAGCAGCCCT-1
AGM2_Lung_GTGCTGGTCGACGAGA-1
AGM2_Lung_GTTTGGAGTTCGCGTG-1
AGM2_Lung_TAATCTCTCAAACTGC-1
AGM2_Lung_TCAGTCCAGCGCCCAT-1
AGM2_Lung_TCATTTGAGGGTGAAA-1
AGM2_Lung_TCATTTGCAATCCTTT-1
AGM2_Lung_TCCACCAGTCCCGGTA-1
AGM2_Lung_TCGATTTAGGCATGGT-1
AGM2_Lung_TCTAACTCAACCCGCA-1
AGM2_Lung_TCTGGCTTCCTACAAG-1
AGM2_Lung_TGATCAGTCTACGCAA-1
AGM2_Lung_TGCAGTACACGGCTAC-1
AGM2_Lung_TGCAGTACATGGCACC-1
AGM2_Lung_TGGATGTAGCTGACCC-1
AGM2_Lung_TGGGATTAGCAGCCCT-1
AGM2_Lung_TGTGATGCACAGTCCG-1
AGM2_Lung_TGTTCATAGTGACCTT-1
AGM2_Lung_TTCAGGATCCGACAGC-1
AGM2_Lung_TTCCACGTCTAGACCA-1
AGM2_Lung_TTCCTAATCGAGAACG-1
AGM2_Lung_TTGACCCGTGTCGATT-1
AGM2_Lung_TTGCTGCAGTAAGAGG-1
AGM2_Lung_TTGGGCGTCAGTGTTG-1
AGM2_Lung_TTTATGCTCAAGGTGG-1
AGM3_Lung_AAAGGTACACCGGTCA-1
AGM3_Lung_AAAGTGACAGCAGTAG-1
AGM3_Lung_AACACACAGGCGATAC-1
AGM3_Lung_AACAGGGGTCGGTAAG-1
AGM3_Lung_AACCACAAGGCTGTAG-1
AGM3_Lung_AAGCGAGCACTAGTAC-1
AGM3_Lung_ACCAAACTCCCTTGTG-1
AGM3_Lung_ACCTGAAAGCGAGTAC-1
AGM3_Lung_ACTTAGGGTATAATGG-1
AGM3_Lung_ACTTTCAGTTAGAGAT-1
AGM3_Lung_AGACCATTCACAGTGT-1
AGM3_Lung_AGCCACGAGGTTCATC-1
AGM3_Lung_AGCGATTGTCCTATAG-1
AGM3_Lung_AGGGTCCGTGAGTTGG-1
AGM3_Lung_AGTACTGCACTTTATC-1
AGM3_Lung_AGTGACTCATAGATCC-1
AGM3_Lung_AGTTAGCTCGCAGTTA-1
AGM3_Lung_ATCCACCCAGCATACT-1
AGM3_Lung_CAAGAGGAGGAGGCAG-1
AGM3_Lung_CAATTTCGTCTAGGCC-1
AGM3_Lung_CACGAATCAGAGCGTA-1
AGM3_Lung_CATACCCAGGTGGTTG-1
AGM3_Lung_CATGGTACACTGGACC-1
AGM3_Lung_CATGGTACAGGCGAAT-1
AGM3_Lung_CATTCATGTCCACACG-1
AGM3_Lung_CATTCCGTCAGTCACA-1
AGM3_Lung_CCAAGCGAGGGCATGT-1
AGM3_Lung_CCACAAATCTCGGGAC-1
AGM3_Lung_CCACACTAGAGTCTTC-1
AGM3_Lung_CCGGGTAGTTCGGTCG-1
AGM3_Lung_CCTGCATTCTAGTCAG-1
AGM3_Lung_CGCCATTAGAAACACT-1
AGM3_Lung_CGGTCAGCATCGGCCA-1
AGM3_Lung_CGTTCTGAGGAGGGTG-1
AGM3_Lung_CTAACTTGTCTCGGGT-1
AGM3_Lung_CTATCCGTCGGCTTGG-1
AGM3_Lung_CTCATCGAGAGCCATG-1
AGM3_Lung_CTCATCGAGTTAGTGA-1
AGM3_Lung_CTCATCGTCGGCTCTT-1
AGM3_Lung_CTCCCAAAGAAGAACG-1
AGM3_Lung_CTGGCAGGTTCCAGGC-1
AGM3_Lung_CTTGAGACAGGGCTTC-1
AGM3_Lung_GAACGTTAGTGGAATT-1
AGM3_Lung_GAAGGACCACAAGTGG-1
AGM3_Lung_GAAGGGTGTCAAAGCG-1
AGM3_Lung_GAAGGGTTCCATAAGC-1
AGM3_Lung_GAATCGTGTATCGTTG-1
AGM3_Lung_GAATCGTTCCTTATAC-1
AGM3_Lung_GACATCATCCAAGCCG-1
AGM3_Lung_GACCCAGTCGAACGCC-1
AGM3_Lung_GACGCTGGTCCTTGTC-1
AGM3_Lung_GATCGTAAGAGCCATG-1
AGM3_Lung_GCAGGCTAGAAACCCG-1
AGM3_Lung_GCCATGGAGTTCTACG-1
AGM3_Lung_GCGGAAAGTGTGACCC-1
AGM3_Lung_GCTGAATTCTGGAAGG-1
AGM3_Lung_GGAATGGTCGTGGCTG-1
AGM3_Lung_GGCTTGGTCGGCTTGG-1
AGM3_Lung_GGTCACGAGCAGGTCA-1
AGM3_Lung_GGTGATTTCCAAGCTA-1
AGM3_Lung_GGTGGCTGTTCGAAGG-1
AGM3_Lung_GGTGGCTTCCGAAGGA-1
AGM3_Lung_GGTTGTAGTGAATGTA-1
AGM3_Lung_GTAAGTCAGAGATCGC-1
AGM3_Lung_GTAATGCAGCATACTC-1
AGM3_Lung_GTAATGCGTCCCGTGA-1
AGM3_Lung_GTGCTTCCACACAGAG-1
AGM3_Lung_GTGTTCCCACATTACG-1
AGM3_Lung_TAACCAGAGAGGTGCT-1
AGM3_Lung_TATATCCGTGTTACTG-1
AGM3_Lung_TATCCTAGTTTCCATT-1
AGM3_Lung_TCATGTTTCGGAATGG-1
AGM3_Lung_TCCACGTGTTAACCTG-1
AGM3_Lung_TCCCATGTCCAAGCAT-1
AGM3_Lung_TCCGATCTCTGACAGT-1
AGM3_Lung_TCCTTCTCACCTGCGA-1
AGM3_Lung_TCTACCGGTCTGTCAA-1
AGM3_Lung_TCTTGCGTCGTTGTTT-1
AGM3_Lung_TGAACGTGTACATTGC-1
AGM3_Lung_TGAACGTTCGAGAACG-1
AGM3_Lung_TGGCGTGAGTTCCATG-1
AGM3_Lung_TTACCGCAGCCATGCC-1
AGM3_Lung_TTCATGTGTACTTCCC-1
AGM3_Lung_TTCGATTCAAGCCCAC-1
AGM3_Lung_TTTGATCGTACAGCGA-1
AGM3_Lung_TTTGGTTAGGGCAATC-1
AGM4_Lung_AAACGCTAGTCAGCCC-1
AGM4_Lung_AACCTGAAGGTGCCTC-1
AGM4_Lung_AACGGGACAACTACGT-1
AGM4_Lung_ACAAGCTAGGTTCTAC-1
AGM4_Lung_ACACAGTCAACATCGT-1
AGM4_Lung_ACACTGAGTTGTTTGG-1
AGM4_Lung_ACATTTCCATAGATGA-1
AGM4_Lung_ACCAACACACGGCCAT-1
AGM4_Lung_ACCACAACATCGCTGG-1
AGM4_Lung_ACCCTCACAAGAGTAT-1
AGM4_Lung_ACGTAGTAGTGCCTCG-1
AGM4_Lung_ACTATGGTCAAGTCTG-1
AGM4_Lung_AGACCATGTCCAATCA-1
AGM4_Lung_AGAGAGCGTAATGATG-1
AGM4_Lung_AGATCGTCAGGCCCTA-1
AGM4_Lung_AGCCAATAGAAATCCA-1
AGM4_Lung_AGCCAATGTGTATACC-1
AGM4_Lung_AGCCAGCCATCAGCAT-1
AGM4_Lung_AGCGATTAGACTCCGC-1
AGM4_Lung_AGGTTACCATGAATAG-1
AGM4_Lung_AGTACTGGTTGCTGAT-1
AGM4_Lung_ATACCTTGTATAATGG-1
AGM4_Lung_ATACTTCTCGATACTG-1
AGM4_Lung_ATCGTGATCACGACTA-1
AGM4_Lung_ATCTCTACAGTCGGAA-1
AGM4_Lung_ATCTTCAGTTTAGTCG-1
AGM4_Lung_ATGAAAGAGTTGCATC-1
AGM4_Lung_ATGCCTCCAAACAGGC-1
AGM4_Lung_ATGCCTCGTTGAGAGC-1
AGM4_Lung_ATGGGTTAGATCGACG-1
AGM4_Lung_ATGGTTGTCGCCACTT-1
AGM4_Lung_ATGTCCCCAGCACCCA-1
AGM4_Lung_ATTCACTGTTTCCAAG-1
AGM4_Lung_ATTTCACTCACGGGCT-1
AGM4_Lung_ATTTCACTCCACACAA-1
AGM4_Lung_CAACAACTCGTCGCTT-1
AGM4_Lung_CAACCAATCCGCACTT-1
AGM4_Lung_CAACGGCAGAAATCCA-1
AGM4_Lung_CAAGAGGCAGGATGAC-1
AGM4_Lung_CAAGGGAGTCCGGTCA-1
AGM4_Lung_CACAGATCAGGTCCCA-1
AGM4_Lung_CAGATCACATGTTCGA-1
AGM4_Lung_CATACCCTCTCGCAGG-1
AGM4_Lung_CATCCGTCAATTCTTC-1
AGM4_Lung_CATTGTTTCTTACCAT-1
AGM4_Lung_CATTTCAGTGTCCGGT-1
AGM4_Lung_CATTTCAGTTGTGTAC-1
AGM4_Lung_CCAAGCGGTCGTGATT-1
AGM4_Lung_CCAATTTGTTGCCGAC-1
AGM4_Lung_CCATAAGAGTATGTAG-1
AGM4_Lung_CCCTAACGTACCGGCT-1
AGM4_Lung_CCCTCTCGTGAAAGTT-1
AGM4_Lung_CCCTGATAGTATGGAT-1
AGM4_Lung_CCCTGATGTACAAAGT-1
AGM4_Lung_CCCTTAGGTAGGAGTC-1
AGM4_Lung_CCGATCTTCGCAGTCG-1
AGM4_Lung_CCGCAAGAGCCATTGT-1
AGM4_Lung_CCTAACCCAAGAATGT-1
AGM4_Lung_CCTAAGAGTGAGATAT-1
AGM4_Lung_CCTCTCCCAGAACATA-1
AGM4_Lung_CCTTCAGAGGTACAAT-1
AGM4_Lung_CCTTGTGTCGACCAAT-1
AGM4_Lung_CCTTTGGAGTAAGCAT-1
AGM4_Lung_CGAAGGATCGCATGAT-1
AGM4_Lung_CGAATTGCAGCCTTCT-1
AGM4_Lung_CGAGTTACAACGACTT-1
AGM4_Lung_CGCGTGACATCTCGTC-1
AGM4_Lung_CGCGTGATCCTACCGT-1
AGM4_Lung_CGGAGAATCCTCTTTC-1
AGM4_Lung_CGGTCAGTCGAGAACG-1
AGM4_Lung_CTACTATAGGTTAGTA-1
AGM4_Lung_CTCAAGATCTGATGGT-1
AGM4_Lung_CTCCGATGTTGCCTAA-1
AGM4_Lung_CTCCGATTCATTATCC-1
AGM4_Lung_CTCCTCCCAGAGTTCT-1
AGM4_Lung_CTGATCCAGATTGAGT-1
AGM4_Lung_CTGCGAGTCAATCCGA-1
AGM4_Lung_CTGCTCAAGAGTGACC-1
AGM4_Lung_CTTCCGAAGCACTCTA-1
AGM4_Lung_CTTCGGTGTGGTCTGC-1
AGM4_Lung_GAAGGGTTCGCCACTT-1
AGM4_Lung_GACCTTCTCTTTCGAT-1
AGM4_Lung_GACTATGGTTGGCCTG-1
AGM4_Lung_GAGAAATTCTGTCGCT-1
AGM4_Lung_GAGGCAACAGCAGGAT-1
AGM4_Lung_GATGGAGTCAAACCTG-1
AGM4_Lung_GATGTTGGTGAGCAGT-1
AGM4_Lung_GATGTTGTCGACATTG-1
AGM4_Lung_GATTCGATCCCTCTCC-1
AGM4_Lung_GATTCTTGTGGACCTC-1
AGM4_Lung_GCAACATTCCGTACGG-1
AGM4_Lung_GCCAGGTTCTTTCAGT-1
AGM4_Lung_GCCTGTTCAATTCTTC-1
AGM4_Lung_GCCTGTTTCTCGAACA-1
AGM4_Lung_GCGATCGCATGCAGGA-1
AGM4_Lung_GGAATCTGTCGTGGAA-1
AGM4_Lung_GGCAGTCGTAGCGCCT-1
AGM4_Lung_GGCTTTCAGGTCGTAG-1
AGM4_Lung_GGCTTTCGTTGTCCCT-1
AGM4_Lung_GGGTATTGTTCAAGTC-1
AGM4_Lung_GGGTTATAGGTACATA-1
AGM4_Lung_GGGTTTAAGCACGGAT-1
AGM4_Lung_GGTAACTCAAGTTGGG-1
AGM4_Lung_GGTGATTCACAGAGAC-1
AGM4_Lung_GGTTAACCAAATGAGT-1
AGM4_Lung_GGTTGTAGTTGTTGTG-1
AGM4_Lung_GTAACACAGAACTCCT-1
AGM4_Lung_GTAATCGCACCTGAAT-1
AGM4_Lung_GTACAGTAGACATACA-1
AGM4_Lung_GTACAGTCATCTCGTC-1
AGM4_Lung_GTATTTCTCCATTGCC-1
AGM4_Lung_GTCATGATCGCAGATT-1
AGM4_Lung_GTCATTTTCAGGACAG-1
AGM4_Lung_GTCCACTGTTCGTTCC-1
AGM4_Lung_GTCTACCAGCGTACAG-1
AGM4_Lung_GTCTAGATCCCGTAAA-1
AGM4_Lung_GTGAGGAAGCGTTAGG-1
AGM4_Lung_GTGAGGACAAAGGGCT-1
AGM4_Lung_GTGCACGAGAGCAGTC-1
AGM4_Lung_GTGCACGCATCCCGTT-1
AGM4_Lung_GTGCACGGTTACGGAG-1
AGM4_Lung_GTGTTCCCACATTCTT-1
AGM4_Lung_GTGTTCCCACCTGTCT-1
AGM4_Lung_GTTACCCAGCGTACAG-1
AGM4_Lung_GTTACCCTCGGTGTAT-1
AGM4_Lung_GTTGTCCAGAGTTGCG-1
AGM4_Lung_TAACGACAGGAAAGTG-1
AGM4_Lung_TAACGACGTTGATCGT-1
AGM4_Lung_TAACTTCCAATCGAAA-1
AGM4_Lung_TACCCACGTCACTCTC-1
AGM4_Lung_TACCTGCCACTAGGCC-1
AGM4_Lung_TACGGTACAGCTACCG-1
AGM4_Lung_TACTTCAAGCTGTGCC-1
AGM4_Lung_TACTTCACAACAAGTA-1
AGM4_Lung_TAGAGTCCAAGTCCCG-1
AGM4_Lung_TAGATCGTCTTCACGC-1
AGM4_Lung_TAGGTTGTCGACCATA-1
AGM4_Lung_TATCAGGTCTGCGTCT-1
AGM4_Lung_TATTCCATCCCACAGG-1
AGM4_Lung_TATTTCGTCGGAGATG-1
AGM4_Lung_TATTTCGTCTTACCGC-1
AGM4_Lung_TCAATTCAGACTCTTG-1
AGM4_Lung_TCACATTAGATAGGGA-1
AGM4_Lung_TCATATCAGGAAAGGT-1
AGM4_Lung_TCATTACCAAGCGAAC-1
AGM4_Lung_TCCATGCGTTACGATC-1
AGM4_Lung_TCCCACAAGCTGACTT-1
AGM4_Lung_TCGATTTCAGGTCTCG-1
AGM4_Lung_TCGCTTGTCAGAGTTC-1
AGM4_Lung_TCGGGTGAGTTTGCTG-1
AGM4_Lung_TCGGTCTCAGGTCTCG-1
AGM4_Lung_TCGGTCTGTGTGTGTT-1
AGM4_Lung_TCGTCCAAGTTAGAAC-1
AGM4_Lung_TCGTCCAGTCGATGCC-1
AGM4_Lung_TCTAACTCATCTGTTT-1
AGM4_Lung_TGAATCGGTAGCACGA-1
AGM4_Lung_TGACTCCAGCGAGTAC-1
AGM4_Lung_TGAGACTAGCCGAATG-1
AGM4_Lung_TGAGACTGTTCAGCGC-1
AGM4_Lung_TGATCAGGTTGCCTAA-1
AGM4_Lung_TGCGGGTAGTGTACAA-1
AGM4_Lung_TGGTGATGTCGAGTTT-1
AGM4_Lung_TGTCCCAGTTTCGATG-1
AGM4_Lung_TGTTACTGTATGTGTC-1
AGM4_Lung_TGTTCTACACTGGACC-1
AGM4_Lung_TGTTGAGCAGGTTCCG-1
AGM4_Lung_TTAGGCAAGGATATGT-1
AGM4_Lung_TTAGGGTAGGTGTGAC-1
AGM4_Lung_TTCCTAAAGCGATGAC-1
AGM4_Lung_TTCTCTCTCCCAACTC-1
AGM4_Lung_TTGCCTGAGTAACAGT-1
AGM4_Lung_TTGGATGCAGATTAAG-1
AGM4_Lung_TTGGATGTCACTGATG-1
AGM4_Lung_TTGGGATCACGCTATA-1
AGM4_Lung_TTGTGTTGTTAGAAAC-1
AGM4_Lung_TTTACCAGTGTTACTG-1
AGM4_Lung_TTTACCATCTGTACAG-1
AGM4_Lung_TTTCCTCTCCCGATCT-1
AGM4_Lung_TTTGATCGTCCTTTGC-1
AGM4_Lung_TTTGGAGCATTGACAC-1
AGM4_Lung_TTTGGTTGTTCACGAT-1
AGM5_Lung_AAAGAACCATCCGTTC-1
AGM5_Lung_AACCTGAAGTGACACG-1
AGM5_Lung_AACCTGAGTGATTGGG-1
AGM5_Lung_AACGGGAGTCGAACAG-1
AGM5_Lung_AAGCGTTGTGTACAGG-1
AGM5_Lung_AAGTTCGAGATACCAA-1
AGM5_Lung_AATCGACAGTTTGGCT-1
AGM5_Lung_AATGGCTCAGCTATTG-1
AGM5_Lung_ACAGGGATCAAACGTC-1
AGM5_Lung_ACATTTCTCGGACTGC-1
AGM5_Lung_ACCCAAACATGAAGCG-1
AGM5_Lung_ACCTACCCATTGAGGG-1
AGM5_Lung_ACCTGTCAGTCACTAC-1
AGM5_Lung_ACTATCTTCCCAACTC-1
AGM5_Lung_ACTATGGGTGTGGACA-1
AGM5_Lung_ACTCTCGTCCGTCCTA-1
AGM5_Lung_AGAACAATCGAGAATA-1
AGM5_Lung_AGAAGTACACGTCTCT-1
AGM5_Lung_AGACAAAAGCCACAAG-1
AGM5_Lung_AGAGCCCTCTTGGTCC-1
AGM5_Lung_AGCATCATCCGACATA-1
AGM5_Lung_AGCCAATGTGGTTTAC-1
AGM5_Lung_AGCGATTTCCCATTTA-1
AGM5_Lung_AGCGTCGCAGAACTTC-1
AGM5_Lung_AGGAGGTAGCCTGGAA-1
AGM5_Lung_AGGGTCCTCGCCGATG-1
AGM5_Lung_AGTAGCTCAATAGAGT-1
AGM5_Lung_AGTCACACAGAACTCT-1
AGM5_Lung_AGTCTCCAGCACTGGA-1
AGM5_Lung_AGTCTCCCACAAAGTA-1
AGM5_Lung_AGTGTTGAGGAAGAAC-1
AGM5_Lung_AGTTCGAAGGCTGAAC-1
AGM5_Lung_ATAGACCGTCTGTTAG-1
AGM5_Lung_ATAGGCTAGGGTTAAT-1
AGM5_Lung_ATCCACCAGTCCTGCG-1
AGM5_Lung_ATCCCTGCATCATTTC-1
AGM5_Lung_ATCTCTAGTACACTCA-1
AGM5_Lung_ATGCATGCACCAGCGT-1
AGM5_Lung_ATGGAGGAGAAGGATG-1
AGM5_Lung_ATGGGTTTCAAAGACA-1
AGM5_Lung_ATTACCTTCTAGACAC-1
AGM5_Lung_ATTCACTTCATCGTAG-1
AGM5_Lung_ATTCCCGAGTATGCAA-1
AGM5_Lung_ATTCCCGGTAGAATGT-1
AGM5_Lung_ATTCTTGAGTTGAAGT-1
AGM5_Lung_ATTCTTGTCTCGGTAA-1
AGM5_Lung_CAACCAATCTCTGACC-1
AGM5_Lung_CAATACGCAAGCTGCC-1
AGM5_Lung_CACAGGCGTACGGGAT-1
AGM5_Lung_CACAGGCTCTGAGGTT-1
AGM5_Lung_CACATGAAGAACGCGT-1
AGM5_Lung_CACCGTTGTAAGAACT-1
AGM5_Lung_CACGTGGTCGATGCAT-1
AGM5_Lung_CAGGCCATCCGTCACT-1
AGM5_Lung_CAGGGCTAGGTCCTGC-1
AGM5_Lung_CAGGGCTTCCTAGCGG-1
AGM5_Lung_CATACAGGTGGTCTCG-1
AGM5_Lung_CATACCCGTCATGGCC-1
AGM5_Lung_CATCCACCAATGCTCA-1
AGM5_Lung_CATGCAAAGAGAGAAC-1
AGM5_Lung_CATTCTAAGGCTCACC-1
AGM5_Lung_CATTGAGTCTGCGGAC-1
AGM5_Lung_CATTTCACAGCCTATA-1
AGM5_Lung_CCAATTTTCTTTGGAG-1
AGM5_Lung_CCACACTAGGCGTTAG-1
AGM5_Lung_CCACGAGTCGTCAGAT-1
AGM5_Lung_CCACGTTCACAAGTGG-1
AGM5_Lung_CCACTTGGTACGAGCA-1
AGM5_Lung_CCCATTGCAGATGCGA-1
AGM5_Lung_CCCGAAGGTCTGTGTA-1
AGM5_Lung_CCCTCTCGTCCTCAGG-1
AGM5_Lung_CCGGTAGGTGAAGCTG-1
AGM5_Lung_CCGGTGACAGCGTTGC-1
AGM5_Lung_CCTACGTCAGCACGAA-1
AGM5_Lung_CCTCAGTTCATAGAGA-1
AGM5_Lung_CCTCCTCGTACAGAGC-1
AGM5_Lung_CCTCTAGCACTTGAGT-1
AGM5_Lung_CCTCTCCAGCAATTAG-1
AGM5_Lung_CCTGCATTCCGAGTGC-1
AGM5_Lung_CCTGTTGAGCGACAGT-1
AGM5_Lung_CGAATTGGTGGCTAGA-1
AGM5_Lung_CGATGCGGTTCAAGGG-1
AGM5_Lung_CGCAGGTTCAACTTTC-1
AGM5_Lung_CGCAGGTTCCGAACGC-1
AGM5_Lung_CGCATAAAGAGGCGTT-1
AGM5_Lung_CGCATAATCGAGAACG-1
AGM5_Lung_CGGAACCCACTTTAGG-1
AGM5_Lung_CGGGTGTAGATCGCTT-1
AGM5_Lung_CGGGTGTGTCACAGTT-1
AGM5_Lung_CGTGTCTCATCCCACT-1
AGM5_Lung_CTAGACATCACATACG-1
AGM5_Lung_CTAGGTACAGACTCTA-1
AGM5_Lung_CTCAGGGAGTACCCTA-1
AGM5_Lung_CTCGAGGCAGAACTAA-1
AGM5_Lung_CTGAATGTCTCATTTG-1
AGM5_Lung_CTGAATGTCTGTGCGG-1
AGM5_Lung_CTGCAGGGTCACTTAG-1
AGM5_Lung_CTGCAGGTCAGGACAG-1
AGM5_Lung_CTGCTCAAGTCACTGT-1
AGM5_Lung_CTGTATTTCTAGTGAC-1
AGM5_Lung_CTGTGAATCTCAACCC-1
AGM5_Lung_CTTCCTTAGAGTCAAT-1
AGM5_Lung_CTTCCTTCAGACGATG-1
AGM5_Lung_CTTCCTTCAGGTTCGC-1
AGM5_Lung_CTTCTCTGTTTAAGGA-1
AGM5_Lung_GAAACCTAGCGCTTCG-1
AGM5_Lung_GAAGAATCATTAAAGG-1
AGM5_Lung_GAAGCCCCAACAGTGG-1
AGM5_Lung_GACCCAGCAGCAGTTT-1
AGM5_Lung_GACTCTCAGGGTTAGC-1
AGM5_Lung_GACTCTCGTACATTGC-1
AGM5_Lung_GACTCTCTCGGTTAGT-1
AGM5_Lung_GAGATGGAGCTTACGT-1
AGM5_Lung_GAGGGATCACATTCTT-1
AGM5_Lung_GAGGGATCACTTGAGT-1
AGM5_Lung_GAGTCTAGTATGACAA-1
AGM5_Lung_GAGTGAGTCAACTCTT-1
AGM5_Lung_GAGTGTTAGGCGTCCT-1
AGM5_Lung_GAGTTGTAGCTGCCTG-1
AGM5_Lung_GAGTTTGCATTCTTCA-1
AGM5_Lung_GATAGAATCACAGTGT-1
AGM5_Lung_GATAGCTGTGCCCTTT-1
AGM5_Lung_GATCATGAGTATAGAC-1
AGM5_Lung_GATTCTTGTCCCTGTT-1
AGM5_Lung_GCACGTGGTGAGACCA-1
AGM5_Lung_GCACTAATCGGTCAGC-1
AGM5_Lung_GCATCGGCATGGAGAC-1
AGM5_Lung_GCATTAGGTAACTTCG-1
AGM5_Lung_GCCCGAAGTCTGTAGT-1
AGM5_Lung_GCGTGCAAGCACTAGG-1
AGM5_Lung_GCTACCTCAGAGAAAG-1
AGM5_Lung_GCTTGGGGTTTCGCTC-1
AGM5_Lung_GGAATGGCAGTGTGGA-1
AGM5_Lung_GGACGTCTCCAGCCTT-1
AGM5_Lung_GGAGATGCAGTCACGC-1
AGM5_Lung_GGCACGTTCGAACCAT-1
AGM5_Lung_GGCGTCAGTATCCTCC-1
AGM5_Lung_GGGACAACATTGTAGC-1
AGM5_Lung_GGGAGATTCGAACCTA-1
AGM5_Lung_GGGAGTAAGTGGATAT-1
AGM5_Lung_GGGTGAACAGAGTTCT-1
AGM5_Lung_GGGTTATAGTATTCCG-1
AGM5_Lung_GGGTTATCATATCTGG-1
AGM5_Lung_GGTAGAGGTCGAGATG-1
AGM5_Lung_GGTTAACGTCGTTCAA-1
AGM5_Lung_GTACAGTCAATGCAGG-1
AGM5_Lung_GTAGATCGTCAAAGAT-1
AGM5_Lung_GTCAGCGAGCTCATAC-1
AGM5_Lung_GTCAGCGCACCTCAGG-1
AGM5_Lung_GTCATTTGTGATTGGG-1
AGM5_Lung_GTCGAATTCGAGAAAT-1
AGM5_Lung_GTCGTAAGTTCTCCAC-1
AGM5_Lung_GTCTACCGTGAGACCA-1
AGM5_Lung_GTCTAGATCACTTATC-1
AGM5_Lung_GTCTGTCTCCTTCACG-1
AGM5_Lung_GTGATGTGTTTGGGTT-1
AGM5_Lung_GTGTGGCAGTGCGTCC-1
AGM5_Lung_GTGTTAGAGTACAGAT-1
AGM5_Lung_GTTAGACCAGCGCGTT-1
AGM5_Lung_GTTCGCTAGTATCCTG-1
AGM5_Lung_GTTGTGAGTGCCGAAA-1
AGM5_Lung_GTTTACTCACATAGCT-1
AGM5_Lung_TAACTTCCATTACGGT-1
AGM5_Lung_TAACTTCGTCAACATC-1
AGM5_Lung_TAAGTCGTCAGATTGC-1
AGM5_Lung_TAATCTCTCGAGAGCA-1
AGM5_Lung_TACTTGTAGGTGAGAA-1
AGM5_Lung_TACTTGTTCCGCGGAT-1
AGM5_Lung_TAGACTGCAGTAACGG-1
AGM5_Lung_TAGGGTTCACACTTAG-1
AGM5_Lung_TAGTGCAAGACTTGTC-1
AGM5_Lung_TATCTTGTCACTAGCA-1
AGM5_Lung_TCAAGCACATGGAATA-1
AGM5_Lung_TCACGGGCAACCGACC-1
AGM5_Lung_TCACTATCATTGGATC-1
AGM5_Lung_TCAGTTTTCGAGAACG-1
AGM5_Lung_TCATACTCAAGCTGTT-1
AGM5_Lung_TCATCCGAGTCGAAGC-1
AGM5_Lung_TCATGAGCAGTTGGTT-1
AGM5_Lung_TCATGCCCAGGTCCCA-1
AGM5_Lung_TCATGCCGTCGCGTTG-1
AGM5_Lung_TCATGGAAGACCCTTA-1
AGM5_Lung_TCATGGAGTCCTTAAG-1
AGM5_Lung_TCCACCAAGAGTTGAT-1
AGM5_Lung_TCCTCTTTCAGTCATG-1
AGM5_Lung_TCCTCTTTCTAAACGC-1
AGM5_Lung_TCCTTTCAGGACAGTC-1
AGM5_Lung_TCGATTTCAGCGTTGC-1
AGM5_Lung_TCGTGCTAGTCAGGGT-1
AGM5_Lung_TCTATACGTACAAAGT-1
AGM5_Lung_TCTCAGCCACGCTGTG-1
AGM5_Lung_TGACAGTGTAGGCAAC-1
AGM5_Lung_TGACGCGGTATCTCGA-1
AGM5_Lung_TGAGGTTAGCGACCCT-1
AGM5_Lung_TGAGTCAGTCCAAGAG-1
AGM5_Lung_TGATTTCAGGCTCAAG-1
AGM5_Lung_TGCAGGCTCTGAGAAA-1
AGM5_Lung_TGCCGAGCACGCTGTG-1
AGM5_Lung_TGCTTCGGTGTCCATA-1
AGM5_Lung_TGCTTGCTCGATTGGT-1
AGM5_Lung_TGGAGGAGTGAATAAC-1
AGM5_Lung_TGGGATTAGGATGGCT-1
AGM5_Lung_TGGGTTACAATCGTCA-1
AGM5_Lung_TGGGTTACAATCTGCA-1
AGM5_Lung_TGGTAGTCACATATGC-1
AGM5_Lung_TGTAAGCTCCATTCGC-1
AGM5_Lung_TGTCAGAGTTGCCAAT-1
AGM5_Lung_TGTCCCAAGTGGTGGT-1
AGM5_Lung_TGTCCCACATTCGATG-1
AGM5_Lung_TGTGCGGCACCAAAGG-1
AGM5_Lung_TTACCATAGAGTTGTA-1
AGM5_Lung_TTACCGCTCCTCCACA-1
AGM5_Lung_TTACGCCTCTGCATAG-1
AGM5_Lung_TTCCAATCAAAGCTCT-1
AGM5_Lung_TTCCGGTGTCGGCACT-1
AGM5_Lung_TTCCGGTTCATATGGC-1
AGM5_Lung_TTCGATTCAGACCAAG-1
AGM5_Lung_TTGAACGAGCACTAAA-1
AGM5_Lung_TTGAACGCATGATCTG-1
AGM5_Lung_TTGCATTGTGCTAGCC-1
AGM5_Lung_TTGCTGCAGTGTACAA-1
AGM5_Lung_TTTCACATCTGGGCAC-1
AGM5_Lung_TTTCCTCAGGTAATCA-1
AGM5_Lung_TTTCCTCGTCTCGACG-1
AGM5_Lung_TTTGACTAGTTGGAGC-1
AGM6_Lung_AAAGGGCGTGCTTATG-1
AGM6_Lung_AACAAGATCAAGAGGC-1
AGM6_Lung_AAGAACACACTGCTTC-1
AGM6_Lung_AAGAACATCGCCTATC-1
AGM6_Lung_AAGACAAAGGAGGTTC-1
AGM6_Lung_AAGCGTTTCATGGATC-1
AGM6_Lung_AATCGACTCAATGTCG-1
AGM6_Lung_AATGGCTTCACTCTTA-1
AGM6_Lung_ACCACAAAGGTGCTTT-1
AGM6_Lung_ACCACAACAATTGAGA-1
AGM6_Lung_ACCACAAGTAGGAAAG-1
AGM6_Lung_ACCGTTCTCTCCTGAC-1
AGM6_Lung_ACGGGTCTCGTGCTCT-1
AGM6_Lung_ACGTAGTTCAAGTCTG-1
AGM6_Lung_ACTCCCAAGATGCTAA-1
AGM6_Lung_ACTTCCGAGCCTGCCA-1
AGM6_Lung_AGAAGCGAGCCTTTCC-1
AGM6_Lung_AGACAAAGTGTTTACG-1
AGM6_Lung_AGACACTTCCGCCTAT-1
AGM6_Lung_AGATGAAAGGAGGTTC-1
AGM6_Lung_AGATGAACAGCACGAA-1
AGM6_Lung_AGCGCCAAGTCACGCC-1
AGM6_Lung_AGCTACAGTACAATAG-1
AGM6_Lung_AGTGCCGTCAGGTAAA-1
AGM6_Lung_ATACCGAAGGAGAGGC-1
AGM6_Lung_ATCACTTTCCATACAG-1
AGM6_Lung_ATCGTCCAGTCTGCGC-1
AGM6_Lung_ATGCCTCGTATTCCTT-1
AGM6_Lung_ATGCCTCTCCCATAGA-1
AGM6_Lung_ATGGGAGTCAAGGTGG-1
AGM6_Lung_ATGTCTTTCCACTGAA-1
AGM6_Lung_ATGTCTTTCCTACCAC-1
AGM6_Lung_ATTACTCTCCTTCGAC-1
AGM6_Lung_CAACCAAAGACGTCCC-1
AGM6_Lung_CACAGGCGTAGAGTTA-1
AGM6_Lung_CACCGTTTCTGTCTCG-1
AGM6_Lung_CACGTTCAGAGCCGTA-1
AGM6_Lung_CAGATCAGTTCGTAAC-1
AGM6_Lung_CATACTTGTTTGGGTT-1
AGM6_Lung_CATCCCAGTGCGAACA-1
AGM6_Lung_CATCGCTTCTTTACAC-1
AGM6_Lung_CATGCGGAGGAAGTAG-1
AGM6_Lung_CATTCTACACCAGTAT-1
AGM6_Lung_CCAAGCGAGCATGCGA-1
AGM6_Lung_CGCAGGTTCTGCCTGT-1
AGM6_Lung_CTACAGAGTCCCTGTT-1
AGM6_Lung_CTCAGGGCACAAGCCC-1
AGM6_Lung_CTGAGCGGTTCAACGT-1
AGM6_Lung_CTGCCATCAGCAGGAT-1
AGM6_Lung_CTGCTCAAGGTTGGTG-1
AGM6_Lung_CTGTGGGTCGGACCAC-1
AGM6_Lung_CTTGAGAAGGTAAGGA-1
AGM6_Lung_CTTGATTAGTGGTTAA-1
AGM6_Lung_GAAGCGACACGACGTC-1
AGM6_Lung_GAATCGTCATCCGTTC-1
AGM6_Lung_GAGTGAGAGCCAAGCA-1
AGM6_Lung_GATAGCTAGGATATGT-1
AGM6_Lung_GATCATGGTGCCCTTT-1
AGM6_Lung_GATGAGGGTCACCCTT-1
AGM6_Lung_GCAGTTACAACGGCCT-1
AGM6_Lung_GCATCTCTCGTCAAAC-1
AGM6_Lung_GCATGATTCCGCTAGG-1
AGM6_Lung_GCCAGCAGTCTGTGGC-1
AGM6_Lung_GCCAGGTGTTCCTAGA-1
AGM6_Lung_GCCGTGATCTGATGGT-1
AGM6_Lung_GCCTGTTCAACACGTT-1
AGM6_Lung_GCGATCGCAGGCTATT-1
AGM6_Lung_GGAATCTGTTCATCGA-1
AGM6_Lung_GGAGCAATCTCTTGCG-1
AGM6_Lung_GGGACTCGTCGTGCCA-1
AGM6_Lung_GGGAGTACAACGGCCT-1
AGM6_Lung_GGGTTATAGGCTTAGG-1
AGM6_Lung_GGTGAAGAGAAGGTAG-1
AGM6_Lung_GGTGTTAAGCTCCACG-1
AGM6_Lung_GGTTGTACAAATGAAC-1
AGM6_Lung_GTAATGCGTATGCGGA-1
AGM6_Lung_GTCATTTAGCACTAAA-1
AGM6_Lung_GTCATTTCACAGCCAC-1
AGM6_Lung_GTCTAGAAGAACGCGT-1
AGM6_Lung_GTGAGCCAGAGAGTGA-1
AGM6_Lung_GTTACCCGTGTCGCTG-1
AGM6_Lung_TACGGTATCTAGCAAC-1
AGM6_Lung_TACGTCCTCCTTCACG-1
AGM6_Lung_TACTTACAGTCTGGTT-1
AGM6_Lung_TAGGTTGCAAGCCCAC-1
AGM6_Lung_TAGGTTGCAGTTCCAA-1
AGM6_Lung_TAGTGCACATGAAGGC-1
AGM6_Lung_TCAAGACGTATCGCAT-1
AGM6_Lung_TCACTATTCCGAACGC-1
AGM6_Lung_TCATGGAAGCTGTTCA-1
AGM6_Lung_TCATGTTAGCATTGTC-1
AGM6_Lung_TCATGTTCATGTAACC-1
AGM6_Lung_TCATTGTTCAAGTGGG-1
AGM6_Lung_TCCCACATCTGAACGT-1
AGM6_Lung_TCCTCCCAGGAAGTAG-1
AGM6_Lung_TCTATCAAGAAACCAT-1
AGM6_Lung_TCTCACGTCAGATTGC-1
AGM6_Lung_TCTCCGATCCGGCTTT-1
AGM6_Lung_TGAACGTAGATCCTAC-1
AGM6_Lung_TGAGCATCACCGTGAC-1
AGM6_Lung_TGCCGAGGTCAGTTTG-1
AGM6_Lung_TGCTGAAGTATCCTTT-1
AGM6_Lung_TGGAGAGAGGTTCTAC-1
AGM6_Lung_TGGATGTCAGGTCCGT-1
AGM6_Lung_TGGGTTACAGGAGGAG-1
AGM6_Lung_TGTCCACCAGACAAGC-1
AGM6_Lung_TGTTCATGTACATTGC-1
AGM6_Lung_TGTTGAGAGTAGGCCA-1
AGM6_Lung_TTACAGGGTCTCGGAC-1
AGM6_Lung_TTACGCCCAGCGATTT-1
AGM6_Lung_TTAGGCAGTGTGCCTG-1
AGM6_Lung_TTCACCGCATCGTGCG-1
AGM6_Lung_TTCACGCCACTGGATT-1
AGM6_Lung_TTCAGGAAGGAGGGTG-1
AGM6_Lung_TTCCTAATCCGGTAAT-1
AGM6_Lung_TTCGATTAGCGGTAAC-1
AGM6_Lung_TTGCGTCCAAGAGGCT-1
AGM6_Lung_TTGCTGCAGCATAGGC-1
AGM7_Lung_AAACGCTGTTTCGTAG-1
AGM7_Lung_AACCAACTCGTAGGAG-1
AGM7_Lung_AACCTTTTCTACACTT-1
AGM7_Lung_AACGGGAGTCGCGTCA-1
AGM7_Lung_AAGTTCGAGGATGTTA-1
AGM7_Lung_AATGGAACACTATGTG-1
AGM7_Lung_AATGGCTGTGCACAAG-1
AGM7_Lung_AATTCCTCAAGTAGTA-1
AGM7_Lung_ACAGCCGAGTTTAGGA-1
AGM7_Lung_ACCAACACATCACAGT-1
AGM7_Lung_ACCCTTGGTTTCGATG-1
AGM7_Lung_ACCGTTCCACAGAAGC-1
AGM7_Lung_ACTATTCAGTGGCAGT-1
AGM7_Lung_ACTATTCTCAGCCTTC-1
AGM7_Lung_ACTCTCGGTTAGTCGT-1
AGM7_Lung_ACTTATCAGCGACAGT-1
AGM7_Lung_AGAAGTAAGTGGATAT-1
AGM7_Lung_AGCTACATCACTTCTA-1
AGM7_Lung_AGGACGAAGGCATCGA-1
AGM7_Lung_AGGTCATCAAGGTTGG-1
AGM7_Lung_AGTACTGAGACTCTTG-1
AGM7_Lung_AGTAGTCGTGCGTTTA-1
AGM7_Lung_AGTCAACCACACAGCC-1
AGM7_Lung_AGTCACAGTCCACACG-1
AGM7_Lung_AGTGCCGCATCGCTGG-1
AGM7_Lung_ATCGTGAGTAGCGCCT-1
AGM7_Lung_ATGACCACAAAGAGTT-1
AGM7_Lung_ATGATCGCAGGTAGTG-1
AGM7_Lung_ATGGAGGCAGAAACCG-1
AGM7_Lung_ATTCAGGCATCAGCAT-1
AGM7_Lung_ATTTCACTCGGTAGAG-1
AGM7_Lung_CAAGGGAAGTGAACAT-1
AGM7_Lung_CACCAAAGTACAGGTG-1
AGM7_Lung_CACTGAATCGCGGACT-1
AGM7_Lung_CACTGTCGTGCAATAA-1
AGM7_Lung_CAGAGCCCAACTGGTT-1
AGM7_Lung_CAGATACAGGACAACC-1
AGM7_Lung_CAGATACTCCGCGGAT-1
AGM7_Lung_CAGGCCATCCCTCTAG-1
AGM7_Lung_CATCCACGTTACCTTT-1
AGM7_Lung_CATCGCTTCATCTATC-1
AGM7_Lung_CATGCCTAGGAGTCTG-1
AGM7_Lung_CATTGCCCACGACAGA-1
AGM7_Lung_CCACTTGGTTGGACTT-1
AGM7_Lung_CCCAACTGTTCTCTCG-1
AGM7_Lung_CCCGAAGCAACGATTC-1
AGM7_Lung_CCCTGATGTCCTGTTC-1
AGM7_Lung_CGCATAAGTACAAACA-1
AGM7_Lung_CGCATAATCGAGAAAT-1
AGM7_Lung_CGCATGGAGGTTAGTA-1
AGM7_Lung_CGGAACCCAACCAATC-1
AGM7_Lung_CGTAAGTAGTGCTCAT-1
AGM7_Lung_CGTAGTAAGTGGATTA-1
AGM7_Lung_CGTAGTATCGTCTAAG-1
AGM7_Lung_CTACTATCAAACTCGT-1
AGM7_Lung_CTCAGTCTCGATTTCT-1
AGM7_Lung_CTCCCTCGTTTAGTCG-1
AGM7_Lung_CTGCCATAGCACCAGA-1
AGM7_Lung_CTGCTCATCTGCACCT-1
AGM7_Lung_CTTTCAACAATCAGCT-1
AGM7_Lung_CTTTCAACAGCATTGT-1
AGM7_Lung_GAAGAATTCTAGCCTC-1
AGM7_Lung_GAAGCGATCGTGTGAT-1
AGM7_Lung_GAAGGGTTCTTGCAAG-1
AGM7_Lung_GAATCGTGTAATGTGA-1
AGM7_Lung_GACTCAAAGTACCGGA-1
AGM7_Lung_GAGAAATTCTGCATAG-1
AGM7_Lung_GATAGCTAGAACTGAT-1
AGM7_Lung_GATAGCTAGTCACACT-1
AGM7_Lung_GATAGCTGTCTAATCG-1
AGM7_Lung_GATGAGGAGGTAAGTT-1
AGM7_Lung_GATTCTTTCTCACTCG-1
AGM7_Lung_GCAGCCAGTGTGTACT-1
AGM7_Lung_GCCAGTGGTGTCTAAC-1
AGM7_Lung_GCCCAGAAGGTCTGGA-1
AGM7_Lung_GCCGTGAGTCGGCTAC-1
AGM7_Lung_GCTGAATTCGCAACAT-1
AGM7_Lung_GCTGCAGTCTTGGTCC-1
AGM7_Lung_GGAACCCCAGTTGAAA-1
AGM7_Lung_GGAATCTGTTCTCGTC-1
AGM7_Lung_GGAGATGAGCGGGTTA-1
AGM7_Lung_GGATCTACAGAGGGTT-1
AGM7_Lung_GGATGTTTCATACAGC-1
AGM7_Lung_GGCACGTGTCTCACAA-1
AGM7_Lung_GGTGTCGCACTCCTGT-1
AGM7_Lung_GTAACCAGTTGTAAAG-1
AGM7_Lung_GTAATCGCAACAGCCC-1
AGM7_Lung_GTACAACCATATCTCT-1
AGM7_Lung_GTCACGGAGGCCTGAA-1
AGM7_Lung_GTCATTTCAGCGTGCT-1
AGM7_Lung_GTCGTAATCTGACCCT-1
AGM7_Lung_GTCTACCCAGCGTATT-1
AGM7_Lung_GTCTTTACACTTGGCG-1
AGM7_Lung_GTGCAGCCACAAGTGG-1
AGM7_Lung_GTTAGTGTCCCTTGGT-1
AGM7_Lung_GTTGTGAAGAGCATCG-1
AGM7_Lung_TAAGCCACAGCCTTCT-1
AGM7_Lung_TACCCACTCTGATGGT-1
AGM7_Lung_TACGGGCAGGCACTCC-1
AGM7_Lung_TACTTCACAACCAACT-1
AGM7_Lung_TAGCACACAGCTGAAG-1
AGM7_Lung_TAGCACACATCAACCA-1
AGM7_Lung_TAGCACAGTATGGAAT-1
AGM7_Lung_TAGGTTGTCCGTAATG-1
AGM7_Lung_TATGTTCCACGACTAT-1
AGM7_Lung_TATTTCGGTATGAGAT-1
AGM7_Lung_TCACGCTTCTTCGTGC-1
AGM7_Lung_TCAGCCTAGTGCGCTC-1
AGM7_Lung_TCATCCGAGACTACCT-1
AGM7_Lung_TCATTCAAGTTACGTC-1
AGM7_Lung_TCCATCGTCACCTTGC-1
AGM7_Lung_TCCTCGATCTTAGTTC-1
AGM7_Lung_TCGCTCATCCATCGTC-1
AGM7_Lung_TCGGGTGCATGGGTCC-1
AGM7_Lung_TCTGCCAGTGATATAG-1
AGM7_Lung_TCTTGCGCACGCTTAA-1
AGM7_Lung_TGCACGGTCAAGATAG-1
AGM7_Lung_TGCCGAGTCGGTTCAA-1
AGM7_Lung_TGCTGAATCCGTTTCG-1
AGM7_Lung_TGGAACTTCTAACGCA-1
AGM7_Lung_TGGTGATTCAAGCTTG-1
AGM7_Lung_TGTGAGTAGTAGTCTC-1
AGM7_Lung_TGTGATGGTCAGATTC-1
AGM7_Lung_TGTTACTGTAGCTGTT-1
AGM7_Lung_TTAGGGTTCACCTGGG-1
AGM7_Lung_TTCTTCCCACTCACTC-1
AGM7_Lung_TTGCGTCCAAGCCTGC-1
AGM7_Lung_TTGCGTCGTTGAGGAC-1
AGM7_Lung_TTGGGCGGTTTACCTT-1
AGM7_Lung_TTGTTGTCACGGTGAA-1
AGM7_Lung_TTGTTGTGTTATAGAG-1
AGM7_Lung_TTTGGAGAGTGCAGGT-1
AGM8_Lung_AACAAAGTCGACCTAA-1
AGM8_Lung_AACAGGGGTTATCCAG-1
AGM8_Lung_AAGGAATCATTGACAC-1
AGM8_Lung_AATGGAACACAACATC-1
AGM8_Lung_AATTTCCCAAGAAACT-1
AGM8_Lung_ACATCGACACTTGGGC-1
AGM8_Lung_ACATCGATCGACATTG-1
AGM8_Lung_ACGCACGTCGAAATCC-1
AGM8_Lung_ACGGAAGTCTCCGAAA-1
AGM8_Lung_ACTTCCGGTTCCATTT-1
AGM8_Lung_AGAACCTGTGACTGTT-1
AGM8_Lung_AGACCATTCCACCCTA-1
AGM8_Lung_AGTAACCCACTCCCTA-1
AGM8_Lung_AGTGCCGCAATCGCAT-1
AGM8_Lung_AGTTCCCTCGAGATAA-1
AGM8_Lung_AGTTCGAAGTTCAACC-1
AGM8_Lung_ATGGGTTAGAATCGTA-1
AGM8_Lung_ATTCAGGCACGGGTAA-1
AGM8_Lung_ATTCATCCAAGGCTTT-1
AGM8_Lung_ATTCATCTCAAACTGC-1
AGM8_Lung_ATTCCTACAACACGAG-1
AGM8_Lung_CACGTTCAGTAAGACT-1
AGM8_Lung_CACGTTCCATGGGAAC-1
AGM8_Lung_CACTGGGAGCACCGAA-1
AGM8_Lung_CAGCAATAGAGTCCGA-1
AGM8_Lung_CAGCAATTCACACCCT-1
AGM8_Lung_CAGGCCACACAACATC-1
AGM8_Lung_CAGGTATCAGTTGGTT-1
AGM8_Lung_CATCAAGCACAACCGC-1
AGM8_Lung_CATGCGGTCATTCGTT-1
AGM8_Lung_CATGGTATCCTATTGT-1
AGM8_Lung_CATTCCGAGAACCGCA-1
AGM8_Lung_CATTTCATCAATCCGA-1
AGM8_Lung_CCCGAAGAGTTTGGCT-1
AGM8_Lung_CCTAAGAGTACACGCC-1
AGM8_Lung_CCTCAACAGCTGTTCA-1
AGM8_Lung_CCTCATGCAGACAAAT-1
AGM8_Lung_CGCCAGACAATCTCTT-1
AGM8_Lung_CGCCAGAGTATCCCAA-1
AGM8_Lung_CGCCAGATCTATTGTC-1
AGM8_Lung_CGCCATTTCGAAATCC-1
AGM8_Lung_CGGTCAGCATCAGCTA-1
AGM8_Lung_CTAGACAGTATGGAAT-1
AGM8_Lung_CTCAATTAGTCGTCTA-1
AGM8_Lung_CTCAATTCATGGCCCA-1
AGM8_Lung_CTCCTCCTCTTCTCAA-1
AGM8_Lung_CTCTGGTTCTCACGAA-1
AGM8_Lung_CTGCAGGCAGACTCTA-1
AGM8_Lung_CTGTATTGTATCCTCC-1
AGM8_Lung_CTTACCGGTTCTTGCC-1
AGM8_Lung_CTTCTAATCAGCAGAG-1
AGM8_Lung_GAACACTTCAGTCAGT-1
AGM8_Lung_GAACGTTTCTGTGCTC-1
AGM8_Lung_GAAGGGTTCGCACGAC-1
AGM8_Lung_GACCTTCAGCGGTAGT-1
AGM8_Lung_GACGTTAGTCAACGCC-1
AGM8_Lung_GAGCCTGGTTTGCAGT-1
AGM8_Lung_GAGTCTACATGACGTT-1
AGM8_Lung_GAGTTGTAGTCCCGGT-1
AGM8_Lung_GATCAGTGTCCAAGAG-1
AGM8_Lung_GATCGTAGTCAAGGCA-1
AGM8_Lung_GCCAGCATCGATTCCC-1
AGM8_Lung_GCCAGTGCAGATTAAG-1
AGM8_Lung_GCGTGCACATGGAATA-1
AGM8_Lung_GCTACCTTCCACCTCA-1
AGM8_Lung_GGTAGAGCATAAGATG-1
AGM8_Lung_GGTGGCTAGTAAGCAT-1
AGM8_Lung_GTAGAAAGTGTAAACA-1
AGM8_Lung_GTATTGGCATCTCATT-1
AGM8_Lung_GTATTTCAGGTAGCAC-1
AGM8_Lung_GTCATTTGTACTCGAT-1
AGM8_Lung_GTGAGTTAGCACCAGA-1
AGM8_Lung_GTGATGTTCAAACGAA-1
AGM8_Lung_GTGCTTCGTTCCCACT-1
AGM8_Lung_GTTACGAAGGTTAAAC-1
AGM8_Lung_GTTCGCTCATAGATCC-1
AGM8_Lung_TAACACGTCACAACCA-1
AGM8_Lung_TAAGCCATCTATCACT-1
AGM8_Lung_TACCCGTTCCATTGCC-1
AGM8_Lung_TACGGGCGTAACTTCG-1
AGM8_Lung_TACGGGCGTGAGACCA-1
AGM8_Lung_TATTCCATCTCAACCC-1
AGM8_Lung_TCAATCTCAATAGAGT-1
AGM8_Lung_TCAGGGCCACGGTGCT-1
AGM8_Lung_TCAGTTTCATCTTTCA-1
AGM8_Lung_TCATGAGTCACATCAG-1
AGM8_Lung_TCATGGATCCGATGCG-1
AGM8_Lung_TCCAGAATCTTTGCAT-1
AGM8_Lung_TCCATCGAGCGCCTTG-1
AGM8_Lung_TCCTCCCGTAGGTTTC-1
AGM8_Lung_TCGCAGGGTCATAAAG-1
AGM8_Lung_TCTGCCAGTTATGGTC-1
AGM8_Lung_TCTGGCTCAATTGCCA-1
AGM8_Lung_TGATCTTAGCATAGGC-1
AGM8_Lung_TGATTTCCAGAACTTC-1
AGM8_Lung_TGCAGGCGTAACGGTG-1
AGM8_Lung_TGCTTGCAGCATCCCG-1
AGM8_Lung_TGGGTTAGTTTATGCG-1
AGM8_Lung_TGTAACGAGAAGCGGG-1
AGM8_Lung_TGTACAGCACTTTAGG-1
AGM8_Lung_TGTCAGACACGTTCGG-1
AGM8_Lung_TGTTACTAGCCAGAGT-1
AGM8_Lung_TTCCTAACAATTCGTG-1
AGM8_Lung_TTGGGCGCACCTGCGA-1
AGM8_Lung_TTTACTGGTACCTTCC-1
AGM8_Lung_TTTGACTTCAACACCA-1
AGM9_Lung_AAGCCATAGTCACGCC-1
AGM9_Lung_ACCGTTCGTAGCGAGT-1
AGM9_Lung_ACGGGTCTCTTCTCAA-1
AGM9_Lung_ACGGTCGCAAGGATGC-1
AGM9_Lung_AGCCAATGTCTGTAGT-1
AGM9_Lung_CACTGTCCAGAAGCTG-1
AGM9_Lung_CATCCACGTTATAGAG-1
AGM9_Lung_CCCATTGAGTTGTACC-1
AGM9_Lung_CGTGTCTTCGGCTATA-1
AGM9_Lung_CTATCTATCAACTGAC-1
AGM9_Lung_CTGAGCGCATGAAGGC-1
AGM9_Lung_GAAGTAATCTCGGGAC-1
AGM9_Lung_GAGAGGTGTCCTGGGT-1
AGM9_Lung_GCATTAGGTGCCTTCT-1
AGM9_Lung_GGAGGATAGTGCTCGC-1
AGM9_Lung_GGGAGATTCAAGCTGT-1
AGM9_Lung_GGGTCTGAGCACGATG-1
AGM9_Lung_GGGTTTACAAAGGGCT-1
AGM9_Lung_GTTGTGATCCTCTAAT-1
AGM9_Lung_GTTTGGACAACTGTGT-1
AGM9_Lung_TACCTCGGTTTCACTT-1
AGM9_Lung_TATTTCGTCTTCGCTG-1
AGM9_Lung_TCACATTAGGTTCTTG-1
AGM9_Lung_TCACGGGCACTGGCGT-1
AGM9_Lung_TCATTGTGTACAGTTC-1
AGM9_Lung_TCGACCTTCATCCTAT-1
AGM9_Lung_TCTCTGGCACCTGCAG-1
AGM9_Lung_TGCATGATCTCGCGTT-1
AGM9_Lung_TGGCGTGAGTTCCATG-1
AGM9_Lung_TTCGATTAGACATCAA-1
AGM9_Lung_TTGCATTTCCCTCTCC-1
AGM10_Lung_AACAAAGCAGCACACC-1
AGM10_Lung_AACCATGGTGTTTGCA-1
AGM10_Lung_ACAAAGAAGTCAGAGC-1
AGM10_Lung_ACATTTCGTACGGGAT-1
AGM10_Lung_ACGTACAAGGCTCCCA-1
AGM10_Lung_ACTGTCCTCCCTTGTG-1
AGM10_Lung_AGAAGTAAGTGCAAAT-1
AGM10_Lung_AGCCAATGTCCTGTTC-1
AGM10_Lung_AGCTTCCAGGTCTACT-1
AGM10_Lung_AGGACTTGTAGCTGTT-1
AGM10_Lung_AGGATCTTCCTAGCTC-1
AGM10_Lung_ATAGACCTCCTGGTCT-1
AGM10_Lung_ATCACGATCCATAGAC-1
AGM10_Lung_ATCCGTCAGCCATATC-1
AGM10_Lung_ATCGGCGTCTTTCAGT-1
AGM10_Lung_ATTGGGTGTCTCTCTG-1
AGM10_Lung_CACGGGTAGGTAAACT-1
AGM10_Lung_CACGTGGGTCTTCGAA-1
AGM10_Lung_CACTGAAGTGCCGAAA-1
AGM10_Lung_CAGATACGTTCCTAAG-1
AGM10_Lung_CAGTTAGTCTTCGTAT-1
AGM10_Lung_CCATCACGTCTAATCG-1
AGM10_Lung_CCCAACTCATTGGATC-1
AGM10_Lung_CCCTCAATCCTATGGA-1
AGM10_Lung_CCTCACATCCTGTACC-1
AGM10_Lung_CGAGGAATCACTTATC-1
AGM10_Lung_CGGAACCTCTACTCAT-1
AGM10_Lung_CGTAAGTTCGCAATTG-1
AGM10_Lung_CGTGAATCAGTATACC-1
AGM10_Lung_CGTTAGAAGCCATTTG-1
AGM10_Lung_CTACGGGAGTTACGGG-1
AGM10_Lung_CTACGGGCACGTAGAG-1
AGM10_Lung_CTGCCATTCTCGGGAC-1
AGM10_Lung_GAACGTTCAAGTGCAG-1
AGM10_Lung_GAACTGTGTGAGGCAT-1
AGM10_Lung_GAACTGTTCGCGTCGA-1
AGM10_Lung_GAAGCGATCCCATAGA-1
AGM10_Lung_GAATAGATCATACGAC-1
AGM10_Lung_GACTCAATCCTCATAT-1
AGM10_Lung_GCACTAAGTCTCGACG-1
AGM10_Lung_GCATTAGGTCATCACA-1
AGM10_Lung_GCCCGAATCATACGGT-1
AGM10_Lung_GCCGATGAGTATTGCC-1
AGM10_Lung_GGATCTAGTCGCATTA-1
AGM10_Lung_GGGATCCGTGTTCATG-1
AGM10_Lung_GGGATCCTCCGGACTG-1
AGM10_Lung_GGGTGAAGTCCATACA-1
AGM10_Lung_GGTGATTAGTGATCGG-1
AGM10_Lung_GTAAGTCGTTGGCCTG-1
AGM10_Lung_GTAGGAGAGACCGCCT-1
AGM10_Lung_GTCTGTCGTGTCCATA-1
AGM10_Lung_GTGAGGAAGTCACGCC-1
AGM10_Lung_GTGCTTCCATGAAGGC-1
AGM10_Lung_GTTAGACAGCGGATCA-1
AGM10_Lung_GTTAGACGTGAACTAA-1
AGM10_Lung_GTTGCTCTCGAGAACG-1
AGM10_Lung_TAACGACGTGTTCGAT-1
AGM10_Lung_TAATCTCTCTGAGGTT-1
AGM10_Lung_TACAGGTTCACAGAGG-1
AGM10_Lung_TAGACTGGTTGCTAGT-1
AGM10_Lung_TAGGAGGAGCAGCACA-1
AGM10_Lung_TATTGGGGTAACAGTA-1
AGM10_Lung_TCATTTGGTGGAGAAA-1
AGM10_Lung_TCCACCATCACCGCTT-1
AGM10_Lung_TCCATCGCATGGACAG-1
AGM10_Lung_TCGCAGGTCAATCCGA-1
AGM10_Lung_TCGTAGACAAGCTGTT-1
AGM10_Lung_TCGTGGGGTTGTCAGT-1
AGM10_Lung_TCTCAGCTCATTGTGG-1
AGM10_Lung_TCTTTGAGTTCTCACC-1
AGM10_Lung_TGAGCGCGTGTTTGCA-1
AGM10_Lung_TGCATGACATGGCTGC-1
AGM10_Lung_TGCGGGTTCTGAGGTT-1
AGM10_Lung_TGCTCGTGTCACTGAT-1
AGM10_Lung_TGGAGGATCGAGTACT-1
AGM10_Lung_TGGATGTCAACACAAA-1
AGM10_Lung_TGGGAGAAGGCATTTC-1
AGM10_Lung_TGTACAGTCTGAGAAA-1
AGM10_Lung_TGTAGACCACAGTCGC-1
AGM10_Lung_TGTTCCGAGCGACTAG-1
AGM10_Lung_TTACGCCCACAGTCAT-1
AGM10_Lung_TTACTGTAGAAATTCG-1
AGM10_Lung_TTCAGGACACCATAAC-1
AGM10_Lung_TTGCTGCCATTGGCAT-1
AGM10_Lung_TTGTGTTCAAGTGGCA-1
AGM10_Lung_TTTCCTCAGGTGAGCT-1
