# Supplementary material for: Accurate estimation of pathway activity in single cells for clustering and differential analysis
Source: Genome Res. 2024 Jun;34(6):925–36. doi: 10.1101/gr.278431.123 (PMC11293543; doi:10.1101/gr.278431.123)
Supplement: Supplement 11 [file Supplemental_Code_2.zip › Supplemental Code 2/COVID - African Green Monkey/Epithelial_cells_list.txt]

Cell_Name
AGM1_Lung_AAACCCACAGGCACAA-1
AGM1_Lung_AACCACAAGTGCAGCA-1
AGM1_Lung_AACCACATCCGATAAC-1
AGM1_Lung_AATTTCCCATGTGCCG-1
AGM1_Lung_AGACCCGTCACCCTTG-1
AGM1_Lung_AGTCAACGTTGTTGAC-1
AGM1_Lung_ATACTTCCAGTCGGTC-1
AGM1_Lung_ATCCGTCTCAAGAAAC-1
AGM1_Lung_ATCGATGTCTCGTGAA-1
AGM1_Lung_ATTACCTGTGATACTC-1
AGM1_Lung_ATTCTTGAGCTGAAGC-1
AGM1_Lung_CAATACGTCGTTATCT-1
AGM1_Lung_CAGCACGAGAGGCGGA-1
AGM1_Lung_CAGGGCTTCCATAAGC-1
AGM1_Lung_CAGTTAGCAGGAGACT-1
AGM1_Lung_CATGGTAGTGGACCAA-1
AGM1_Lung_CCCTCAACACATAACC-1
AGM1_Lung_CCGTTCACAATTGCGT-1
AGM1_Lung_CGTCAAAAGATCACTC-1
AGM1_Lung_CGTTAGATCTACTATC-1
AGM1_Lung_CTGTGGGAGATAGTGT-1
AGM1_Lung_CTTCGGTTCTGCGTCT-1
AGM1_Lung_GAACGTTTCCGTTTCG-1
AGM1_Lung_GAAGTAACAAGCCATT-1
AGM1_Lung_GAATCACGTCCAGCGT-1
AGM1_Lung_GAGAAATAGGATGAGA-1
AGM1_Lung_GAGGCAAAGAATTTGG-1
AGM1_Lung_GATGTTGTCTGAATGC-1
AGM1_Lung_GATTCTTTCGAAGCAG-1
AGM1_Lung_GCATCTCAGCATATGA-1
AGM1_Lung_GCCAGGTAGAAGAACG-1
AGM1_Lung_GCGTTTCTCAGTGATC-1
AGM1_Lung_GGGACTCAGTAGTCCT-1
AGM1_Lung_GTACAGTAGTCCCGAC-1
AGM1_Lung_GTAGCTATCTGCATAG-1
AGM1_Lung_GTCAAACAGCAGTCTT-1
AGM1_Lung_GTCACGGTCTAGACCA-1
AGM1_Lung_GTGAGGACAATTCTTC-1
AGM1_Lung_GTGCGTGGTTGCTCAA-1
AGM1_Lung_GTGGCGTCATCACGGC-1
AGM1_Lung_TAAGTCGGTATCCCTC-1
AGM1_Lung_TAGCACATCGAAACAA-1
AGM1_Lung_TAGGTTGTCGAACGCC-1
AGM1_Lung_TATTGCTAGTACTGGG-1
AGM1_Lung_TATTTCGGTCGTGTTA-1
AGM1_Lung_TCAAGACCAACCACGC-1
AGM1_Lung_TCATTTGCATATGGCT-1
AGM1_Lung_TCCTAATTCATGCCGG-1
AGM1_Lung_TCCTAATTCTAACGGT-1
AGM1_Lung_TCCTCCCGTATGTCCA-1
AGM1_Lung_TCTACCGTCCCACAGG-1
AGM1_Lung_TCTCCGATCTATTCGT-1
AGM1_Lung_TCTGTCGAGCCGATTT-1
AGM1_Lung_TGAATGCGTAACATAG-1
AGM1_Lung_TGATGCATCGCTTTAT-1
AGM1_Lung_TGGGCGTTCTGCGGCA-1
AGM1_Lung_TGTAACGAGAGTCCGA-1
AGM1_Lung_TGTCAGATCCCATTTA-1
AGM1_Lung_TGTCCCACAGCGACCT-1
AGM1_Lung_TTCCTCTGTGCTATTG-1
AGM1_Lung_TTCCTTCGTTCCATTT-1
AGM1_Lung_TTGTTCAAGTCGGCAA-1
AGM1_Lung_TTTGATCTCGGTGCAC-1
AGM2_Lung_AAAGGGCAGTGCCCGT-1
AGM2_Lung_AAGTCGTGTCGGAACA-1
AGM2_Lung_ACACTGAAGGACGCTA-1
AGM2_Lung_ACAGAAAGTCGGTGAA-1
AGM2_Lung_ACCTACCTCACCACAA-1
AGM2_Lung_ACTGCAAGTACAAAGT-1
AGM2_Lung_AGGCATTAGATGGGCT-1
AGM2_Lung_AGGCCACGTATACCCA-1
AGM2_Lung_AGGGAGTCAGCGTGCT-1
AGM2_Lung_AGGGCTCAGGCTCCCA-1
AGM2_Lung_ATCACTTAGTTGAAAC-1
AGM2_Lung_ATCTTCATCGCATGAT-1
AGM2_Lung_ATTTCTGCACTTGAAC-1
AGM2_Lung_CAACAACCATGCACTA-1
AGM2_Lung_CAGATCACACTTACAG-1
AGM2_Lung_CATAGACTCCGCCTAT-1
AGM2_Lung_CATTCATGTTAGTCGT-1
AGM2_Lung_CCATAAGCAGCGACCT-1
AGM2_Lung_CCTGCATAGCCTCTGG-1
AGM2_Lung_CGAGTTAGTATCGCAT-1
AGM2_Lung_CGATCGGCAGCGTATT-1
AGM2_Lung_CGATGGCTCTAAGGAA-1
AGM2_Lung_CTAGACAAGATTAGTG-1
AGM2_Lung_CTCAAGATCTGAATGC-1
AGM2_Lung_CTCCTTTGTTGTATGC-1
AGM2_Lung_CTCCTTTTCTGGCCAG-1
AGM2_Lung_CTTACCGAGTACCGGA-1
AGM2_Lung_CTTTCAAGTAGCGTTT-1
AGM2_Lung_GAAGCGATCTCAGAAC-1
AGM2_Lung_GACACGCCAACTTCTT-1
AGM2_Lung_GAGTGAGCACTAGGTT-1
AGM2_Lung_GCGTGCACACTAGTAC-1
AGM2_Lung_GCGTGCACAGCTCCTT-1
AGM2_Lung_GCTGCAGAGCGTGCTC-1
AGM2_Lung_GTCAGCGAGGATACAT-1
AGM2_Lung_GTCTAGAAGACGGATC-1
AGM2_Lung_GTCTAGACAGGAGACT-1
AGM2_Lung_GTTACGAGTCTCAGAT-1
AGM2_Lung_GTTGCTCCAAGCAATA-1
AGM2_Lung_TAAGCCACATGATGCT-1
AGM2_Lung_TAATTCCAGATACATG-1
AGM2_Lung_TATCCTATCTCTTAAC-1
AGM2_Lung_TCACATTAGTATTGCC-1
AGM2_Lung_TCCTAATTCCGGTAAT-1
AGM2_Lung_TCTATCATCATCGTAG-1
AGM2_Lung_TGAGTCACACAAATGA-1
AGM2_Lung_TGATCAGAGTTTAGGA-1
AGM2_Lung_TGCAGATAGATGACAT-1
AGM2_Lung_TGGATGTCAGACGCTC-1
AGM2_Lung_TGGTGATGTCATCACA-1
AGM2_Lung_TGGTGATGTGGTCTTA-1
AGM2_Lung_TTACTGTAGCGGGTTA-1
AGM2_Lung_TTATTGCTCAGCTTCC-1
AGM2_Lung_TTCATGTCATGGGATG-1
AGM2_Lung_TTCCTCTAGGTTAAAC-1
AGM2_Lung_TTGATGGTCAGTGCGC-1
AGM2_Lung_TTGTGGATCTACTGCC-1
AGM2_Lung_TTTCACATCATCTACT-1
AGM2_Lung_TTTGATCTCATACGGT-1
AGM3_Lung_AACTTCTGTCGCTTAA-1
AGM3_Lung_AAGCATCAGAAGAACG-1
AGM3_Lung_ACAACCAGTCTCGGAC-1
AGM3_Lung_ACAGCCGAGGCGAACT-1
AGM3_Lung_ACCAAACTCTTAGCAG-1
AGM3_Lung_ACGATGTAGTAATTGG-1
AGM3_Lung_AGGAAATAGTCTGTAC-1
AGM3_Lung_AGGGAGTCAGTGTGCC-1
AGM3_Lung_AGTAACCCATTGTAGC-1
AGM3_Lung_ATCACAGTCAGTCAGT-1
AGM3_Lung_ATCCGTCGTGCAACAG-1
AGM3_Lung_ATGAGGGTCAGCAATC-1
AGM3_Lung_ATGGTTGGTTAGAAAC-1
AGM3_Lung_CAAGACTCAAACCACT-1
AGM3_Lung_CAAGACTCATTCTCTA-1
AGM3_Lung_CACAGATCAGCGTTTA-1
AGM3_Lung_CACTGAAGTCACTACA-1
AGM3_Lung_CAGCAATTCCGATGCG-1
AGM3_Lung_CATCGTCCACTAGGCC-1
AGM3_Lung_CATGGATCAATGAAAC-1
AGM3_Lung_CATTCCGCATGGAAGC-1
AGM3_Lung_CCACAAAAGAGCATCG-1
AGM3_Lung_CCCGGAAGTGCAACAG-1
AGM3_Lung_CCTGTTGGTTCGGGTC-1
AGM3_Lung_CGAAGTTCACCGTGGT-1
AGM3_Lung_CGTGCTTTCAAATGAG-1
AGM3_Lung_CTAACTTAGAGGATCC-1
AGM3_Lung_CTACATTGTCCCGCAA-1
AGM3_Lung_CTCAACCAGTTCAACC-1
AGM3_Lung_CTGCCATAGCCTCACG-1
AGM3_Lung_CTGGACGGTGGTGATG-1
AGM3_Lung_GACGTTACACTATCCC-1
AGM3_Lung_GACTTCCCATGTCTAG-1
AGM3_Lung_GAGTGTTGTGATATAG-1
AGM3_Lung_GATGTTGGTCCTGGGT-1
AGM3_Lung_GCAGCCATCCCATGGG-1
AGM3_Lung_GCAGTTACACTCCGAG-1
AGM3_Lung_GCCGATGAGAATTGTG-1
AGM3_Lung_GCTGGGTAGGGTGAAA-1
AGM3_Lung_GGAATGGCACTTCTCG-1
AGM3_Lung_GGCTTTCCAAACGTGG-1
AGM3_Lung_GGGCCATTCTTCTGTA-1
AGM3_Lung_GGGCTCACACTGAGTT-1
AGM3_Lung_GGGTATTGTTGTAGCT-1
AGM3_Lung_GGGTCTGAGCTGCCAC-1
AGM3_Lung_GGGTTTAAGTGGATTA-1
AGM3_Lung_GGTAGAGTCTCACTCG-1
AGM3_Lung_GTAATCGCAACAGATA-1
AGM3_Lung_GTAATCGGTTTCACTT-1
AGM3_Lung_GTGCTTCGTGCCTTCT-1
AGM3_Lung_GTGTCCTCAATTCACG-1
AGM3_Lung_GTGTGGCAGATGATTG-1
AGM3_Lung_GTTAGTGTCCGTGTGG-1
AGM3_Lung_TACCCACCATATCTCT-1
AGM3_Lung_TCACACCAGGGTCACA-1
AGM3_Lung_TCACATTTCCTAACAG-1
AGM3_Lung_TCATTTGGTAACGCGA-1
AGM3_Lung_TCGCACTTCGACTCCT-1
AGM3_Lung_TCTGGCTCAGTTCACA-1
AGM3_Lung_TGCAGATCATGAAAGT-1
AGM3_Lung_TGGATGTTCCTTTGAT-1
AGM3_Lung_TGTTCATCACTGGCCA-1
AGM3_Lung_TGTTGGATCGCAGATT-1
AGM3_Lung_TTACCATTCCGGTAGC-1
AGM3_Lung_TTCGGTCTCTGTCGCT-1
AGM3_Lung_TTCTGTAGTTGTATGC-1
AGM3_Lung_TTTAGTCGTATTCCTT-1
AGM3_Lung_TTTATGCAGTAGGCCA-1
AGM3_Lung_TTTGACTAGGTACAGC-1
AGM4_Lung_AACAAAGGTCTGTGTA-1
AGM4_Lung_AAGTGAAGTGGCTGAA-1
AGM4_Lung_ACCATTTCAGTTGGTT-1
AGM4_Lung_ACCTACCGTACTCGTA-1
AGM4_Lung_ACTATTCAGGTATCTC-1
AGM4_Lung_ACTATTCGTCGCTTAA-1
AGM4_Lung_ACTCTCGCAGGTGACA-1
AGM4_Lung_ACTTAGGAGACGTCGA-1
AGM4_Lung_ACTTCCGCAAGCTCTA-1
AGM4_Lung_AGATCGTAGTATGACA-1
AGM4_Lung_AGGAGGTCAGCTTCCT-1
AGM4_Lung_AGGGCCTTCCGATCGG-1
AGM4_Lung_AGGGTTTTCGTGCTCT-1
AGM4_Lung_AGTACCAAGGCGAAGG-1
AGM4_Lung_AGTCAACAGTAGCAAT-1
AGM4_Lung_ATCCATTCATTATGCG-1
AGM4_Lung_ATCCTATCATCGAAGG-1
AGM4_Lung_ATCGTAGTCAAGTAAG-1
AGM4_Lung_ATTCATCCAGTTAAAG-1
AGM4_Lung_CAACAACCAGGTCCGT-1
AGM4_Lung_CACAGATAGCAATAGT-1
AGM4_Lung_CATAAGCCACAAACGG-1
AGM4_Lung_CATCGGGGTACGACAG-1
AGM4_Lung_CATTGAGGTAGACAAT-1
AGM4_Lung_CCACAAATCGTTCTGC-1
AGM4_Lung_CCACCATTCATAGCAC-1
AGM4_Lung_CCACGAGGTGGTTTAC-1
AGM4_Lung_CCCGAAGCACGATAGG-1
AGM4_Lung_CCGGACATCACATCAG-1
AGM4_Lung_CCTACGTTCTCTCTAA-1
AGM4_Lung_CCTATCGTCCTACGGG-1
AGM4_Lung_CCTCCTCGTTTCAGAC-1
AGM4_Lung_CCTCTCCGTCTCCCTA-1
AGM4_Lung_CGGCAGTTCTGAGGTT-1
AGM4_Lung_CGTGTCTCAACCGCTG-1
AGM4_Lung_CTACAGACATCGGATT-1
AGM4_Lung_CTACAGATCGCAGAGA-1
AGM4_Lung_CTATCCGGTGGTTTAC-1
AGM4_Lung_CTCAATTGTTGTCATG-1
AGM4_Lung_CTCATGCCAACAGCCC-1
AGM4_Lung_CTCCAACGTTCAAAGA-1
AGM4_Lung_CTCCACACATATTCGG-1
AGM4_Lung_CTTCTAACACCTGAAT-1
AGM4_Lung_GAAACCTAGCTACTGT-1
AGM4_Lung_GAAACCTAGGCATCGA-1
AGM4_Lung_GAAGTAACACTTGGCG-1
AGM4_Lung_GAATCGTGTGTGGTCC-1
AGM4_Lung_GATCCCTAGAGGTGCT-1
AGM4_Lung_GATTGGTAGTTAACAG-1
AGM4_Lung_GCAACCGCATTGACCA-1
AGM4_Lung_GCAGTTAGTCCTCCAT-1
AGM4_Lung_GCCAACGTCATCTACT-1
AGM4_Lung_GCCGATGAGGGCCTCT-1
AGM4_Lung_GCGTGCAGTTGTCTAG-1
AGM4_Lung_GCTGGGTCAACACGAG-1
AGM4_Lung_GGGTCTGCATAGATGA-1
AGM4_Lung_GGTCACGAGTCTCGTA-1
AGM4_Lung_GGTTCTCGTGTAAATG-1
AGM4_Lung_GGTTCTCTCGTGTCAA-1
AGM4_Lung_GTAATCGCAACCAACT-1
AGM4_Lung_GTCAAGTGTGGCCCAT-1
AGM4_Lung_GTGTTAGAGTCGAAAT-1
AGM4_Lung_GTTACAGCAAGCCTGC-1
AGM4_Lung_GTTCTATCACCAGACC-1
AGM4_Lung_TAACGACGTAACATGA-1
AGM4_Lung_TAAGTCGTCTTCGGTC-1
AGM4_Lung_TACCGAACAAGAAACT-1
AGM4_Lung_TAGACTGCAAGAATGT-1
AGM4_Lung_TCACATTGTCAATCTG-1
AGM4_Lung_TCAGGTATCACAATGC-1
AGM4_Lung_TCAGTCCCATGGGTTT-1
AGM4_Lung_TCATACTTCAATCTCT-1
AGM4_Lung_TCCGTGTTCAGCTTGA-1
AGM4_Lung_TCGCACTGTGGATGAC-1
AGM4_Lung_TCGCAGGGTGGTCTTA-1
AGM4_Lung_TCGGATACAGTCGGTC-1
AGM4_Lung_TCTACATGTTCTCCTG-1
AGM4_Lung_TCTACATTCCATCGTC-1
AGM4_Lung_TGCAGATTCGCCGTGA-1
AGM4_Lung_TGGGAGATCATTGTTC-1
AGM4_Lung_TGTGCGGTCCGTCAAA-1
AGM4_Lung_TTCTAGTTCTACCCAC-1
AGM4_Lung_TTTAGTCCAAGTATAG-1
AGM5_Lung_AAAGTCCAGTGAGCCA-1
AGM5_Lung_AAAGTCCGTTCAGGTT-1
AGM5_Lung_AAAGTGAAGGTTCAGG-1
AGM5_Lung_AACAACCTCAGCTCTC-1
AGM5_Lung_ACAAAGATCTCTGAGA-1
AGM5_Lung_ACACGCGTCCTAAGTG-1
AGM5_Lung_ACGCACGCAAGTGGGT-1
AGM5_Lung_ACTTAGGAGTAGATCA-1
AGM5_Lung_AGAGCCCGTTGTGCCG-1
AGM5_Lung_AGGTCTAAGCATCTTG-1
AGM5_Lung_ATCATTCAGAAACTCA-1
AGM5_Lung_ATCCATTAGATGCCGA-1
AGM5_Lung_ATGCGATGTAGCGAGT-1
AGM5_Lung_ATGGTTGGTTGCCAAT-1
AGM5_Lung_CACTAAGGTGAATAAC-1
AGM5_Lung_CAGATACGTGGCGTAA-1
AGM5_Lung_CATACAGCACAGCGCT-1
AGM5_Lung_CATGCGGCACGGAAGT-1
AGM5_Lung_CCAATGAAGGGCCCTT-1
AGM5_Lung_CCACGAGTCTTGGATG-1
AGM5_Lung_CCACGTTGTAGGGAGG-1
AGM5_Lung_CGATCGGTCCCTTGTG-1
AGM5_Lung_CGGAGAAGTCGTTCAA-1
AGM5_Lung_CGTAAGTGTTAGCGGA-1
AGM5_Lung_CGTAATGGTACTAGCT-1
AGM5_Lung_CTAACCCTCCGATAGT-1
AGM5_Lung_CTCACTGTCTAAGGAA-1
AGM5_Lung_CTCCTTTCACACAGAG-1
AGM5_Lung_CTGCCATCAACACACT-1
AGM5_Lung_CTGGCAGGTCGATTTG-1
AGM5_Lung_GAAGTAAGTAGGCTCC-1
AGM5_Lung_GAATAGAGTCTGTCCT-1
AGM5_Lung_GAATCGTCAAATTGGA-1
AGM5_Lung_GACACGCAGGCGTTGA-1
AGM5_Lung_GAGTCATTCGCTTGCT-1
AGM5_Lung_GCTTCACGTTAAGGGC-1
AGM5_Lung_GGCTTGGAGTGAGGTC-1
AGM5_Lung_GGGCTACTCTCGTGAA-1
AGM5_Lung_GGGCTCAAGAAGATCT-1
AGM5_Lung_GGGCTCATCTGTCGTC-1
AGM5_Lung_GGTAATCCAGAACTCT-1
AGM5_Lung_GTCGTAACAGCACCCA-1
AGM5_Lung_GTGACGCAGGACTGGT-1
AGM5_Lung_GTGATGTAGTCCCTAA-1
AGM5_Lung_GTGTTCCAGTACGTCT-1
AGM5_Lung_GTTGCGGTCATCCTGC-1
AGM5_Lung_GTTGTAGCAGGCTACC-1
AGM5_Lung_GTTGTGAAGTTGGACG-1
AGM5_Lung_TAGGGTTCACGACAAG-1
AGM5_Lung_TATCCTAAGTTTGTCG-1
AGM5_Lung_TATTGGGAGGCTCCCA-1
AGM5_Lung_TCACTCGTCTTAGGAC-1
AGM5_Lung_TCCATGCAGAGGTCAC-1
AGM5_Lung_TCCCATGTCGCTAATG-1
AGM5_Lung_TCGGATAGTAGTCCTA-1
AGM5_Lung_TCTGTCGGTCGAAACG-1
AGM5_Lung_TGAGGTTAGTAATCCC-1
AGM5_Lung_TGATCTTTCCAACTGA-1
AGM5_Lung_TGGTTAGCATGACCCG-1
AGM5_Lung_TGTTTGTAGGCACCAA-1
AGM5_Lung_TTCTTCCAGAGTCAGC-1
AGM5_Lung_TTGCCTGCACAACCGC-1
AGM5_Lung_TTGTTGTGTGACATCT-1
AGM6_Lung_AAGACTCGTTGCATAC-1
AGM6_Lung_AAGATAGAGCGTATAA-1
AGM6_Lung_AATGGCTGTTACCGTA-1
AGM6_Lung_AATTTCCGTTTCTTAC-1
AGM6_Lung_ACACAGTAGGATTCCT-1
AGM6_Lung_ACTACGATCTTGTTAC-1
AGM6_Lung_AGAACCTAGAGTGAAG-1
AGM6_Lung_AGATCCATCTCTTAAC-1
AGM6_Lung_AGCGATTCATGCGTGC-1
AGM6_Lung_AGCTACACAGGCTATT-1
AGM6_Lung_AGGAGGTAGTCTCCTC-1
AGM6_Lung_AGGGTCCGTCTACGTA-1
AGM6_Lung_AGGTCTACATATCTGG-1
AGM6_Lung_AGTGCCGGTAATCAGA-1
AGM6_Lung_ATAGAGAGTACGAAAT-1
AGM6_Lung_ATCTTCACACGTAGTT-1
AGM6_Lung_ATGATCGTCCCGAGGT-1
AGM6_Lung_ATGCATGTCATTCGGA-1
AGM6_Lung_ATGCGATTCGCCACTT-1
AGM6_Lung_ATGTCTTAGCACAAAT-1
AGM6_Lung_ATTCTTGGTTTCTTAC-1
AGM6_Lung_ATTGTTCCACAACGTT-1
AGM6_Lung_ATTGTTCGTGGTAACG-1
AGM6_Lung_CAACCAATCTGTTCAT-1
AGM6_Lung_CAAGCTACAACGATTC-1
AGM6_Lung_CACGTGGAGCAATAAC-1
AGM6_Lung_CAGCACGAGATACGAT-1
AGM6_Lung_CAGCGTGTCTAGCCAA-1
AGM6_Lung_CATACTTCATTACGGT-1
AGM6_Lung_CCCTAACCATACGCAT-1
AGM6_Lung_CCGAACGTCTGCTCTG-1
AGM6_Lung_CCGGGTAGTTCGAAGG-1
AGM6_Lung_CCTCAGTTCGTAGCTA-1
AGM6_Lung_CCTCCTCTCCGATGCG-1
AGM6_Lung_CCTGTTGCAAGATTGA-1
AGM6_Lung_CGCATAAGTGGCTAGA-1
AGM6_Lung_CGGAGAAGTTATGGTC-1
AGM6_Lung_CGTAGTATCGAGAAGC-1
AGM6_Lung_CGTCCATGTTCTGACA-1
AGM6_Lung_CTCTCAGGTAGTCGTT-1
AGM6_Lung_CTGAGGCTCTAGCATG-1
AGM6_Lung_CTGCCATAGCTCGACC-1
AGM6_Lung_GAAACCTCAGTGTGCC-1
AGM6_Lung_GAAGCGAGTCGTCATA-1
AGM6_Lung_GAAGGACCATCCGAAT-1
AGM6_Lung_GAGACTTAGTTTCTTC-1
AGM6_Lung_GAGATGGCAATCGCCG-1
AGM6_Lung_GAGTGAGTCGAACGCC-1
AGM6_Lung_GATGGAGAGTGAGTGC-1
AGM6_Lung_GATGTTGAGAACAGGA-1
AGM6_Lung_GCCATTCCAGGTTCGC-1
AGM6_Lung_GCCCAGAGTACTCGCG-1
AGM6_Lung_GCCTGTTGTCTTACAG-1
AGM6_Lung_GCTCAAACAGACCCGT-1
AGM6_Lung_GCTTCACCAATTTCTC-1
AGM6_Lung_GGTTCTCGTGGCAGAT-1
AGM6_Lung_GTAGGAGCAACTCGTA-1
AGM6_Lung_GTCAAGTCAACCAGAG-1
AGM6_Lung_GTGCGTGAGTCTAGAA-1
AGM6_Lung_GTTCCGTCAGATACCT-1
AGM6_Lung_GTTGCTCGTAGACAAT-1
AGM6_Lung_GTTGTGATCAGAATAG-1
AGM6_Lung_TAATCTCTCAGGTAAA-1
AGM6_Lung_TACGGGCCATTCGGGC-1
AGM6_Lung_TAGTGCATCTATTCGT-1
AGM6_Lung_TATACCTAGTGGAAAG-1
AGM6_Lung_TCATTTGCACTTCAGA-1
AGM6_Lung_TCCTCGATCGGCAGTC-1
AGM6_Lung_TCTACCGAGTCAGGGT-1
AGM6_Lung_TCTCCGAGTTTCCAAG-1
AGM6_Lung_TCTTGCGCAATTCGTG-1
AGM6_Lung_TCTTTGAGTTGCCTAA-1
AGM6_Lung_TGAGGAGTCTAGCATG-1
AGM6_Lung_TGAGGGAAGGTCGTAG-1
AGM6_Lung_TGATGCAAGTAGGTTA-1
AGM6_Lung_TGCACGGAGTTCTACG-1
AGM6_Lung_TGCTCGTGTGTACGCC-1
AGM6_Lung_TGCTTGCAGAAGCGCT-1
AGM6_Lung_TGCTTGCGTCGGAACA-1
AGM6_Lung_TGGAACTGTACTCCGG-1
AGM6_Lung_TGGTGATAGCCTTTGA-1
AGM6_Lung_TGTTGAGTCGGAGTGA-1
AGM6_Lung_TTCCACGCAAGAATGT-1
AGM7_Lung_AAACGAATCTGAATGC-1
AGM7_Lung_AAACGCTTCACACGAT-1
AGM7_Lung_AACCATGTCGAACGGA-1
AGM7_Lung_AACCTTTCAATTGAAG-1
AGM7_Lung_AACCTTTTCATGGCCG-1
AGM7_Lung_AACGAAACAGACGCTC-1
AGM7_Lung_AACTTCTAGCTGCGAA-1
AGM7_Lung_AAGCATCGTTATCTTC-1
AGM7_Lung_AAGCCATCATACCAGT-1
AGM7_Lung_AAGCGTTAGAAACTGT-1
AGM7_Lung_AAGCGTTCATGAGATA-1
AGM7_Lung_AAGTCGTGTGGTCTGC-1
AGM7_Lung_AATCGACAGTCACTAC-1
AGM7_Lung_AATCGTGGTGATAGAT-1
AGM7_Lung_ACACGCGAGTCTAACC-1
AGM7_Lung_ACATGCAAGGACGCTA-1
AGM7_Lung_ACATGCAAGTCTAGAA-1
AGM7_Lung_ACCTACCTCGAGATGG-1
AGM7_Lung_ACGGTCGTCCTCACGT-1
AGM7_Lung_ACGTACAAGCTCGGCT-1
AGM7_Lung_ACGTACACACCTCGTT-1
AGM7_Lung_ACGTAGTTCTCCTGTG-1
AGM7_Lung_ACGTTCCGTTGGAGGT-1
AGM7_Lung_ACTCCCATCCTGTTGC-1
AGM7_Lung_ACTCCCATCGGTGTTA-1
AGM7_Lung_ACTTTCAGTGTGCCTG-1
AGM7_Lung_AGAACCTGTCGACGCT-1
AGM7_Lung_AGACAGGCACCAAATC-1
AGM7_Lung_AGACCATCAAAGGATT-1
AGM7_Lung_AGCATCAAGGTAGGCT-1
AGM7_Lung_AGCCACGCAATCGAAA-1
AGM7_Lung_AGCGCCATCATCTCTA-1
AGM7_Lung_AGCGTATAGTGCGACA-1
AGM7_Lung_AGCTACACACTGTGAT-1
AGM7_Lung_AGGTGTTTCGATAACC-1
AGM7_Lung_AGGTTGTAGTCGAGGT-1
AGM7_Lung_AGTAACCAGTTTGGCT-1
AGM7_Lung_AGTAGCTCAGTGGGTA-1
AGM7_Lung_AGTCACAGTGTCCACG-1
AGM7_Lung_AGTGACTAGAATAGTC-1
AGM7_Lung_AGTGTTGAGGGAGGTG-1
AGM7_Lung_ATACCGATCCGCAACG-1
AGM7_Lung_ATACCTTAGGCTAACG-1
AGM7_Lung_ATACTTCCACTCACTC-1
AGM7_Lung_ATAGAGAAGGTAAGAG-1
AGM7_Lung_ATCATTCTCCATAGAC-1
AGM7_Lung_ATCCATTTCCGTAATG-1
AGM7_Lung_ATCCATTTCCGTCCTA-1
AGM7_Lung_ATCGGATTCCGATGTA-1
AGM7_Lung_ATCGGATTCTAGAGCT-1
AGM7_Lung_ATCGTAGAGGATTACA-1
AGM7_Lung_ATCTCTAGTCACCGCA-1
AGM7_Lung_ATGCGATGTTGAATCC-1
AGM7_Lung_ATGGATCAGGGCGAGA-1
AGM7_Lung_ATGGTTGCACATACTG-1
AGM7_Lung_ATGTCTTCACCCTTAC-1
AGM7_Lung_ATTCGTTAGGTGTGAC-1
AGM7_Lung_ATTCTACGTTGCAACT-1
AGM7_Lung_ATTGTTCAGGTATAGT-1
AGM7_Lung_ATTTCTGAGACGACGT-1
AGM7_Lung_CAACAACTCTAGTACG-1
AGM7_Lung_CAACGATGTAGACACG-1
AGM7_Lung_CAAGACTGTTGTTGCA-1
AGM7_Lung_CAATACGAGTCACTCA-1
AGM7_Lung_CACACAAAGGTGCCAA-1
AGM7_Lung_CACATGACAGCAGAAC-1
AGM7_Lung_CACCAAAAGAGTCCGA-1
AGM7_Lung_CACGAATTCGGCCTTT-1
AGM7_Lung_CACGTTCAGGCATGCA-1
AGM7_Lung_CACTAAGAGTTCACTG-1
AGM7_Lung_CAGAGCCTCTATCACT-1
AGM7_Lung_CAGCAGCAGTTATGGA-1
AGM7_Lung_CAGTGCGCAATCGCAT-1
AGM7_Lung_CAGTGCGTCGGTTCAA-1
AGM7_Lung_CAGTTAGCAAACGAGC-1
AGM7_Lung_CATAAGCTCGTAGTCA-1
AGM7_Lung_CATAGACGTGTTCGTA-1
AGM7_Lung_CATGAGTCAAGAGATT-1
AGM7_Lung_CCATAAGTCTTTCTAG-1
AGM7_Lung_CCATCACTCGATTGGT-1
AGM7_Lung_CCATCACTCGTCCTTG-1
AGM7_Lung_CCCAACTCAATCACGT-1
AGM7_Lung_CCCAACTGTTGGGTTT-1
AGM7_Lung_CCCGAAGGTGCATGAG-1
AGM7_Lung_CCCTGATCACGATAGG-1
AGM7_Lung_CCGATCTAGATAGCAT-1
AGM7_Lung_CCGGGTATCGCTCTCA-1
AGM7_Lung_CCGTTCACATAATGCC-1
AGM7_Lung_CCTCATGGTGTAACGG-1
AGM7_Lung_CCTCCAATCAACTGAC-1
AGM7_Lung_CCTCCAATCGAAATCC-1
AGM7_Lung_CCTCTAGAGAGTGTTA-1
AGM7_Lung_CCTGTTGGTCGTACTA-1
AGM7_Lung_CGAATTGTCAAAGACA-1
AGM7_Lung_CGAGTTAGTGTAAATG-1
AGM7_Lung_CGCATGGGTAATGATG-1
AGM7_Lung_CGCCAGAAGACCATAA-1
AGM7_Lung_CGCCATTCAGACCAAG-1
AGM7_Lung_CGGCAGTTCATAAGGA-1
AGM7_Lung_CGGGCATGTCCGGTCA-1
AGM7_Lung_CGGGTCAAGGTCTACT-1
AGM7_Lung_CGGGTGTTCACTGTCC-1
AGM7_Lung_CGTAGTAAGTGGAATT-1
AGM7_Lung_CGTAGTATCATGCATG-1
AGM7_Lung_CGTGCTTCAGCGGTCT-1
AGM7_Lung_CGTGCTTGTGCAATAA-1
AGM7_Lung_CGTTAGACATGGTACT-1
AGM7_Lung_CTAACTTAGTGGGAAA-1
AGM7_Lung_CTACATTCAGACCTAT-1
AGM7_Lung_CTACCCATCAGCCCAG-1
AGM7_Lung_CTACCTGTCACGGTCG-1
AGM7_Lung_CTATCCGCAGGTGTTT-1
AGM7_Lung_CTATCTATCCTCAGGG-1
AGM7_Lung_CTATCTATCTGTGCAA-1
AGM7_Lung_CTCAATTAGCCTCATA-1
AGM7_Lung_CTCAATTGTAGGATAT-1
AGM7_Lung_CTCAATTTCGTTACCC-1
AGM7_Lung_CTCAGTCCAGCCGTCA-1
AGM7_Lung_CTCATCGGTGGATTTC-1
AGM7_Lung_CTCCACACATGACAAA-1
AGM7_Lung_CTCCGATCATCGCTAA-1
AGM7_Lung_CTCCTCCCAACTGCCG-1
AGM7_Lung_CTCTCAGGTCGCACGT-1
AGM7_Lung_CTGAGGCCAACACAGG-1
AGM7_Lung_CTGTAGATCGTAACTG-1
AGM7_Lung_CTGTCGTGTCAGACGA-1
AGM7_Lung_CTTAGGACATACGCAT-1
AGM7_Lung_GAACGTTCATGCACTA-1
AGM7_Lung_GAATCGTCACCCTTAC-1
AGM7_Lung_GAATCGTTCAGAGCGA-1
AGM7_Lung_GACAGCCAGGTTACAA-1
AGM7_Lung_GACATCATCGCTGTTC-1
AGM7_Lung_GACCCTTAGATGTTGA-1
AGM7_Lung_GACTATGCAACCCTAA-1
AGM7_Lung_GACTATGGTTCTTCAT-1
AGM7_Lung_GAGGCAACAAGTCATC-1
AGM7_Lung_GATAGAACACTGGCCA-1
AGM7_Lung_GATAGCTAGGTCATTC-1
AGM7_Lung_GATAGCTTCGACCACG-1
AGM7_Lung_GATCCCTTCGACGAGA-1
AGM7_Lung_GCAACCGTCGTGCTCT-1
AGM7_Lung_GCACATAAGGTGCTTT-1
AGM7_Lung_GCACATAAGTCAGCCC-1
AGM7_Lung_GCACGGTGTAGACTGG-1
AGM7_Lung_GCACGTGAGGCTGGAT-1
AGM7_Lung_GCACTAAAGTGCGCTC-1
AGM7_Lung_GCATCTCCACAACCGC-1
AGM7_Lung_GCATTAGTCAACCTTT-1
AGM7_Lung_GCGAGAACACGGTCTG-1
AGM7_Lung_GCGATCGTCAACCCGG-1
AGM7_Lung_GCGGAAAAGTGATAGT-1
AGM7_Lung_GCGGATCTCTCTCAAT-1
AGM7_Lung_GCTCAAAAGACTCTAC-1
AGM7_Lung_GCTGAATTCCGATCGG-1
AGM7_Lung_GGAATCTGTCTTCCGT-1
AGM7_Lung_GGACGTCAGCTACGTT-1
AGM7_Lung_GGAGATGTCTGAGGTT-1
AGM7_Lung_GGATGTTCAGTAACCT-1
AGM7_Lung_GGGATGAGTCAGATTC-1
AGM7_Lung_GGGCCATAGTGCTAGG-1
AGM7_Lung_GGGCCATTCTATCACT-1
AGM7_Lung_GGGCGTTGTGTTCAGT-1
AGM7_Lung_GGGCTCAGTTCGTTCC-1
AGM7_Lung_GGGTAGAAGGTAATCA-1
AGM7_Lung_GGGTATTAGTTTGAGA-1
AGM7_Lung_GGGTGAATCTGAACGT-1
AGM7_Lung_GGGTTTAGTGTGCCTG-1
AGM7_Lung_GGTCACGTCCATACAG-1
AGM7_Lung_GGTGATTAGTGCAGCA-1
AGM7_Lung_GGTGTCGAGTCGAATA-1
AGM7_Lung_GGTGTTATCAGACAAA-1
AGM7_Lung_GGTTCTCCACTGTGAT-1
AGM7_Lung_GTAGTACTCAGACCCG-1
AGM7_Lung_GTCATTTCACACGGAA-1
AGM7_Lung_GTCATTTCAGTTGTCA-1
AGM7_Lung_GTCTACCTCCTTATAC-1
AGM7_Lung_GTCTAGAAGGGAGGCA-1
AGM7_Lung_GTCTCACAGTGCTCGC-1
AGM7_Lung_GTCTCACGTAAGTAGT-1
AGM7_Lung_GTGGGAAAGGGACCAT-1
AGM7_Lung_GTGGTTAAGCGCACAA-1
AGM7_Lung_GTGTGATCACCACATA-1
AGM7_Lung_GTGTTCCTCGCCAATA-1
AGM7_Lung_GTTACGAGTTATTCCT-1
AGM7_Lung_GTTAGACAGGACTATA-1
AGM7_Lung_GTTAGTGAGTTGCTCA-1
AGM7_Lung_GTTCCGTCACGACAAG-1
AGM7_Lung_GTTGAACAGACGCAGT-1
AGM7_Lung_TAACACGCAACCACGC-1
AGM7_Lung_TAAGCCATCCCTCTAG-1
AGM7_Lung_TAAGCGTTCGAAGCCC-1
AGM7_Lung_TACCCGTTCAGACCTA-1
AGM7_Lung_TACCTGCTCTCCGATC-1
AGM7_Lung_TACGGTAGTCGAGTGA-1
AGM7_Lung_TAGACCAAGGTCATCT-1
AGM7_Lung_TAGATCGCACGCCACA-1
AGM7_Lung_TAGGGTTAGCTAGTTC-1
AGM7_Lung_TAGGGTTCAATTGCTG-1
AGM7_Lung_TAGTGCACAACGCATT-1
AGM7_Lung_TATCAGGGTCAGTCGC-1
AGM7_Lung_TATCGCCAGCGTGCCT-1
AGM7_Lung_TATCGCCGTGAAGCTG-1
AGM7_Lung_TATCTTGCAAGTCGTT-1
AGM7_Lung_TATTCCAAGTGCTACT-1
AGM7_Lung_TATTTCGGTCCTTTGC-1
AGM7_Lung_TCAATCTTCAAATGAG-1
AGM7_Lung_TCACATTCAGCTACCG-1
AGM7_Lung_TCACGCTCAACTCATG-1
AGM7_Lung_TCAGTTTCACGCTTAA-1
AGM7_Lung_TCATACTAGAATCGCG-1
AGM7_Lung_TCATCATAGGTAAAGG-1
AGM7_Lung_TCATCCGGTATCTCTT-1
AGM7_Lung_TCATGGACATAGACTC-1
AGM7_Lung_TCATGGAGTCACTCGG-1
AGM7_Lung_TCCATGCTCCATTTCA-1
AGM7_Lung_TCCTAATAGTGGCAGT-1
AGM7_Lung_TCCTCCCCAAACTAGA-1
AGM7_Lung_TCCTCGAGTCTGCGCA-1
AGM7_Lung_TCCTCTTGTCGCTTAA-1
AGM7_Lung_TCGCTCAAGGATACGC-1
AGM7_Lung_TCTCACGGTGCCCAGT-1
AGM7_Lung_TCTCAGCGTTGGACCC-1
AGM7_Lung_TCTCTGGGTCTAGGCC-1
AGM7_Lung_TCTTAGTCAAAGGCAC-1
AGM7_Lung_TGAATGCTCTTTGCAT-1
AGM7_Lung_TGACAGTTCGGTCATA-1
AGM7_Lung_TGACTCCGTGCCCAGT-1
AGM7_Lung_TGAGGAGTCCAAGCAT-1
AGM7_Lung_TGATCAGCATTGACTG-1
AGM7_Lung_TGCACGGCAAGTTTGC-1
AGM7_Lung_TGCAGATAGATCACTC-1
AGM7_Lung_TGCATCCCACAAGCCC-1
AGM7_Lung_TGCATCCCATGTTTGG-1
AGM7_Lung_TGCATCCGTTACCCTC-1
AGM7_Lung_TGCTTCGCAATTTCCT-1
AGM7_Lung_TGCTTCGGTACGTACT-1
AGM7_Lung_TGGATCATCAAAGGTA-1
AGM7_Lung_TGGGCGTGTCCCTAAA-1
AGM7_Lung_TGGTACATCGCTGCGA-1
AGM7_Lung_TGGTAGTAGGCATGGT-1
AGM7_Lung_TGGTAGTGTATTGGCT-1
AGM7_Lung_TGGTGATAGTTTGGCT-1
AGM7_Lung_TGTCCACAGGTGCAGT-1
AGM7_Lung_TTACAGGAGAAACTCA-1
AGM7_Lung_TTACGCCTCATTGCGA-1
AGM7_Lung_TTACGTTTCCGCTGTT-1
AGM7_Lung_TTAGGGTGTCCATACA-1
AGM7_Lung_TTAGTCTTCCCATTTA-1
AGM7_Lung_TTATTGCCACACGGTC-1
AGM7_Lung_TTCACGCAGCAATTAG-1
AGM7_Lung_TTCATGTGTGTGTGTT-1
AGM7_Lung_TTCTAGTTCGTTCATT-1
AGM7_Lung_TTCTTCCGTCTCACAA-1
AGM7_Lung_TTGCGTCCAATCTCTT-1
AGM7_Lung_TTGCTGCCACGGTCTG-1
AGM7_Lung_TTGGATGAGAACAAGG-1
AGM7_Lung_TTGGGATGTATCGCGC-1
AGM7_Lung_TTGGGCGTCTCGGCTT-1
AGM7_Lung_TTGTGGAGTAGTCTTG-1
AGM7_Lung_TTGTTTGTCCTCATAT-1
AGM7_Lung_TTTGATCGTTGGGTTT-1
AGM8_Lung_AAAGGATAGCTGCGAA-1
AGM8_Lung_AAAGGATGTATGCGGA-1
AGM8_Lung_AACAAAGTCAACTCTT-1
AGM8_Lung_AACCACAGTCTAGGTT-1
AGM8_Lung_AACCTGACAGTGCCTG-1
AGM8_Lung_AAGAACACATACCATG-1
AGM8_Lung_AAGACTCGTAGTTACC-1
AGM8_Lung_AAGACTCGTGGAACCA-1
AGM8_Lung_AAGACTCTCCCATAGA-1
AGM8_Lung_AAGATAGCATGGACAG-1
AGM8_Lung_AAGATAGTCGAGCACC-1
AGM8_Lung_AAGCATCTCCGTATGA-1
AGM8_Lung_AAGCATCTCGCATTGA-1
AGM8_Lung_AAGCCATCAGCGTATT-1
AGM8_Lung_AAGCGTTGTCTAACGT-1
AGM8_Lung_AAGTACCAGTTCTACG-1
AGM8_Lung_AAGTACCTCTTCTGTA-1
AGM8_Lung_AATGAAGTCGCAGTCG-1
AGM8_Lung_AATGACCTCATTTCGT-1
AGM8_Lung_AATTCCTGTACGACAG-1
AGM8_Lung_ACAGAAACAACAACAA-1
AGM8_Lung_ACATCGAAGTGAGTTA-1
AGM8_Lung_ACATCGACAGAGAGGG-1
AGM8_Lung_ACCCAAACAAAGAACT-1
AGM8_Lung_ACCCAAATCTGACAGT-1
AGM8_Lung_ACCCTTGCAGTGCCTG-1
AGM8_Lung_ACCGTTCTCTCTGCTG-1
AGM8_Lung_ACCTACCAGGATATAC-1
AGM8_Lung_ACCTGAAAGAAGCGAA-1
AGM8_Lung_ACCTGAACACGGAAGT-1
AGM8_Lung_ACGGGTCTCTTACCAT-1
AGM8_Lung_ACGGTCGGTGGTCTGC-1
AGM8_Lung_ACTATGGCAGAGTTCT-1
AGM8_Lung_ACTGATGCAATCGCAT-1
AGM8_Lung_AGAACAACAGATCACT-1
AGM8_Lung_AGAGAGCTCGAGTGGA-1
AGM8_Lung_AGAGCAGCACAAGCTT-1
AGM8_Lung_AGATCCAGTAGTGATA-1
AGM8_Lung_AGCGTATCAGAGGCTA-1
AGM8_Lung_AGCGTATCAGGAGACT-1
AGM8_Lung_AGCGTATCAGGTCAGA-1
AGM8_Lung_AGGAATACATGAGGGT-1
AGM8_Lung_AGGGCTCGTGTTCCTC-1
AGM8_Lung_AGTCACACATCAGCGC-1
AGM8_Lung_AGTCTCCGTCTTACAG-1
AGM8_Lung_AGTGATCGTCACTGAT-1
AGM8_Lung_AGTTAGCTCAGGTAAA-1
AGM8_Lung_AGTTCCCAGGGCCCTT-1
AGM8_Lung_ATCACGACACGACAAG-1
AGM8_Lung_ATCCTATGTTACCCAA-1
AGM8_Lung_ATCGCCTCATGATAGA-1
AGM8_Lung_ATCGCCTTCCTACGAA-1
AGM8_Lung_ATCGTAGGTGACTGTT-1
AGM8_Lung_ATCTCTATCAAGTAAG-1
AGM8_Lung_ATGAAAGAGCGCTTCG-1
AGM8_Lung_ATGAGGGGTCCACACG-1
AGM8_Lung_ATGGGAGCACACAGAG-1
AGM8_Lung_ATGGTTGAGGTTACAA-1
AGM8_Lung_ATGTCCCTCCCGTTGT-1
AGM8_Lung_ATTACCTAGACTGTTC-1
AGM8_Lung_ATTACCTTCTTCACAT-1
AGM8_Lung_ATTCTACTCAAAGGAT-1
AGM8_Lung_ATTTCTGTCGAGTCCG-1
AGM8_Lung_CAACAACCAGGTTCAT-1
AGM8_Lung_CAACCTCGTGGTGATG-1
AGM8_Lung_CAAGGGAGTAGACACG-1
AGM8_Lung_CAATACGCAAGCTCTA-1
AGM8_Lung_CAATCGACAAATGAAC-1
AGM8_Lung_CACGTGGTCTGTCGCT-1
AGM8_Lung_CACGTTCGTCCAAATC-1
AGM8_Lung_CACTAAGTCTGAGATC-1
AGM8_Lung_CAGATTGCAAAGAGTT-1
AGM8_Lung_CATAGACTCATTGCTT-1
AGM8_Lung_CATCAAGGTTGACTAC-1
AGM8_Lung_CATCCACTCTCCTGTG-1
AGM8_Lung_CATTGTTAGATTAGCA-1
AGM8_Lung_CCAATGATCCTTCTTC-1
AGM8_Lung_CCACAAATCTCACTCG-1
AGM8_Lung_CCACGAGCAGCTGAAG-1
AGM8_Lung_CCCTAACTCTGGCCAG-1
AGM8_Lung_CCCTGATGTAGAATGT-1
AGM8_Lung_CCGATGGAGACGTCGA-1
AGM8_Lung_CCTACGTCATCGATCA-1
AGM8_Lung_CCTCATGCAAAGGCTG-1
AGM8_Lung_CCTGCATTCGATTGAC-1
AGM8_Lung_CGACAGCAGAGGTCGT-1
AGM8_Lung_CGAGAAGGTCGTCATA-1
AGM8_Lung_CGAGGAAAGCTTAAGA-1
AGM8_Lung_CGAGGCTGTTGGGACA-1
AGM8_Lung_CGAGTTATCAGAGCAG-1
AGM8_Lung_CGATGGCTCCACCCTA-1
AGM8_Lung_CGCATGGAGCGATGAC-1
AGM8_Lung_CGGGACTCAACTCCAA-1
AGM8_Lung_CGTAAGTCAATAGGGC-1
AGM8_Lung_CGTCAAAGTGGTCTAT-1
AGM8_Lung_CTACATTCAGGCTCTG-1
AGM8_Lung_CTACATTCATAATGAG-1
AGM8_Lung_CTAGACAGTGTCCGTG-1
AGM8_Lung_CTCAATTTCCGTGGTG-1
AGM8_Lung_CTCCAACCAAATTAGG-1
AGM8_Lung_CTCCTCCAGTGTACAA-1
AGM8_Lung_CTGAATGTCAGCGCAC-1
AGM8_Lung_CTGAGCGTCAGAGTGG-1
AGM8_Lung_CTGAGGCTCCAGCTCT-1
AGM8_Lung_CTGCCATCAGTAACCT-1
AGM8_Lung_CTGCCTAAGCCAGAGT-1
AGM8_Lung_CTGTATTAGAAAGTCT-1
AGM8_Lung_CTGTGAAGTGCGAACA-1
AGM8_Lung_CTGTGAATCCGGCTTT-1
AGM8_Lung_CTTCCGAAGTAGGATT-1
AGM8_Lung_CTTCTCTAGTGGTTAA-1
AGM8_Lung_CTTTCGGGTCTCAGGC-1
AGM8_Lung_GAAATGATCAGCTTCC-1
AGM8_Lung_GAAGCGACAGCTCATA-1
AGM8_Lung_GACACGCGTCATGCAT-1
AGM8_Lung_GAGAAATTCATGTCTT-1
AGM8_Lung_GAGACTTCATCCGAAT-1
AGM8_Lung_GAGAGGTGTACTCCGG-1
AGM8_Lung_GAGTTACCACACCTGG-1
AGM8_Lung_GATCAGTCACTTGACA-1
AGM8_Lung_GATCAGTTCATGGCCG-1
AGM8_Lung_GATCCCTGTCGAGATG-1
AGM8_Lung_GATGACTCACACAGAG-1
AGM8_Lung_GATTCTTTCATTTCCA-1
AGM8_Lung_GATTGGTAGCATGCAG-1
AGM8_Lung_GCAACATGTGCTGCAC-1
AGM8_Lung_GCAACCGAGGTTGTTC-1
AGM8_Lung_GCACGGTGTGAGGCAT-1
AGM8_Lung_GCAGTTAAGACCTTTG-1
AGM8_Lung_GCCAGCACACAAGCTT-1
AGM8_Lung_GCCATTCTCGCTAAAC-1
AGM8_Lung_GCCCAGAAGGTACCTT-1
AGM8_Lung_GCGGATCCAAACTCTG-1
AGM8_Lung_GCGTGCATCAACTGAC-1
AGM8_Lung_GCTACAAGTAATACCC-1
AGM8_Lung_GCTGAATCATCTAACG-1
AGM8_Lung_GCTGCAGTCGATACGT-1
AGM8_Lung_GCTGCAGTCTCGTGGG-1
AGM8_Lung_GCTTTCGTCCTTATAC-1
AGM8_Lung_GGAATGGCAAGGCAAC-1
AGM8_Lung_GGAGGATTCGTCAGAT-1
AGM8_Lung_GGATCTAAGAACCGCA-1
AGM8_Lung_GGCTTGGGTGCAATAA-1
AGM8_Lung_GGGAGTAGTCCCTGTT-1
AGM8_Lung_GGTGATTGTGTTTACG-1
AGM8_Lung_GGTTGTACATTGCTTT-1
AGM8_Lung_GGTTGTATCACTTGTT-1
AGM8_Lung_GTAGAAAAGGAGTCTG-1
AGM8_Lung_GTAGAAATCAAACCTG-1
AGM8_Lung_GTAGCTAGTATAATGG-1
AGM8_Lung_GTCATCCTCGGTCTGG-1
AGM8_Lung_GTCATGATCCGCAAAT-1
AGM8_Lung_GTCCTCACATGCGTGC-1
AGM8_Lung_GTCGTTCAGAAGTCTA-1
AGM8_Lung_GTCTGTCTCGCATGAT-1
AGM8_Lung_GTGCACGGTGCCCAGT-1
AGM8_Lung_GTGTGATAGATGTTCC-1
AGM8_Lung_GTGTTAGGTTCTCTCG-1
AGM8_Lung_GTGTTCCCAATGGGTG-1
AGM8_Lung_GTTACAGTCGCTACAA-1
AGM8_Lung_GTTACCCCACGGCGTT-1
AGM8_Lung_GTTACCCGTAAGCGGT-1
AGM8_Lung_GTTACGACACTAGTAC-1
AGM8_Lung_GTTAGACAGCCTCTTC-1
AGM8_Lung_GTTCCGTCATTCAGGT-1
AGM8_Lung_GTTCGCTTCACCTGTC-1
AGM8_Lung_GTTGAACAGCCTCAAT-1
AGM8_Lung_GTTGAACGTAACGATA-1
AGM8_Lung_TAAGCACGTCTGCAAT-1
AGM8_Lung_TACATTCTCTGCTAGA-1
AGM8_Lung_TACCGAAAGAAACTAC-1
AGM8_Lung_TACCGAACAAGTATAG-1
AGM8_Lung_TACCGGGTCCCGTGTT-1
AGM8_Lung_TACTTCAAGCGAGTCA-1
AGM8_Lung_TAGGGTTCATTGAAGA-1
AGM8_Lung_TAGGTACGTTGCGTAT-1
AGM8_Lung_TATACCTGTGGTCCGT-1
AGM8_Lung_TCAAGCAAGATAACGT-1
AGM8_Lung_TCACAAGGTCCTATAG-1
AGM8_Lung_TCACGGGGTAATGATG-1
AGM8_Lung_TCACTATAGATAACGT-1
AGM8_Lung_TCACTATAGCCGGAAT-1
AGM8_Lung_TCAGTGACACACCTAA-1
AGM8_Lung_TCATCCGGTCTTAGTG-1
AGM8_Lung_TCCATGCAGCGACTAG-1
AGM8_Lung_TCCATGCAGCTTCGTA-1
AGM8_Lung_TCCCAGTCACAGCGCT-1
AGM8_Lung_TCCTCGAAGGTAAGTT-1
AGM8_Lung_TCGAACAAGAACTCCT-1
AGM8_Lung_TCGTCCACAAGCAATA-1
AGM8_Lung_TCTATCACAAGAATGT-1
AGM8_Lung_TCTGCCACAGAACTCT-1
AGM8_Lung_TCTGTCGAGCCATGCC-1
AGM8_Lung_TGACGCGAGTGGTGGT-1
AGM8_Lung_TGAGCGCGTAAGCTCT-1
AGM8_Lung_TGAGGTTAGGAGCAAA-1
AGM8_Lung_TGCAGATTCTGAGGTT-1
AGM8_Lung_TGCATGAAGGATTTCC-1
AGM8_Lung_TGCATGATCCTTCTAA-1
AGM8_Lung_TGCGACGGTCCCTGTT-1
AGM8_Lung_TGCTGAACACCATAAC-1
AGM8_Lung_TGGAGAGAGCGTGTCC-1
AGM8_Lung_TGGCGTGCAAGGCCTC-1
AGM8_Lung_TGGGCGTAGTATGCAA-1
AGM8_Lung_TGTAACGCATAAGCGG-1
AGM8_Lung_TGTACAGCAACGACAG-1
AGM8_Lung_TGTGAGTCACGGCCAT-1
AGM8_Lung_TGTGAGTTCTTGAGCA-1
AGM8_Lung_TGTGCGGGTCGTACAT-1
AGM8_Lung_TGTTCATCACATTACG-1
AGM8_Lung_TGTTTGTTCGTAGCTA-1
AGM8_Lung_TTACTGTAGTGGAAGA-1
AGM8_Lung_TTCTAGTAGGTGGCTA-1
AGM8_Lung_TTGCTGCAGCACCCAC-1
AGM8_Lung_TTGTGTTAGTGTAGAT-1
AGM8_Lung_TTTGATCAGGATTTGA-1
AGM8_Lung_TTTGATCCAAGCGAAC-1
AGM8_Lung_TTTGTTGCAAGAGAGA-1
AGM8_Lung_TTTGTTGTCCGTGGGT-1
AGM9_Lung_AAACCCAGTCGGTACC-1
AGM9_Lung_AAACGAAAGTGATAAC-1
AGM9_Lung_AAAGGGCAGAGTCTGG-1
AGM9_Lung_AAATGGATCCATTCGC-1
AGM9_Lung_AACCAACCATAGTCGT-1
AGM9_Lung_AACCACAAGTCTAGAA-1
AGM9_Lung_AACCATGGTTGGACCC-1
AGM9_Lung_AACCTTTCAGACCGCT-1
AGM9_Lung_AACGGGACATTGTAGC-1
AGM9_Lung_AAGACAAGTGCCGTTG-1
AGM9_Lung_AATCGACGTTCTGAGT-1
AGM9_Lung_AATGCCACACAACCGC-1
AGM9_Lung_AATGGAAGTTGAATCC-1
AGM9_Lung_AATTCCTGTCAGGAGT-1
AGM9_Lung_AATTCCTTCAGGAACG-1
AGM9_Lung_ACACGCGCACTATCCC-1
AGM9_Lung_ACACGCGGTACTCGTA-1
AGM9_Lung_ACACGCGGTTCGAACT-1
AGM9_Lung_ACAGAAACAGCCTTCT-1
AGM9_Lung_ACAGCCGAGTAGACCG-1
AGM9_Lung_ACCATTTAGTAGCTCT-1
AGM9_Lung_ACCCTCATCCTTCTTC-1
AGM9_Lung_ACCTACCCACTGCACG-1
AGM9_Lung_ACCTGTCAGTTGCGCC-1
AGM9_Lung_ACGATCATCTAGACCA-1
AGM9_Lung_ACGATGTTCTTTGCAT-1
AGM9_Lung_ACGGGTCTCGGTAACT-1
AGM9_Lung_ACTATCTTCGGCTGAC-1
AGM9_Lung_ACTCTCGGTCTAACTG-1
AGM9_Lung_ACTTTCACACTAAACC-1
AGM9_Lung_AGAAGCGCACATACGT-1
AGM9_Lung_AGAAGCGTCCACAAGT-1
AGM9_Lung_AGAAGTATCCAATCCC-1
AGM9_Lung_AGACAAAAGATACAGT-1
AGM9_Lung_AGACCATTCGTAACCA-1
AGM9_Lung_AGCATCAGTTCGTACA-1
AGM9_Lung_AGCCAGCAGCATGAAT-1
AGM9_Lung_AGCGATTGTCACCTTC-1
AGM9_Lung_AGCGTATTCAGGTGTT-1
AGM9_Lung_AGCTACAAGCGACCCT-1
AGM9_Lung_AGGAATAAGGTACCTT-1
AGM9_Lung_AGGATCTAGGAACTCG-1
AGM9_Lung_AGGCTGCTCATTTGGG-1
AGM9_Lung_AGGGTTTGTTAGGGAC-1
AGM9_Lung_AGGTGTTCACAGCTTA-1
AGM9_Lung_AGGTTGTCATCACAGT-1
AGM9_Lung_AGTAGTCAGATGCAGC-1
AGM9_Lung_AGTCAACTCATGCATG-1
AGM9_Lung_AGTGACTAGTGCCTCG-1
AGM9_Lung_AGTTCCCTCCAAAGGG-1
AGM9_Lung_AGTTCGACAGCCGGTT-1
AGM9_Lung_ATACCTTCAGCGACAA-1
AGM9_Lung_ATACCTTGTGTGTACT-1
AGM9_Lung_ATACTTCAGTCATACC-1
AGM9_Lung_ATAGACCGTACTTCCC-1
AGM9_Lung_ATAGACCGTGTATACC-1
AGM9_Lung_ATCCACCTCCATAGAC-1
AGM9_Lung_ATCCCTGTCAGAACCT-1
AGM9_Lung_ATCCGTCGTCATAAAG-1
AGM9_Lung_ATCCGTCGTGACACAG-1
AGM9_Lung_ATCGATGAGGTGAGAA-1
AGM9_Lung_ATCGGATTCATGAAAG-1
AGM9_Lung_ATCGGCGAGCTCTTCC-1
AGM9_Lung_ATGAAAGAGAATCGCG-1
AGM9_Lung_ATGAGTCGTACGTGAG-1
AGM9_Lung_ATGGATCAGAGCTTTC-1
AGM9_Lung_ATGGATCAGTGCAGCA-1
AGM9_Lung_ATGGATCTCATGCCAA-1
AGM9_Lung_ATGGATCTCTAGGAAA-1
AGM9_Lung_ATTACCTGTCCGGACT-1
AGM9_Lung_ATTACTCTCTATCGTT-1
AGM9_Lung_ATTCATCGTACGATTC-1
AGM9_Lung_ATTCCTACATCCTTGC-1
AGM9_Lung_ATTCGTTCAACGATCT-1
AGM9_Lung_ATTCGTTGTACAACGG-1
AGM9_Lung_ATTCTTGAGGCGTCCT-1
AGM9_Lung_ATTGGGTCACGTACTA-1
AGM9_Lung_ATTTCACTCGAGAAGC-1
AGM9_Lung_ATTTCTGGTGAGCGAT-1
AGM9_Lung_CAACCAAAGCAGCCTC-1
AGM9_Lung_CAACGATCATGGCCAC-1
AGM9_Lung_CAAGCTATCTCGGGAC-1
AGM9_Lung_CAATTTCCATATCTGG-1
AGM9_Lung_CAATTTCTCGTGTTCC-1
AGM9_Lung_CACATGAAGCCTCCAG-1
AGM9_Lung_CACATGATCTGTCAGA-1
AGM9_Lung_CACGTTCCACACTGGC-1
AGM9_Lung_CACTTCGCATCTAGAC-1
AGM9_Lung_CACTTCGTCGATGGAG-1
AGM9_Lung_CAGATCAGTCGAATGG-1
AGM9_Lung_CAGCCAGTCAATCTTC-1
AGM9_Lung_CAGGGCTCAATGAACA-1
AGM9_Lung_CATAGACGTAGCTTTG-1
AGM9_Lung_CATCAAGGTGGTTTAC-1
AGM9_Lung_CATCCGTAGGCCCGTT-1
AGM9_Lung_CATGCAAAGCGATTCT-1
AGM9_Lung_CATGCTCGTTCTTCAT-1
AGM9_Lung_CATTCCGCATCGTTCC-1
AGM9_Lung_CATTCTACACAAGGTG-1
AGM9_Lung_CATTTCACATGTCTAG-1
AGM9_Lung_CCAAGCGAGAGAAGGT-1
AGM9_Lung_CCAATGACAGGCTCTG-1
AGM9_Lung_CCACGAGTCTCGTTTA-1
AGM9_Lung_CCATAAGTCGTCTCAC-1
AGM9_Lung_CCATCACTCCGAACGC-1
AGM9_Lung_CCCAACTAGCTCTGTA-1
AGM9_Lung_CCCAACTGTGACAGGT-1
AGM9_Lung_CCCTGATCAAGCGAGT-1
AGM9_Lung_CCGGGTACAGCATCTA-1
AGM9_Lung_CCGGGTACATGACTCA-1
AGM9_Lung_CCGGGTATCTCAGAAC-1
AGM9_Lung_CCGTTCAGTGACCTGC-1
AGM9_Lung_CCTAACCAGACGCCAA-1
AGM9_Lung_CCTCAACTCCTGGGTG-1
AGM9_Lung_CCTCATGCATAACCCA-1
AGM9_Lung_CCTGTTGAGTGGAATT-1
AGM9_Lung_CCTTCAGAGGCCGCTT-1
AGM9_Lung_CGAAGGAAGTTGCATC-1
AGM9_Lung_CGAATTGTCCTCTGCA-1
AGM9_Lung_CGAGGAAAGGAGCTGT-1
AGM9_Lung_CGAGGCTTCTCGCAGG-1
AGM9_Lung_CGAGTTAAGCACACAG-1
AGM9_Lung_CGCCAGAGTACGCTTA-1
AGM9_Lung_CGGAACCGTGGGCTCT-1
AGM9_Lung_CGGAACCTCGCAATTG-1
AGM9_Lung_CGGGCATTCGACACCG-1
AGM9_Lung_CGTAAGTGTTCTCGCT-1
AGM9_Lung_CGTAATGTCAAATGCC-1
AGM9_Lung_CGTAGTACAGGTGAGT-1
AGM9_Lung_CGTAGTAGTTTGCCGG-1
AGM9_Lung_CGTGCTTCATGGCGCT-1
AGM9_Lung_CGTTGGGCAAGATTGA-1
AGM9_Lung_CTATAGGGTAGGCTCC-1
AGM9_Lung_CTCAACCCAGCAGACA-1
AGM9_Lung_CTCAACCGTCATCACA-1
AGM9_Lung_CTCAAGATCGGCAGTC-1
AGM9_Lung_CTCAGAAAGAGGTGCT-1
AGM9_Lung_CTCATTATCACCATCC-1
AGM9_Lung_CTCCAACTCTGGAGAG-1
AGM9_Lung_CTCCATGAGACTTCAC-1
AGM9_Lung_CTCCATGTCGCCATAA-1
AGM9_Lung_CTCCTTTAGTGAGTGC-1
AGM9_Lung_CTGCAGGCACATTGTG-1
AGM9_Lung_CTGCAGGCATAACTCG-1
AGM9_Lung_CTGCGAGGTGACAACG-1
AGM9_Lung_CTGTAGAAGGTTAAAC-1
AGM9_Lung_CTGTAGAGTAACTTCG-1
AGM9_Lung_CTTAGGAAGTAGAGTT-1
AGM9_Lung_CTTCAATTCCCTTTGG-1
AGM9_Lung_CTTCGGTCATCTGCGG-1
AGM9_Lung_CTTCTAAAGGACAACC-1
AGM9_Lung_CTTGAGATCTACTATC-1
AGM9_Lung_CTTGATTCAACAGCTT-1
AGM9_Lung_CTTGATTGTGTTACAC-1
AGM9_Lung_CTTGATTTCCAATCCC-1
AGM9_Lung_GAAATGACAAGGCAAC-1
AGM9_Lung_GAAGTAAGTGGAACAC-1
AGM9_Lung_GACACGCCAGGCACTC-1
AGM9_Lung_GACATCAAGCCACCGT-1
AGM9_Lung_GACCAATTCAATCCAG-1
AGM9_Lung_GACCCAGGTAGCACGA-1
AGM9_Lung_GACCGTGAGTGAGTGC-1
AGM9_Lung_GACGCTGCAGGTTACT-1
AGM9_Lung_GACTATGCAATGTGGG-1
AGM9_Lung_GACTGATCAGGTTCAT-1
AGM9_Lung_GAGAAATCAGTGAGCA-1
AGM9_Lung_GAGACTTAGGCTTAAA-1
AGM9_Lung_GAGAGGTGTCGTGTTA-1
AGM9_Lung_GAGCCTGTCATTGAGC-1
AGM9_Lung_GAGCTGCCAGCTTCCT-1
AGM9_Lung_GAGGCCTGTTACACTG-1
AGM9_Lung_GAGGGTAGTCCACAGC-1
AGM9_Lung_GAGTCTACAGTGAGCA-1
AGM9_Lung_GATCATGAGAGGTTAT-1
AGM9_Lung_GATCCCTAGTGTAGAT-1
AGM9_Lung_GATGATCCAAGACGAC-1
AGM9_Lung_GATGCTACACCAGGTC-1
AGM9_Lung_GATGGAGCACTGAGGA-1
AGM9_Lung_GCAACATTCTGGACCG-1
AGM9_Lung_GCACGTGTCCGCGGAT-1
AGM9_Lung_GCACTAATCCTCGATC-1
AGM9_Lung_GCATCTCCATTCTTCA-1
AGM9_Lung_GCCATGGGTCGTTTCC-1
AGM9_Lung_GCCATTCAGCTGAAAT-1
AGM9_Lung_GCCATTCCATCCTGTC-1
AGM9_Lung_GCCCAGACATCCTGTC-1
AGM9_Lung_GCGAGAATCTATACGG-1
AGM9_Lung_GCTCAAAAGCGCCGTT-1
AGM9_Lung_GCTCAAAGTGGCCACT-1
AGM9_Lung_GCTTCACTCAAATGAG-1
AGM9_Lung_GGAATGGAGTTCATCG-1
AGM9_Lung_GGAGAACCAAAGCAAT-1
AGM9_Lung_GGAGAACTCCACGTGG-1
AGM9_Lung_GGAGATGTCGTTGTAG-1
AGM9_Lung_GGAGATGTCTCCTGAC-1
AGM9_Lung_GGATCTAGTGCAATGG-1
AGM9_Lung_GGATCTAGTGCTGTCG-1
AGM9_Lung_GGATCTAGTTCTTGCC-1
AGM9_Lung_GGCGTCACAGGTTACT-1
AGM9_Lung_GGGACAAAGAGCCGTA-1
AGM9_Lung_GGGACAACATCATCTT-1
AGM9_Lung_GGGACCTGTGACTCGC-1
AGM9_Lung_GGGAGATAGGACTATA-1
AGM9_Lung_GGGAGTAGTACGCTAT-1
AGM9_Lung_GGTGATTGTGGAATGC-1
AGM9_Lung_GGTGATTGTGGTTTAC-1
AGM9_Lung_GGTGTTAAGGTTACCT-1
AGM9_Lung_GGTTAACCACACCGAC-1
AGM9_Lung_GGTTCTCCATGAGTAA-1
AGM9_Lung_GTAAGTCTCCTGGGAC-1
AGM9_Lung_GTAGATCCATCTTTCA-1
AGM9_Lung_GTAGGAGAGCCTATCA-1
AGM9_Lung_GTAGGTTAGAAGCCAC-1
AGM9_Lung_GTAGTACAGTGGTTAA-1
AGM9_Lung_GTCAGCGGTTTCGTTT-1
AGM9_Lung_GTCATCCAGCTTCATG-1
AGM9_Lung_GTCCCATAGCTGTCCG-1
AGM9_Lung_GTCGAATCACTACAGT-1
AGM9_Lung_GTCGTAAGTGTCATGT-1
AGM9_Lung_GTCGTTCTCAGGCGAA-1
AGM9_Lung_GTCTAGACAGTGAGCA-1
AGM9_Lung_GTCTGTCCAATAGTGA-1
AGM9_Lung_GTGAGGATCCTCGATC-1
AGM9_Lung_GTGCACGCAGGGACTA-1
AGM9_Lung_GTGCAGCCACGACCTG-1
AGM9_Lung_GTGCAGCCAGTAACAA-1
AGM9_Lung_GTGGAAGTCTCAACGA-1
AGM9_Lung_GTGTGATAGAGGTATT-1
AGM9_Lung_GTTACAGAGGTGCTTT-1
AGM9_Lung_GTTACCCAGACCTCAT-1
AGM9_Lung_GTTCTATGTCTCACGG-1
AGM9_Lung_TAACCAGAGACCGTTT-1
AGM9_Lung_TAACGACCACGGAAGT-1
AGM9_Lung_TAAGCACCAGGCTTGC-1
AGM9_Lung_TAAGCACCAGGTCCCA-1
AGM9_Lung_TAAGCACGTGCAGTGA-1
AGM9_Lung_TAAGCACTCGGTAGGA-1
AGM9_Lung_TACAGGTAGGTAGCAC-1
AGM9_Lung_TACATTCGTCTGCCTT-1
AGM9_Lung_TACCTGCCAACTCATG-1
AGM9_Lung_TACGGGCAGGCGACAT-1
AGM9_Lung_TACTTACAGGGACTGT-1
AGM9_Lung_TACTTGTCACTGTCGG-1
AGM9_Lung_TAGACCACAAAGGCAC-1
AGM9_Lung_TAGACCATCTATGCCC-1
AGM9_Lung_TAGGAGGTCGAGTTGT-1
AGM9_Lung_TAGTGCACAAGTCCCG-1
AGM9_Lung_TATACCTTCCTCCACA-1
AGM9_Lung_TATATCCCATCTTCGC-1
AGM9_Lung_TATATCCGTATGGAGC-1
AGM9_Lung_TATCCTAGTCACCCTT-1
AGM9_Lung_TATCGCCCATATGGCT-1
AGM9_Lung_TATGTTCAGCCAGACA-1
AGM9_Lung_TATTGCTCACTTCAAG-1
AGM9_Lung_TATTGGGAGAGTTGTA-1
AGM9_Lung_TATTTCGGTCTGTGCG-1
AGM9_Lung_TCAAGTGAGGGAGAAT-1
AGM9_Lung_TCAAGTGCAAAGAACT-1
AGM9_Lung_TCAAGTGGTTCGGACC-1
AGM9_Lung_TCACAAGGTGATTGGG-1
AGM9_Lung_TCACATTGTTATCTGG-1
AGM9_Lung_TCACATTTCAACCCGG-1
AGM9_Lung_TCACATTTCGCCTCTA-1
AGM9_Lung_TCACGCTCACTCCACT-1
AGM9_Lung_TCAGGGCAGCCTTGAT-1
AGM9_Lung_TCAGTCCCACCCTGAG-1
AGM9_Lung_TCAGTGAGTCAAGCGA-1
AGM9_Lung_TCATCCGAGTGCAGGT-1
AGM9_Lung_TCATTACCACTAGGCC-1
AGM9_Lung_TCATTTGAGAGTATAC-1
AGM9_Lung_TCATTTGGTTTACCAG-1
AGM9_Lung_TCCAGAACATGTGACT-1
AGM9_Lung_TCCCACAAGCCATTGT-1
AGM9_Lung_TCCCAGTCATCGCTGG-1
AGM9_Lung_TCCCAGTGTCGTATTG-1
AGM9_Lung_TCCTCTTAGGTTTACC-1
AGM9_Lung_TCGACGGAGAGTCGAC-1
AGM9_Lung_TCGCAGGGTGGATACG-1
AGM9_Lung_TCGCTCACACCCATAA-1
AGM9_Lung_TCGCTCAGTTAGGCCC-1
AGM9_Lung_TCGGGTGCATTGCTGA-1
AGM9_Lung_TCTACATAGTGCTCAT-1
AGM9_Lung_TCTATACAGCGACATG-1
AGM9_Lung_TCTCCGATCGCAGTTA-1
AGM9_Lung_TCTGTCGTCCAATCCC-1
AGM9_Lung_TCTTCCTAGCCAAGCA-1
AGM9_Lung_TCTTGCGAGGTGCTGA-1
AGM9_Lung_TCTTTGATCGTAGGAG-1
AGM9_Lung_TGAATCGCAGGGTTGA-1
AGM9_Lung_TGACCCTCACATTGTG-1
AGM9_Lung_TGAGACTCATATACCG-1
AGM9_Lung_TGAGGGAAGACTTCCA-1
AGM9_Lung_TGAGTCAGTGCTGATT-1
AGM9_Lung_TGAGTCATCTGGCTGG-1
AGM9_Lung_TGCAGATCATGACTTG-1
AGM9_Lung_TGCATCCGTACCCGCA-1
AGM9_Lung_TGCGACGAGATACAGT-1
AGM9_Lung_TGCGACGGTTATCTTC-1
AGM9_Lung_TGCTCCAAGCGGATCA-1
AGM9_Lung_TGCTGAATCCGCAACG-1
AGM9_Lung_TGCTTCGCATAGAATG-1
AGM9_Lung_TGCTTGCTCCCGTAAA-1
AGM9_Lung_TGGATCAAGAACAAGG-1
AGM9_Lung_TGGATCACAATTGCAC-1
AGM9_Lung_TGGATGTGTATGGAAT-1
AGM9_Lung_TGGGAGAAGGGACTGT-1
AGM9_Lung_TGGGCGTTCATTGAGC-1
AGM9_Lung_TGGTAGTAGGTTCTTG-1
AGM9_Lung_TGGTTAGCAGAATCGG-1
AGM9_Lung_TGTAACGGTCCAATCA-1
AGM9_Lung_TGTAAGCTCAACTGGT-1
AGM9_Lung_TGTAGACAGTCGAATA-1
AGM9_Lung_TGTGAGTAGCCTATTG-1
AGM9_Lung_TGTGATGCAATTGCGT-1
AGM9_Lung_TGTGTGAAGGGCAACT-1
AGM9_Lung_TGTTCATTCGTTCTGC-1
AGM9_Lung_TGTTTGTGTTCCTACC-1
AGM9_Lung_TTACAGGGTTCGTGCG-1
AGM9_Lung_TTACCGCAGGGTCTTT-1
AGM9_Lung_TTACCGCTCCGTTGAA-1
AGM9_Lung_TTACGCCAGCTCCCTT-1
AGM9_Lung_TTACGTTGTCACTACA-1
AGM9_Lung_TTACTGTCAGCACGAA-1
AGM9_Lung_TTAGTCTGTAATGCGG-1
AGM9_Lung_TTATTGCGTGGGCTTC-1
AGM9_Lung_TTCATGTCATGTGACT-1
AGM9_Lung_TTCATTGCATCCCGTT-1
AGM9_Lung_TTCATTGTCGGCTCTT-1
AGM9_Lung_TTCCAATCATTCACCC-1
AGM9_Lung_TTCCAATTCAGAGTTC-1
AGM9_Lung_TTCCACGGTGCAATGG-1
AGM9_Lung_TTCCGTGCACGTCTCT-1
AGM9_Lung_TTCTAACCACCGGCTA-1
AGM9_Lung_TTCTGTAAGGCGAACT-1
AGM9_Lung_TTCTTCCCATAACTCG-1
AGM9_Lung_TTCTTCCGTGCATTTG-1
AGM9_Lung_TTGCGTCAGCATGAAT-1
AGM9_Lung_TTGGGTACAAATAGCA-1
AGM9_Lung_TTGTTCACAATGCAAA-1
AGM9_Lung_TTTACCAAGAGGGCGA-1
AGM9_Lung_TTTCACATCCTTGAAG-1
AGM9_Lung_TTTGGTTAGCTATCTG-1
AGM9_Lung_TTTGGTTCATACAGCT-1
AGM10_Lung_AAACGAAGTTGCCAAT-1
AGM10_Lung_AACCACAAGCGAGAAA-1
AGM10_Lung_AACCACATCAGATGCT-1
AGM10_Lung_AATTCCTGTCTAACTG-1
AGM10_Lung_ACAACCATCGAGTTGT-1
AGM10_Lung_ACACAGTAGTTGAATG-1
AGM10_Lung_ACACAGTCAGCCTTCT-1
AGM10_Lung_ACACCAAAGAAGTGTT-1
AGM10_Lung_ACATGCAAGGGCCCTT-1
AGM10_Lung_ACCCTTGAGCTCGCAC-1
AGM10_Lung_ACCTACCCACCGGTCA-1
AGM10_Lung_ACGTTCCGTAACAGGC-1
AGM10_Lung_ACTACGAGTAGATCCT-1
AGM10_Lung_ACTTAGGTCAACCCGG-1
AGM10_Lung_ACTTATCGTTCTCCAC-1
AGM10_Lung_AGAAATGCATCGGAGA-1
AGM10_Lung_AGAACAAGTCGCACGT-1
AGM10_Lung_AGAAGCGAGACCCTTA-1
AGM10_Lung_AGAGCCCTCGCGTAGC-1
AGM10_Lung_AGATGCTGTCCTTAAG-1
AGM10_Lung_AGCATCAGTTATTCCT-1
AGM10_Lung_AGCGATTTCTTAGCCC-1
AGM10_Lung_AGGTCTAAGAGCAGCT-1
AGM10_Lung_AGGTCTATCAACCCGG-1
AGM10_Lung_AGGTGTTGTAGCGTAG-1
AGM10_Lung_AGTAACCCAGACGATG-1
AGM10_Lung_AGTACCATCTCGTCGT-1
AGM10_Lung_AGTCAACCAAGCGAAC-1
AGM10_Lung_AGTCACACAATTTCCT-1
AGM10_Lung_AGTCATGAGTACAACA-1
AGM10_Lung_AGTCTCCTCGGTAACT-1
AGM10_Lung_AGTTCGAGTTGGGTAG-1
AGM10_Lung_ATACCGACACCATATG-1
AGM10_Lung_ATATCCTCATTCAGGT-1
AGM10_Lung_ATCACGAAGATAGTGT-1
AGM10_Lung_ATGACCAAGTAACCTC-1
AGM10_Lung_ATGGATCAGATAACAC-1
AGM10_Lung_ATGTCCCTCTCACTCG-1
AGM10_Lung_ATTACCTCAACCACGC-1
AGM10_Lung_ATTCACTAGTGGTCAG-1
AGM10_Lung_ATTCATCTCAGCGCGT-1
AGM10_Lung_ATTGGGTTCTCAGTCC-1
AGM10_Lung_ATTGTTCAGGCGTCCT-1
AGM10_Lung_ATTTCTGAGTATCCTG-1
AGM10_Lung_CAACAACCAAGCGAAC-1
AGM10_Lung_CAACAGTGTTGGAGAC-1
AGM10_Lung_CAAGAGGCACGCCACA-1
AGM10_Lung_CAATTTCTCGGAAACG-1
AGM10_Lung_CACAACACATTGGGAG-1
AGM10_Lung_CACGTGGGTCCGTACG-1
AGM10_Lung_CACGTTCCAGTTGCGC-1
AGM10_Lung_CACTAAGCAATTTCCT-1
AGM10_Lung_CACTGGGGTCCTACAA-1
AGM10_Lung_CACTGTCAGACCAAAT-1
AGM10_Lung_CAGCAATAGCGTACAG-1
AGM10_Lung_CAGCAATGTGACCTGC-1
AGM10_Lung_CAGGCCATCGTTCTAT-1
AGM10_Lung_CATACCCAGTTGCGCC-1
AGM10_Lung_CATCCGTCAAGTATCC-1
AGM10_Lung_CATGCCTGTTTCGATG-1
AGM10_Lung_CATGGATAGACCATGG-1
AGM10_Lung_CATTCTATCAGAACCT-1
AGM10_Lung_CATTGAGAGTATTGCC-1
AGM10_Lung_CCAAGCGCAGTTTCGA-1
AGM10_Lung_CCCGAAGTCGGTTGTA-1
AGM10_Lung_CCGAACGAGTGAGCCA-1
AGM10_Lung_CCGAACGTCAGTCACA-1
AGM10_Lung_CCGATGGAGGAGGTTC-1
AGM10_Lung_CCGGACATCCAGTGTA-1
AGM10_Lung_CCGGTGACAAGAGTGC-1
AGM10_Lung_CCGTAGGCATCATTGG-1
AGM10_Lung_CCTCCTCTCACCGGTG-1
AGM10_Lung_CCTCTAGAGTTGGACG-1
AGM10_Lung_CCTTCAGAGATTGACA-1
AGM10_Lung_CCTTGTGTCCTGTAGA-1
AGM10_Lung_CGGCAGTTCGAGTTGT-1
AGM10_Lung_CTACATTCAGTCCCGA-1
AGM10_Lung_CTAGGTAGTAGCCCTG-1
AGM10_Lung_CTCAGAATCACCATAG-1
AGM10_Lung_CTCAGTCTCGTCACCT-1
AGM10_Lung_CTCCCTCCATGCTGCG-1
AGM10_Lung_CTCTGGTAGGTGTGAC-1
AGM10_Lung_CTGATCCCACCCTTAC-1
AGM10_Lung_CTGCATCCACAAGGTG-1
AGM10_Lung_CTGCCTAAGACTCGAG-1
AGM10_Lung_CTGGCAGAGGGAGGTG-1
AGM10_Lung_CTTGAGAAGGTTGAGC-1
AGM10_Lung_CTTGAGAAGTTGCATC-1
AGM10_Lung_GAAGCCCCAACAGCCC-1
AGM10_Lung_GAATCACTCATGCCGG-1
AGM10_Lung_GAATCGTTCCACTGGG-1
AGM10_Lung_GACCTTCCAACCGTGC-1
AGM10_Lung_GACGCTGGTCCAGCAC-1
AGM10_Lung_GAGAGGTGTCTAACTG-1
AGM10_Lung_GAGTTGTGTGTTCCAA-1
AGM10_Lung_GATCAGTGTCTTAGTG-1
AGM10_Lung_GATCCCTCAGGACGAT-1
AGM10_Lung_GCAACCGCAAGCGGAT-1
AGM10_Lung_GCACATATCGCTACAA-1
AGM10_Lung_GCACGGTTCGTTCTCG-1
AGM10_Lung_GCAGCTGGTCATCACA-1
AGM10_Lung_GCGAGAAGTAGGTCAG-1
AGM10_Lung_GCGTGCATCTGCCTCA-1
AGM10_Lung_GCTACAAGTGCTCGTG-1
AGM10_Lung_GGAGAACTCACTTCTA-1
AGM10_Lung_GGAGCAATCCTAACAG-1
AGM10_Lung_GGCTGTGAGGCACTAG-1
AGM10_Lung_GGCTTTCCAAGCGAGT-1
AGM10_Lung_GGGACAAGTGAGTTGG-1
AGM10_Lung_GGGTATTCACTTCAAG-1
AGM10_Lung_GGGTATTGTCTACGAT-1
AGM10_Lung_GGTCACGTCCCTTTGG-1
AGM10_Lung_GGTTGTAAGGCTAACG-1
AGM10_Lung_GGTTGTAAGGGAGGAC-1
AGM10_Lung_GTAGGAGAGATTAGCA-1
AGM10_Lung_GTAGGTTAGCGTGCCT-1
AGM10_Lung_GTCATTTGTGAACGGT-1
AGM10_Lung_GTCTTTACACTCCCTA-1
AGM10_Lung_GTGCTGGTCTTCTGGC-1
AGM10_Lung_GTGTCCTTCATTTGTC-1
AGM10_Lung_GTTATGGCAAGCGCTC-1
AGM10_Lung_GTTGTCCAGTCTGTAC-1
AGM10_Lung_TAACCAGGTGGAACCA-1
AGM10_Lung_TACAACGGTGACCGAA-1
AGM10_Lung_TACAGGTAGAACTTCC-1
AGM10_Lung_TACATTCCATCACGGC-1
AGM10_Lung_TACCGAATCCTTTGAT-1
AGM10_Lung_TACCTGCTCTCCTGCA-1
AGM10_Lung_TAGATCGAGTCTGCAT-1
AGM10_Lung_TATCGCCTCTCCCATG-1
AGM10_Lung_TATTTCGTCAGACCTA-1
AGM10_Lung_TCACACCTCGTGCATA-1
AGM10_Lung_TCACTCGAGAGAACCC-1
AGM10_Lung_TCATGAGTCGATGCAT-1
AGM10_Lung_TCATGGACAACCCGCA-1
AGM10_Lung_TCCATCGGTGGAAATT-1
AGM10_Lung_TCCTCGAGTGAACTAA-1
AGM10_Lung_TCGAACACACTTGAAC-1
AGM10_Lung_TCTACATTCGGTATGT-1
AGM10_Lung_TCTATCACAAGTGATA-1
AGM10_Lung_TCTATCACAGTGCCTG-1
AGM10_Lung_TCTCACGCAATGAGCG-1
AGM10_Lung_TGAACGTCACCCTAGG-1
AGM10_Lung_TGAATCGGTATGCTAC-1
AGM10_Lung_TGAGGAGTCGTGGCGT-1
AGM10_Lung_TGATCAGCACCAGCCA-1
AGM10_Lung_TGATCTTCAGACAAGC-1
AGM10_Lung_TGATGCAAGTTGGCGA-1
AGM10_Lung_TGCAGTACAAGTCCCG-1
AGM10_Lung_TGGAACTCAACCGACC-1
AGM10_Lung_TGTAACGGTGCAATAA-1
AGM10_Lung_TGTACAGCACAGTGAG-1
AGM10_Lung_TGTTCATCACCAATTG-1
AGM10_Lung_TGTTCTAGTACGTAGG-1
AGM10_Lung_TGTTGGACAGTGGCTC-1
AGM10_Lung_TGTTTGTCACTTGGCG-1
AGM10_Lung_TTCATGTGTCACCACG-1
AGM10_Lung_TTCCACGGTACCTTCC-1
AGM10_Lung_TTCCGTGAGCGGTATG-1
AGM10_Lung_TTCCGTGGTACTCGTA-1
AGM10_Lung_TTCTAACAGTTGGAAT-1
AGM10_Lung_TTGAACGAGTCATCCA-1
AGM10_Lung_TTGACCCGTTGCCATA-1
AGM10_Lung_TTGGGCGAGTTGCTCA-1
AGM10_Lung_TTGTTGTCACGCTGTG-1
AGM10_Lung_TTTATGCTCTCTCAAT-1
AGM10_Lung_TTTCAGTTCCTCCACA-1
AGM10_Lung_TTTGATCCAGAGGCTA-1
