# Supplementary material for: Accurate estimation of pathway activity in single cells for clustering and differential analysis
Source: Genome Res. 2024 Jun;34(6):925–36. doi: 10.1101/gr.278431.123 (PMC11293543; doi:10.1101/gr.278431.123)
Supplement: Supplement 11 [file Supplemental_Code_2.zip › Supplemental Code 2/COVID - African Green Monkey/SiPSiC - AGM analysis.R]

# African Green Monkey Corona data processing

library(Seurat)
library(ggplot2)
library(grid)
library("GSEABase")
library(stringr)
library(dplyr)
library(Matrix)
library(parallel)
library(data.table)
library(SiPSiC)


# minimalClusterSize defines the percentage of cells that constitute the minimal expected cluster size 
minimalClusterSize = 10
logScalingConstant = 1
minNumOfGenesExpressed = 1000

filterData <- function(dataMatrix, isLogTPM, convertToCPM)
{
  filteredDataMatrix <- dataMatrix
  
  if (isLogTPM == TRUE)
  {
    filteredDataMatrix <- 2^(filteredDataMatrix) - logScalingConstant
  }
  
  # Filtering out cells which express less than the minimal number of genes
  expressedGenesCounters <- apply(filteredDataMatrix != 0, 2, sum)
  cellsWithAThousandPlus <- expressedGenesCounters >= minNumOfGenesExpressed
  filteredDataMatrix <- filteredDataMatrix[, cellsWithAThousandPlus]
  expressedGenesCounters <- expressedGenesCounters[cellsWithAThousandPlus]
  
  # Filtering out genes which are expressed by less than the minimal expected cluster size of cells
  nonZeroCellCountsForGenes <- apply(filteredDataMatrix != 0, 1, sum)
  totalCellsCount <- ncol(filteredDataMatrix)
  minNumOfCellsInClust <- totalCellsCount * (minimalClusterSize / 100)
  genesWithMinExpression <- (nonZeroCellCountsForGenes > minNumOfCellsInClust)
  filteredDataMatrix <- filteredDataMatrix[genesWithMinExpression,]
  
  # Converting the transcript counts to CPM
  if (convertToCPM == TRUE)
  {
    countSumsOfCells <- apply(filteredDataMatrix, 2, sum)
    filteredDataMatrix <- t(filteredDataMatrix)
    filteredDataMatrix <- (filteredDataMatrix / countSumsOfCells) * 1000000
    filteredDataMatrix <- t(filteredDataMatrix)
  }
  
  return (filteredDataMatrix)
}

# This function produces graphic representation of the pathway score differences between the different monkey groups
executePathwayCalculations <- function(inputPathway, dataMatrix, cellType)
{
  pathwayGenes <- inputPathway@geneIds
  pathwayName <- inputPathway@setName
  pathwayScores <- try(getPathwayScores(dataMatrix, pathwayGenes))
  
  scoresAsDataFrame <- as.data.frame(pathwayScores$pathwayScore)
  scoresAsDataFrame$cellName <- rownames(scoresAsDataFrame)
  names(scoresAsDataFrame)[names(scoresAsDataFrame) == "pathwayScores$pathwayScore"] <- "Score"
  
  # Keeping all cell scores
  allCellNames <- colnames(dataMatrix)
  currPathwayScores <- scoresAsDataFrame[allCellNames, "Score"]
  names(currPathwayScores) <- allCellNames
  
  all_pathway_scores <<- rbind(all_pathway_scores, currPathwayScores)
  rownames(all_pathway_scores)[nrow(all_pathway_scores)] <<- pathwayName
  
  scoresAsDataFrame$monkeyClass <- "Infected-10Days"
  
  # Resetting the monkey group of all cells not in the 10-Days group
  
  scoresAsDataFrame$monkeyClass[grepl(pattern="AGM1_L*", x = scoresAsDataFrame$cellName)] <- "Healthy"
  scoresAsDataFrame$monkeyClass[grepl(pattern="AGM2_L*", x = scoresAsDataFrame$cellName)] <- "Healthy"
  scoresAsDataFrame$monkeyClass[grepl(pattern="AGM3_L*", x = scoresAsDataFrame$cellName)] <- "Infected-3Days"
  scoresAsDataFrame$monkeyClass[grepl(pattern="AGM4_L*", x = scoresAsDataFrame$cellName)] <- "Infected-3Days"
  scoresAsDataFrame$monkeyClass[grepl(pattern="AGM5_L*", x = scoresAsDataFrame$cellName)] <- "Infected-3Days"
  scoresAsDataFrame$monkeyClass[grepl(pattern="AGM6_L*", x = scoresAsDataFrame$cellName)] <- "Infected-3Days"
  
  # Performing the T test to compare monkeys inoculated with irradiated virus ("Healthy") with those inoculated
  # with infectious virus
  T.TestResult <- pairwise.t.test(scoresAsDataFrame$Score, scoresAsDataFrame$monkeyClass, p.adjust.method = "none")
  
  # Fetching and storing P values of the T test
  healthy_vs_3Days_P_Val <- T.TestResult[[3]]["Infected-3Days", "Healthy"]
  healthy_vs_10Days_P_Val <- T.TestResult[[3]]["Infected-10Days", "Healthy"]
  tenDays_vs_3Days_P_Val <- T.TestResult[[3]]["Infected-3Days", "Infected-10Days"]
  
  all_P_Values_healthy_vs_3Days[pathwayName] <<- healthy_vs_3Days_P_Val
  all_P_Values_healthy_vs_10Days[pathwayName] <<- healthy_vs_10Days_P_Val
  all_P_Values_10Days_vs_3Days[pathwayName] <<- tenDays_vs_3Days_P_Val
  
  # Calculating and storing effect size differences
  Healthy_median <- median(scoresAsDataFrame$Score[scoresAsDataFrame$monkeyClass == "Healthy"])
  ThreeDays_median <- median(scoresAsDataFrame$Score[scoresAsDataFrame$monkeyClass == "Infected-3Days"])
  TenDays_median <- median(scoresAsDataFrame$Score[scoresAsDataFrame$monkeyClass == "Infected-10Days"])
  
  all_effect_differences_healthy_vs_3Days[pathwayName] <<- Healthy_median - ThreeDays_median
  all_effect_differences_healthy_vs_10Days[pathwayName] <<- Healthy_median - TenDays_median
  all_effect_differences_3Days_vs_10Days[pathwayName] <<- ThreeDays_median - TenDays_median
  
  violinPlot <- ggplot(scoresAsDataFrame, aes(x = monkeyClass, y = Score, fill = monkeyClass)) +
    ggtitle(paste0("T-Test healthy vs. 3-Days (Unadjusted!): P < ", healthy_vs_3Days_P_Val, "\n",
                   "T-Test healthy vs. 10-Days (Unadjusted!): P < ", healthy_vs_10Days_P_Val, "\n",
                   "T-Test 3-Days vs. 10-Days (Unadjusted!): P < ", tenDays_vs_3Days_P_Val, "\n",
                   "Effect size healthy vs. 3-Days: ", all_effect_differences_healthy_vs_3Days[pathwayName], "\n",
                   "Effect size healthy vs. 10-Days: ", all_effect_differences_healthy_vs_10Days[pathwayName], "\n",
                   "Effect size 3-Days vs. 10-Days: ", all_effect_differences_3Days_vs_10Days[pathwayName])) +
    geom_violin(trim=FALSE) + geom_boxplot(width=0.1)
  
  pdf(paste0(cellType, "_", pathwayName, "_LungCells.pdf"))
  print(violinPlot)
  dev.off()
}


#~~~~~~~~~~~~~~~~~~~~~~~~~~~~~~~~~~~~~~~~~~~~~~~~~~~~~~~~~~~~~~~~~~~~~~~~~~~~~~~~~~~~~~~~~~~~~~~
############################################# MAIN #############################################
#~~~~~~~~~~~~~~~~~~~~~~~~~~~~~~~~~~~~~~~~~~~~~~~~~~~~~~~~~~~~~~~~~~~~~~~~~~~~~~~~~~~~~~~~~~~~~~~

setwd("")

# Reading the cell names of the different cell types
alveolarCells <- fread(file="Epithelial_cells_list.txt", sep = "\n")
BCells <- fread(file="B_cells_list.txt", sep = "\n")
TCells <- fread(file="T_cells_list.txt", sep="\n")

# Reading the 10X data and extracting the relevant RNA counts out of it
Dir_prefix <- "AGM"
Dir_suffix <- seq(1:10)
Data_Directories <- paste(Dir_prefix, Dir_suffix, "_Lung", sep = "")
names(Data_Directories) <- Data_Directories
All_Monkeys_counts <- Read10X(data.dir = Data_Directories)

allAlveolarCells <- All_Monkeys_counts[, alveolarCells[[1]]]
filteredAlveolarCells <- filterData(dataMatrix = allAlveolarCells, isLogTPM = FALSE, convertToCPM = TRUE)

allBCells <- All_Monkeys_counts[, BCells[[1]]]
filteredBCells <- filterData(dataMatrix = allBCells, isLogTPM = FALSE, convertToCPM = TRUE)

allTCells <- All_Monkeys_counts[, TCells[[1]]]
filteredTCells <- filterData(dataMatrix = allTCells, isLogTPM = FALSE, convertToCPM = TRUE)

rm(All_Monkeys_counts)
rm(alveolarCells)
rm(BCells)
rm(TCells)
rm(allAlveolarCells)
rm(allBCells)
rm(allTCells)
gc()

GMT_FILE_NAME <- "h.all.v7.0.symbols.pluscc.gmt"
GENESET_NAME <- "HALLMARKS"
genesets <- getGmt(GMT_FILE_NAME)

all_pathway_scores <- numeric()
all_P_Values_healthy_vs_3Days <- numeric()
all_P_Values_healthy_vs_10Days <- numeric()
all_P_Values_10Days_vs_3Days <- numeric()
all_effect_differences_healthy_vs_3Days <- numeric()
all_effect_differences_healthy_vs_10Days <- numeric()
all_effect_differences_3Days_vs_10Days <- numeric()


# Calculating scores and generating graphics for the alveolar cells 

lapply(genesets@.Data, executePathwayCalculations, filteredAlveolarCells, cellType = "Epithelial")

saveRDS(all_pathway_scores, file = "AlveolarCells_All_Cell_Scores.RDS")
write.csv2(all_effect_differences_healthy_vs_3Days, file = "EpithelialCells_Effect_Size_Lung_healthy_vs_3Days.csv") 
write.csv2(all_effect_differences_healthy_vs_10Days, file = "EpithelialCells_Effect_Size_Lung_healthy_vs_10Days.csv") 
write.csv2(all_effect_differences_3Days_vs_10Days, file = "EpithelialCells_Effect_Size_Lung_3Days_vs_10Days.csv") 

write.csv2(all_P_Values_healthy_vs_3Days, file = "EpithelialCells_unadjusted_p_values_Lung_healthy_vs_3Days.csv") 
FDR_Adjusted_P_Vals <- p.adjust(all_P_Values_healthy_vs_3Days, method = "BH", n = length(all_P_Values_healthy_vs_3Days))
write.csv2(FDR_Adjusted_P_Vals, file = "EpithelialCells_adjusted_p_values_Lung_healthy_vs_3Days.csv")

write.csv2(all_P_Values_healthy_vs_10Days, file = "EpithelialCells_unadjusted_p_values_Lung_healthy_vs_10Days.csv") 
FDR_Adjusted_P_Vals <- p.adjust(all_P_Values_healthy_vs_10Days, method = "BH", n = length(all_P_Values_healthy_vs_10Days))
write.csv2(FDR_Adjusted_P_Vals, file = "EpithelialCells_adjusted_p_values_Lung_healthy_vs_10Days.csv")

write.csv2(all_P_Values_10Days_vs_3Days, file = "EpithelialCells_unadjusted_p_values_Lung_10Days_vs_3Days.csv") 
FDR_Adjusted_P_Vals <- p.adjust(all_P_Values_10Days_vs_3Days, method = "BH", n = length(all_P_Values_10Days_vs_3Days))
write.csv2(FDR_Adjusted_P_Vals, file = "EpithelialCells_adjusted_p_values_Lung_10Days_vs_3Days.csv")


# Calculating scores and generating graphics for the B cells 

all_pathway_scores <- numeric()
all_P_Values_healthy_vs_3Days <- numeric()
all_P_Values_healthy_vs_10Days <- numeric()
all_P_Values_10Days_vs_3Days <- numeric()
all_effect_differences_healthy_vs_3Days <- numeric()
all_effect_differences_healthy_vs_10Days <- numeric()
all_effect_differences_3Days_vs_10Days <- numeric()

lapply(genesets@.Data, executePathwayCalculations, filteredBCells, cellType = "B_Cells")

saveRDS(all_pathway_scores, file = "B_Cells_All_Cell_Scores.RDS")
write.csv2(all_effect_differences_healthy_vs_3Days, file = "B_Cells_Effect_Size_Lung_healthy_vs_3Days.csv") 
write.csv2(all_effect_differences_healthy_vs_10Days, file = "B_Cells_Effect_Size_Lung_healthy_vs_10Days.csv") 
write.csv2(all_effect_differences_3Days_vs_10Days, file = "B_Cells_Effect_Size_Lung_3Days_vs_10Days.csv") 

write.csv2(all_P_Values_healthy_vs_3Days, file = "B_Cells_unadjusted_p_values_Lung_healthy_vs_3Days.csv") 
FDR_Adjusted_P_Vals <- p.adjust(all_P_Values_healthy_vs_3Days, method = "BH", n = length(all_P_Values_healthy_vs_3Days))
write.csv2(FDR_Adjusted_P_Vals, file = "B_Cells_adjusted_p_values_Lung_healthy_vs_3Days.csv")

write.csv2(all_P_Values_healthy_vs_10Days, file = "B_Cells_unadjusted_p_values_Lung_healthy_vs_10Days.csv") 
FDR_Adjusted_P_Vals <- p.adjust(all_P_Values_healthy_vs_10Days, method = "BH", n = length(all_P_Values_healthy_vs_10Days))
write.csv2(FDR_Adjusted_P_Vals, file = "B_Cells_adjusted_p_values_Lung_healthy_vs_10Days.csv")

write.csv2(all_P_Values_10Days_vs_3Days, file = "B_Cells_unadjusted_p_values_Lung_10Days_vs_3Days.csv") 
FDR_Adjusted_P_Vals <- p.adjust(all_P_Values_10Days_vs_3Days, method = "BH", n = length(all_P_Values_10Days_vs_3Days))
write.csv2(FDR_Adjusted_P_Vals, file = "B_Cells_adjusted_p_values_Lung_10Days_vs_3Days.csv")


# Calculating scores and generating graphics for the T cells 

all_pathway_scores <- numeric()
all_P_Values_healthy_vs_3Days <- numeric()
all_P_Values_healthy_vs_10Days <- numeric()
all_P_Values_10Days_vs_3Days <- numeric()
all_effect_differences_healthy_vs_3Days <- numeric()
all_effect_differences_healthy_vs_10Days <- numeric()
all_effect_differences_3Days_vs_10Days <- numeric()

lapply(genesets@.Data, executePathwayCalculations, filteredTCells, cellType = "T_Cells")

saveRDS(all_pathway_scores, file = "T_Cells_All_Cell_Scores.RDS")
write.csv2(all_effect_differences_healthy_vs_3Days, file = "T_Cells_Effect_Size_Lung_healthy_vs_3Days.csv") 
write.csv2(all_effect_differences_healthy_vs_10Days, file = "T_Cells_Effect_Size_Lung_healthy_vs_10Days.csv") 
write.csv2(all_effect_differences_3Days_vs_10Days, file = "T_Cells_Effect_Size_Lung_3Days_vs_10Days.csv") 

write.csv2(all_P_Values_healthy_vs_3Days, file = "T_Cells_unadjusted_p_values_Lung_healthy_vs_3Days.csv") 
FDR_Adjusted_P_Vals <- p.adjust(all_P_Values_healthy_vs_3Days, method = "BH", n = length(all_P_Values_healthy_vs_3Days))
write.csv2(FDR_Adjusted_P_Vals, file = "T_Cells_adjusted_p_values_Lung_healthy_vs_3Days.csv")

write.csv2(all_P_Values_healthy_vs_10Days, file = "T_Cells_unadjusted_p_values_Lung_healthy_vs_10Days.csv") 
FDR_Adjusted_P_Vals <- p.adjust(all_P_Values_healthy_vs_10Days, method = "BH", n = length(all_P_Values_healthy_vs_10Days))
write.csv2(FDR_Adjusted_P_Vals, file = "T_Cells_adjusted_p_values_Lung_healthy_vs_10Days.csv")

write.csv2(all_P_Values_10Days_vs_3Days, file = "T_Cells_unadjusted_p_values_Lung_10Days_vs_3Days.csv") 
FDR_Adjusted_P_Vals <- p.adjust(all_P_Values_10Days_vs_3Days, method = "BH", n = length(all_P_Values_10Days_vs_3Days))
write.csv2(FDR_Adjusted_P_Vals, file = "T_Cells_adjusted_p_values_Lung_10Days_vs_3Days.csv")
