# Supplementary material for: Accurate estimation of pathway activity in single cells for clustering and differential analysis
Source: Genome Res. 2024 Jun;34(6):925–36. doi: 10.1101/gr.278431.123 (PMC11293543; doi:10.1101/gr.278431.123)
Supplement: Supplement 11 [file Supplemental_Code_2.zip › Supplemental Code 2/COVID - African Green Monkey/T_cells_list.txt]

Cell_Name
AGM1_Lung_AAACCCAGTGCTTCAA-1
AGM1_Lung_AAACGAATCCTCTGCA-1
AGM1_Lung_AAACGCTTCCCAGGAC-1
AGM1_Lung_AAAGAACAGTAAACGT-1
AGM1_Lung_AAAGGATAGGCATTTC-1
AGM1_Lung_AAAGGATGTGCGTTTA-1
AGM1_Lung_AAAGGTACAAACACGG-1
AGM1_Lung_AAAGGTAGTACGATTC-1
AGM1_Lung_AAAGTCCGTACCATAC-1
AGM1_Lung_AAAGTGAAGCTAAACA-1
AGM1_Lung_AAAGTGAGTCAGACTT-1
AGM1_Lung_AAAGTGAGTTGATGTC-1
AGM1_Lung_AAAGTGAGTTGTCAGT-1
AGM1_Lung_AAATGGATCACTTCTA-1
AGM1_Lung_AACAAAGGTAACAAGT-1
AGM1_Lung_AACAACCAGTCGCTAT-1
AGM1_Lung_AACAACCGTGCTCGTG-1
AGM1_Lung_AACAACCTCCTCTAGC-1
AGM1_Lung_AACCAACAGGATCACG-1
AGM1_Lung_AACCAACCAATCTAGC-1
AGM1_Lung_AACCAACCAGAGTCAG-1
AGM1_Lung_AACCAACTCGCCGAGT-1
AGM1_Lung_AACCACAAGGCTTAAA-1
AGM1_Lung_AACCACAGTGAATAAC-1
AGM1_Lung_AACCACAGTTCCGCAG-1
AGM1_Lung_AACCATGCAAATTAGG-1
AGM1_Lung_AACCATGCACATACGT-1
AGM1_Lung_AACCATGTCATGCCGG-1
AGM1_Lung_AACCATGTCTACTGAG-1
AGM1_Lung_AACCCAACAGACAATA-1
AGM1_Lung_AACCTGACAGAATGTA-1
AGM1_Lung_AACGAAACATGAGAAT-1
AGM1_Lung_AACGAAAGTATACCTG-1
AGM1_Lung_AACTTCTAGTAACGAT-1
AGM1_Lung_AACTTCTTCAACCTCC-1
AGM1_Lung_AAGAACACAGTCCCGA-1
AGM1_Lung_AAGAACAGTACACGCC-1
AGM1_Lung_AAGAACAGTTGCTGAT-1
AGM1_Lung_AAGACAACAATAACCC-1
AGM1_Lung_AAGACAATCTCTTGCG-1
AGM1_Lung_AAGACTCAGTTTCAGC-1
AGM1_Lung_AAGATAGAGGACTATA-1
AGM1_Lung_AAGATAGCAAATCAGA-1
AGM1_Lung_AAGATAGTCTCTCTTC-1
AGM1_Lung_AAGCCATGTCACATTG-1
AGM1_Lung_AAGCCATTCAAATGCC-1
AGM1_Lung_AAGCGTTCACGCCACA-1
AGM1_Lung_AAGGAATAGATACAGT-1
AGM1_Lung_AAGGAATAGCATGTTC-1
AGM1_Lung_AAGGAATCACATTCGA-1
AGM1_Lung_AAGGTAACACCGTCTT-1
AGM1_Lung_AAGGTAACACCTCTGT-1
AGM1_Lung_AAGTACCAGGCCACTC-1
AGM1_Lung_AAGTACCCATGCTGCG-1
AGM1_Lung_AAGTACCTCGACATTG-1
AGM1_Lung_AAGTCGTAGCGTGTCC-1
AGM1_Lung_AAGTCGTAGTGCACCC-1
AGM1_Lung_AAGTGAAAGAGAGCAA-1
AGM1_Lung_AAGTGAAAGTCGCCAC-1
AGM1_Lung_AAGTGAAGTTGGACTT-1
AGM1_Lung_AAGTTCGAGAAGGATG-1
AGM1_Lung_AAGTTCGGTTCCGTTC-1
AGM1_Lung_AAGTTCGTCCCACAGG-1
AGM1_Lung_AAGTTCGTCCGATCTC-1
AGM1_Lung_AATCACGAGTAAACAC-1
AGM1_Lung_AATCACGCAAGATCCT-1
AGM1_Lung_AATCGACAGACATCAA-1
AGM1_Lung_AATCGACAGTTGCCCG-1
AGM1_Lung_AATCGACCAAGTCCCG-1
AGM1_Lung_AATCGACCACTGAATC-1
AGM1_Lung_AATCGACGTCGCTTGG-1
AGM1_Lung_AATCGACTCGGTCAGC-1
AGM1_Lung_AATCGTGAGCACACAG-1
AGM1_Lung_AATGAAGCAGAGGAAA-1
AGM1_Lung_AATGCCAGTCGGAACA-1
AGM1_Lung_AATGCCAGTTAACAGA-1
AGM1_Lung_AATGGAACAGTGGCTC-1
AGM1_Lung_AATGGCTGTTGTTGTG-1
AGM1_Lung_AATTCCTCAATAGTAG-1
AGM1_Lung_AATTTCCGTGATAGAT-1
AGM1_Lung_AATTTCCTCACCTACC-1
AGM1_Lung_ACAAAGACAAACCGGA-1
AGM1_Lung_ACAAAGACAAAGGGTC-1
AGM1_Lung_ACAACCATCCCATAAG-1
AGM1_Lung_ACAAGCTAGTGCCTCG-1
AGM1_Lung_ACAAGCTCAATAGGGC-1
AGM1_Lung_ACAAGCTGTGGACCTC-1
AGM1_Lung_ACAAGCTTCACCCATC-1
AGM1_Lung_ACACAGTGTTGCCGCA-1
AGM1_Lung_ACACTGATCGACACTA-1
AGM1_Lung_ACACTGATCTCCGATC-1
AGM1_Lung_ACAGAAAAGACCTGGA-1
AGM1_Lung_ACAGGGAAGTGTTCAC-1
AGM1_Lung_ACAGGGAGTACCAGAG-1
AGM1_Lung_ACAGGGAGTATTCCGA-1
AGM1_Lung_ACAGGGATCCGCATAA-1
AGM1_Lung_ACATCCCAGAAACTCA-1
AGM1_Lung_ACATCGAAGTAAACGT-1
AGM1_Lung_ACATCGAAGTCGCCCA-1
AGM1_Lung_ACATCGAGTTACACTG-1
AGM1_Lung_ACATCGATCTCGGTCT-1
AGM1_Lung_ACATGCATCCATCTCG-1
AGM1_Lung_ACATGCATCGCGCTGA-1
AGM1_Lung_ACATTTCAGCCGTCGT-1
AGM1_Lung_ACATTTCAGTGGACTG-1
AGM1_Lung_ACCAACAAGTGCAGGT-1
AGM1_Lung_ACCAACACACATCATG-1
AGM1_Lung_ACCACAAAGAGTACCG-1
AGM1_Lung_ACCACAAAGGATTTCC-1
AGM1_Lung_ACCACAAGTACCCGCA-1
AGM1_Lung_ACCACAAGTGTGCCTG-1
AGM1_Lung_ACCATTTGTAGGCAAC-1
AGM1_Lung_ACCATTTGTTTCACAG-1
AGM1_Lung_ACCCAAACAGGGTTGA-1
AGM1_Lung_ACCCTCACAATGAAAC-1
AGM1_Lung_ACCCTTGAGGGCCCTT-1
AGM1_Lung_ACCCTTGAGTCACACT-1
AGM1_Lung_ACCTGAAGTGAGACCA-1
AGM1_Lung_ACCTGAATCATGAGTC-1
AGM1_Lung_ACCTGAATCGCTTACC-1
AGM1_Lung_ACCTGAATCTGAGTCA-1
AGM1_Lung_ACCTGTCGTCTGTCCT-1
AGM1_Lung_ACCTGTCTCCCTCTTT-1
AGM1_Lung_ACGATCATCTACCTTA-1
AGM1_Lung_ACGATGTAGTGATCGG-1
AGM1_Lung_ACGCACGTCCGTTTCG-1
AGM1_Lung_ACGGAAGTCGAGATAA-1
AGM1_Lung_ACGGAAGTCTGGCCAG-1
AGM1_Lung_ACGGGTCTCTCATGCC-1
AGM1_Lung_ACGGTCGAGGCATCAG-1
AGM1_Lung_ACGGTCGGTCTAGATC-1
AGM1_Lung_ACGGTCGGTTGGAGAC-1
AGM1_Lung_ACGGTCGGTTGTTGCA-1
AGM1_Lung_ACGGTTACAGCCGTTG-1
AGM1_Lung_ACGTAACCAGTGCGCT-1
AGM1_Lung_ACGTACAAGGAAACGA-1
AGM1_Lung_ACGTACAGTGGAGGTT-1
AGM1_Lung_ACGTAGTGTACTCGAT-1
AGM1_Lung_ACGTTCCAGCCTGAGA-1
AGM1_Lung_ACGTTCCAGCCTGCCA-1
AGM1_Lung_ACGTTCCGTAGACTGG-1
AGM1_Lung_ACGTTCCTCTATGTGG-1
AGM1_Lung_ACTATCTCATGTCTAG-1
AGM1_Lung_ACTATGGAGACGATAT-1
AGM1_Lung_ACTATGGAGCGGCTCT-1
AGM1_Lung_ACTATTCAGCGACTAG-1
AGM1_Lung_ACTATTCGTTACCTTT-1
AGM1_Lung_ACTCCCAGTGGCCACT-1
AGM1_Lung_ACTCTCGGTATTGAGA-1
AGM1_Lung_ACTCTCGGTCGCGTTG-1
AGM1_Lung_ACTCTCGTCCGAAGGA-1
AGM1_Lung_ACTCTCGTCTCAACCC-1
AGM1_Lung_ACTGCAATCAGAGCAG-1
AGM1_Lung_ACTGTCCTCCTTATAC-1
AGM1_Lung_ACTTAGGTCACAACCA-1
AGM1_Lung_ACTTAGGTCCTGGGTG-1
AGM1_Lung_ACTTATCAGGGATGTC-1
AGM1_Lung_ACTTATCAGTAAAGCT-1
AGM1_Lung_ACTTATCAGTAGCATA-1
AGM1_Lung_ACTTATCTCCGAGAAG-1
AGM1_Lung_ACTTCCGAGCTCAGAG-1
AGM1_Lung_ACTTCGCTCATCCTGC-1
AGM1_Lung_ACTTTCACAGTCTGGC-1
AGM1_Lung_ACTTTCAGTTGCCGCA-1
AGM1_Lung_ACTTTCATCTTTGGAG-1
AGM1_Lung_ACTTTGTCACAGCCTG-1
AGM1_Lung_AGAAATGGTGCAATAA-1
AGM1_Lung_AGAACAACAAGCTACT-1
AGM1_Lung_AGAACAATCCGGTTCT-1
AGM1_Lung_AGAACCTAGGCAGGTT-1
AGM1_Lung_AGAACCTCAGGTTCAT-1
AGM1_Lung_AGAAGCGAGGTAGTAT-1
AGM1_Lung_AGAAGCGTCTGGCCTT-1
AGM1_Lung_AGAAGTAAGTTGGAAT-1
AGM1_Lung_AGACACTCAGTGTGCC-1
AGM1_Lung_AGACCATTCCGATAGT-1
AGM1_Lung_AGACCCGAGCACTGGA-1
AGM1_Lung_AGACTCAAGGGCCAAT-1
AGM1_Lung_AGACTCACATCGATAC-1
AGM1_Lung_AGACTCAGTACCGTCG-1
AGM1_Lung_AGACTCAGTGGAGAAA-1
AGM1_Lung_AGACTCATCCGATAAC-1
AGM1_Lung_AGAGAATAGTCAAGCG-1
AGM1_Lung_AGAGAGCAGAGAATCT-1
AGM1_Lung_AGAGAGCCACAGTATC-1
AGM1_Lung_AGAGCAGAGGGCCTCT-1
AGM1_Lung_AGAGCAGCACCTCAGG-1
AGM1_Lung_AGAGCCCCACAACGAG-1
AGM1_Lung_AGAGCCCTCGCAGAGA-1
AGM1_Lung_AGATAGAGTCACCCTT-1
AGM1_Lung_AGATAGAGTTCGGGTC-1
AGM1_Lung_AGATAGATCCTGTTGC-1
AGM1_Lung_AGATAGATCGCATTAG-1
AGM1_Lung_AGATCCAAGCCTCAAT-1
AGM1_Lung_AGATCCATCGAGTTGT-1
AGM1_Lung_AGATCGTGTTGTGTAC-1
AGM1_Lung_AGATGCTAGTCACTCA-1
AGM1_Lung_AGATGCTAGTTGCATC-1
AGM1_Lung_AGATGCTTCATTGGTG-1
AGM1_Lung_AGCATCATCTGTGCTC-1
AGM1_Lung_AGCCAATGTACATTGC-1
AGM1_Lung_AGCCAATGTCGATTAC-1
AGM1_Lung_AGCCACGTCGGCCCAA-1
AGM1_Lung_AGCGCCAGTTTGGCTA-1
AGM1_Lung_AGCGTATCATGCCGGT-1
AGM1_Lung_AGCGTCGCAGCTCCTT-1
AGM1_Lung_AGCGTCGCATCCTTGC-1
AGM1_Lung_AGCTCAAAGTGGGAAA-1
AGM1_Lung_AGCTCAACAATCGTCA-1
AGM1_Lung_AGCTCAATCGCTCCTA-1
AGM1_Lung_AGCTTCCCAAAGGGCT-1
AGM1_Lung_AGCTTCCTCCTACCGT-1
AGM1_Lung_AGCTTCCTCGCTAATG-1
AGM1_Lung_AGGAAATAGAGTGAAG-1
AGM1_Lung_AGGAAATCAGTTGTTG-1
AGM1_Lung_AGGAATAAGAAGTCCG-1
AGM1_Lung_AGGAATAAGTCATCGT-1
AGM1_Lung_AGGACGAAGAAGGCTC-1
AGM1_Lung_AGGACGAAGGGCAGAG-1
AGM1_Lung_AGGACTTAGCGACTTT-1
AGM1_Lung_AGGAGGTCAAGATCCT-1
AGM1_Lung_AGGAGGTCACAAGCCC-1
AGM1_Lung_AGGATAAGTAGAATAC-1
AGM1_Lung_AGGCATTAGTCTGCAT-1
AGM1_Lung_AGGCATTCAGGGTTGA-1
AGM1_Lung_AGGCTGCCAATAAGGT-1
AGM1_Lung_AGGCTGCGTACAAACA-1
AGM1_Lung_AGGGAGTCACGTAGTT-1
AGM1_Lung_AGGGAGTTCAAGAGGC-1
AGM1_Lung_AGGGCTCTCCATTCAT-1
AGM1_Lung_AGGGTCCTCTATGTGG-1
AGM1_Lung_AGGGTCCTCTGATTCT-1
AGM1_Lung_AGGGTTTTCGTACACA-1
AGM1_Lung_AGGTAGGCACTACGGC-1
AGM1_Lung_AGGTAGGCAGCTATAC-1
AGM1_Lung_AGGTAGGTCGCTTGAA-1
AGM1_Lung_AGGTCATCAACTCGTA-1
AGM1_Lung_AGGTCATTCACTAGCA-1
AGM1_Lung_AGGTCATTCCATCCGT-1
AGM1_Lung_AGGTCATTCCCGAAAT-1
AGM1_Lung_AGGTCATTCGGAATGG-1
AGM1_Lung_AGGTCTAAGACAAGCC-1
AGM1_Lung_AGGTCTAAGCCACAAG-1
AGM1_Lung_AGGTGTTCAATATCCG-1
AGM1_Lung_AGGTTACCACGCTGCA-1
AGM1_Lung_AGGTTACCATCAGCTA-1
AGM1_Lung_AGGTTACGTACTAACC-1
AGM1_Lung_AGGTTACGTTTATGCG-1
AGM1_Lung_AGGTTGTAGTCGAATA-1
AGM1_Lung_AGGTTGTTCCGGTAAT-1
AGM1_Lung_AGTAACCCAGAGCCCT-1
AGM1_Lung_AGTACCACAACTACGT-1
AGM1_Lung_AGTACCACATACCACA-1
AGM1_Lung_AGTAGCTCAATTAGGA-1
AGM1_Lung_AGTAGCTCACGACCTG-1
AGM1_Lung_AGTAGCTTCAAACGTC-1
AGM1_Lung_AGTAGTCCACTACAGT-1
AGM1_Lung_AGTCAACCAAGGATGC-1
AGM1_Lung_AGTCACAAGTGTTCAC-1
AGM1_Lung_AGTCTCCAGGTAAGAG-1
AGM1_Lung_AGTCTCCGTCTTCTAT-1
AGM1_Lung_AGTGACTTCCATTCAT-1
AGM1_Lung_AGTTAGCCATGGGTTT-1
AGM1_Lung_AGTTCCCTCCTGGCTT-1
AGM1_Lung_AGTTCCCTCGGTAGAG-1
AGM1_Lung_AGTTCCCTCTAAACGC-1
AGM1_Lung_AGTTCGAAGAAGTGTT-1
AGM1_Lung_AGTTCGAAGCGACCCT-1
AGM1_Lung_ATACCGATCAGCACCG-1
AGM1_Lung_ATACCGATCGCGGTAC-1
AGM1_Lung_ATACCTTTCATTGCCC-1
AGM1_Lung_ATACCTTTCCCAATAG-1
AGM1_Lung_ATACCTTTCGGCACTG-1
AGM1_Lung_ATAGAGATCGGTTAGT-1
AGM1_Lung_ATAGGCTAGATGAATC-1
AGM1_Lung_ATAGGCTAGTAGTCAA-1
AGM1_Lung_ATAGGCTGTATCACCA-1
AGM1_Lung_ATATCCTGTTCGGTAT-1
AGM1_Lung_ATCACAGAGCACACAG-1
AGM1_Lung_ATCACAGTCAGCGTCG-1
AGM1_Lung_ATCACTTGTCATCTAG-1
AGM1_Lung_ATCAGGTAGCTAAGTA-1
AGM1_Lung_ATCAGGTTCTCAGAAC-1
AGM1_Lung_ATCATTCTCATGCCCT-1
AGM1_Lung_ATCCACCCAGTCGGAA-1
AGM1_Lung_ATCCATTCAAAGGGTC-1
AGM1_Lung_ATCCCTGCATGACCCG-1
AGM1_Lung_ATCCCTGTCAACCTTT-1
AGM1_Lung_ATCCTATAGCAGAAAG-1
AGM1_Lung_ATCCTATTCGTAGTGT-1
AGM1_Lung_ATCGCCTGTTCCATTT-1
AGM1_Lung_ATCGGATAGTCAGCCC-1
AGM1_Lung_ATCGGATGTCTGTCCT-1
AGM1_Lung_ATCGGCGAGAACCCGA-1
AGM1_Lung_ATCGGCGAGCCAAGTG-1
AGM1_Lung_ATCGTAGGTGATAGAT-1
AGM1_Lung_ATCGTAGTCGTAGCTA-1
AGM1_Lung_ATCGTCCAGTCATTGC-1
AGM1_Lung_ATCGTCCCAGCTGCCA-1
AGM1_Lung_ATCGTGACATGAAGCG-1
AGM1_Lung_ATCTCTATCTATCGCC-1
AGM1_Lung_ATCTTCACAACGACTT-1
AGM1_Lung_ATCTTCACAATTTCCT-1
AGM1_Lung_ATCTTCAGTTGTCAGT-1
AGM1_Lung_ATGAAAGGTTTGCCGG-1
AGM1_Lung_ATGAAAGTCACCATCC-1
AGM1_Lung_ATGAAAGTCGGCCCAA-1
AGM1_Lung_ATGAAAGTCTGCGTCT-1
AGM1_Lung_ATGACCATCTAGTGAC-1
AGM1_Lung_ATGAGGGAGAGTGGCT-1
AGM1_Lung_ATGAGGGCATTGACAC-1
AGM1_Lung_ATGAGGGGTATGGAAT-1
AGM1_Lung_ATGAGTCAGGTACATA-1
AGM1_Lung_ATGAGTCCATGTTACG-1
AGM1_Lung_ATGAGTCCATTGTGCA-1
AGM1_Lung_ATGCATGAGCAAGCCA-1
AGM1_Lung_ATGCATGCAGAACTAA-1
AGM1_Lung_ATGCCTCAGTAGGGTC-1
AGM1_Lung_ATGCCTCGTATCGCAT-1
AGM1_Lung_ATGCGATTCTCCTGCA-1
AGM1_Lung_ATGGAGGGTCTGTCAA-1
AGM1_Lung_ATGGGAGCATAGATGA-1
AGM1_Lung_ATGGGTTGTTAGTCGT-1
AGM1_Lung_ATGGGTTTCAAGTTGC-1
AGM1_Lung_ATGGTTGTCAGCAGAG-1
AGM1_Lung_ATGTCCCCAAGGATGC-1
AGM1_Lung_ATGTCCCCACAAGCAG-1
AGM1_Lung_ATGTCCCGTAAGTAGT-1
AGM1_Lung_ATGTCCCGTACAGTTC-1
AGM1_Lung_ATGTCCCTCCTAGCGG-1
AGM1_Lung_ATGTCTTCAAGAGGCT-1
AGM1_Lung_ATGTCTTCACCGTGCA-1
AGM1_Lung_ATGTCTTTCCGGTTCT-1
AGM1_Lung_ATTACCTTCTGGCCGA-1
AGM1_Lung_ATTACCTTCTGTGTGA-1
AGM1_Lung_ATTACTCAGGTAGCCA-1
AGM1_Lung_ATTACTCCAGCGTAGA-1
AGM1_Lung_ATTACTCGTAGCACAG-1
AGM1_Lung_ATTACTCGTTACAGCT-1
AGM1_Lung_ATTATCCAGCTGACTT-1
AGM1_Lung_ATTATCCAGGCCCAAA-1
AGM1_Lung_ATTATCCCAACACAGG-1
AGM1_Lung_ATTCACTAGCAAGTCG-1
AGM1_Lung_ATTCATCAGGCAATGC-1
AGM1_Lung_ATTCATCTCCATTGCC-1
AGM1_Lung_ATTCGTTCAAGTGCTT-1
AGM1_Lung_ATTCGTTGTCCACTCT-1
AGM1_Lung_ATTCGTTTCACGAGGA-1
AGM1_Lung_ATTCTACCAGCGCGTT-1
AGM1_Lung_ATTCTACCATCTCGTC-1
AGM1_Lung_ATTCTTGCAATCGAAA-1
AGM1_Lung_ATTCTTGCACAATGCT-1
AGM1_Lung_ATTCTTGCATACATCG-1
AGM1_Lung_ATTCTTGTCCCGAGTG-1
AGM1_Lung_ATTGGGTCATGTACGT-1
AGM1_Lung_ATTGTTCGTGACAGCA-1
AGM1_Lung_ATTTACCCACTTCATT-1
AGM1_Lung_ATTTACCCATTAGGCT-1
AGM1_Lung_ATTTCACAGGGTCTTT-1
AGM1_Lung_ATTTCACTCTTCGTGC-1
AGM1_Lung_ATTTCTGAGGTAACTA-1
AGM1_Lung_ATTTCTGGTAACGTTC-1
AGM1_Lung_ATTTCTGTCTGGCTGG-1
AGM1_Lung_CAAAGAACAGTCAGAG-1
AGM1_Lung_CAAAGAACATCGGCCA-1
AGM1_Lung_CAACAACCAATGGCCC-1
AGM1_Lung_CAACAACCACATAACC-1
AGM1_Lung_CAACAACGTGCGGTAA-1
AGM1_Lung_CAACAACGTGTACATC-1
AGM1_Lung_CAACAACTCTGAGAAA-1
AGM1_Lung_CAACCAACAGACACAG-1
AGM1_Lung_CAACCAAGTGTCTTGA-1
AGM1_Lung_CAACCAATCTTAGTTC-1
AGM1_Lung_CAACCTCCACTGGCCA-1
AGM1_Lung_CAACCTCTCGTTGTGA-1
AGM1_Lung_CAACGATAGTGGTGGT-1
AGM1_Lung_CAACGATGTGATTAGA-1
AGM1_Lung_CAACGATTCGTAGTCA-1
AGM1_Lung_CAACGGCAGATTAGTG-1
AGM1_Lung_CAACGGCCAATACAGA-1
AGM1_Lung_CAAGACTGTATGGAAT-1
AGM1_Lung_CAAGACTGTCGATTAC-1
AGM1_Lung_CAAGACTGTTATGTGC-1
AGM1_Lung_CAAGACTTCGTTCATT-1
AGM1_Lung_CAAGAGGCACAGTCGC-1
AGM1_Lung_CAAGCTAAGACATCCT-1
AGM1_Lung_CAAGCTAAGCCAAGCA-1
AGM1_Lung_CAAGCTAAGGTGCTAG-1
AGM1_Lung_CAAGCTACATCCTATT-1
AGM1_Lung_CAAGCTATCTGTACAG-1
AGM1_Lung_CAAGGGAAGTGTACAA-1
AGM1_Lung_CAAGGGAGTGTGTTTG-1
AGM1_Lung_CAAGGGATCCGTCCTA-1
AGM1_Lung_CAATACGCAACGGCTC-1
AGM1_Lung_CAATACGGTTAAGAAC-1
AGM1_Lung_CAATCGAAGACTGTTC-1
AGM1_Lung_CAATCGACAATAGTGA-1
AGM1_Lung_CAATGACAGAGGTCGT-1
AGM1_Lung_CAATGACCAGGCACTC-1
AGM1_Lung_CAATGACGTCACGCTG-1
AGM1_Lung_CAATTTCCAATTTCTC-1
AGM1_Lung_CACAACAAGACCTGGA-1
AGM1_Lung_CACAACAAGCCTCGTG-1
AGM1_Lung_CACAACACATTCCTAT-1
AGM1_Lung_CACACAAGTAGTGCGA-1
AGM1_Lung_CACACAATCCATTCAT-1
AGM1_Lung_CACAGATGTAGCGATG-1
AGM1_Lung_CACAGGCGTTTGAAAG-1
AGM1_Lung_CACAGGCTCCACTTTA-1
AGM1_Lung_CACAGGCTCGAGAAAT-1
AGM1_Lung_CACATGAAGAAATCCA-1
AGM1_Lung_CACATGACATGTGTCA-1
AGM1_Lung_CACATGAGTAGCGCTC-1
AGM1_Lung_CACCGTTGTCTCGACG-1
AGM1_Lung_CACCGTTGTTAGGAGC-1
AGM1_Lung_CACGAATCACTGCTTC-1
AGM1_Lung_CACGGGTAGGTGCATG-1
AGM1_Lung_CACGGGTGTAGGTGCA-1
AGM1_Lung_CACGTGGTCTGGACCG-1
AGM1_Lung_CACGTGGTCTTTCAGT-1
AGM1_Lung_CACGTTCTCCATGATG-1
AGM1_Lung_CACTAAGCAATCTGCA-1
AGM1_Lung_CACTAAGCAATGCTCA-1
AGM1_Lung_CACTGAATCCGTCCTA-1
AGM1_Lung_CACTGAATCTGCCCTA-1
AGM1_Lung_CACTGGGGTCTTACTT-1
AGM1_Lung_CACTGTCCATTAAAGG-1
AGM1_Lung_CACTTCGAGGCTGTAG-1
AGM1_Lung_CACTTCGCAACCGATT-1
AGM1_Lung_CACTTCGTCTGCGGCA-1
AGM1_Lung_CAGAGCCGTATCCTCC-1
AGM1_Lung_CAGATACCATCAGCGC-1
AGM1_Lung_CAGATACTCTATCGTT-1
AGM1_Lung_CAGATCACATCATGAC-1
AGM1_Lung_CAGATCAGTGTGTCGC-1
AGM1_Lung_CAGATTGCACTTGAGT-1
AGM1_Lung_CAGCAATGTCGGTGTC-1
AGM1_Lung_CAGCACGAGGAAAGTG-1
AGM1_Lung_CAGCAGCCACAGGATG-1
AGM1_Lung_CAGCAGCCATCATCCC-1
AGM1_Lung_CAGCCAGAGTTGCGCC-1
AGM1_Lung_CAGCGTGAGAACCCGA-1
AGM1_Lung_CAGGGCTCAAGTACCT-1
AGM1_Lung_CAGGGCTCAGAGTCAG-1
AGM1_Lung_CAGGGCTGTTTCCAAG-1
AGM1_Lung_CAGGTATTCGTTAGTG-1
AGM1_Lung_CAGTGCGAGAATAACC-1
AGM1_Lung_CAGTGCGTCCGTATGA-1
AGM1_Lung_CAGTTAGAGCACTCGC-1
AGM1_Lung_CAGTTAGAGGTGAGAA-1
AGM1_Lung_CATACAGAGTATTGCC-1
AGM1_Lung_CATACAGTCCATTTAC-1
AGM1_Lung_CATACTTCACCCAAGC-1
AGM1_Lung_CATAGACCAATGGCCC-1
AGM1_Lung_CATAGACTCCCTGTTG-1
AGM1_Lung_CATCAAGAGAGCAAGA-1
AGM1_Lung_CATCAAGGTAACTTCG-1
AGM1_Lung_CATCCACGTAACCCGC-1
AGM1_Lung_CATCCGTGTGCCGTTG-1
AGM1_Lung_CATCCGTTCATCCTAT-1
AGM1_Lung_CATCGGGAGAAACCAT-1
AGM1_Lung_CATCGTCCAAGCTGTT-1
AGM1_Lung_CATGAGTAGGCATCTT-1
AGM1_Lung_CATGAGTAGTTTCGAC-1
AGM1_Lung_CATGAGTCAGGTAGTG-1
AGM1_Lung_CATGAGTGTCTGTAGT-1
AGM1_Lung_CATGCAAAGTATTCCG-1
AGM1_Lung_CATGCAAGTCGATTAC-1
AGM1_Lung_CATGCAAGTTAAACAG-1
AGM1_Lung_CATGCAATCGGTCACG-1
AGM1_Lung_CATGCCTAGGGATGTC-1
AGM1_Lung_CATGCCTGTTCCTAAG-1
AGM1_Lung_CATGCGGAGTTGCATC-1
AGM1_Lung_CATGCGGTCACTACGA-1
AGM1_Lung_CATGCTCTCGTGGCTG-1
AGM1_Lung_CATGGATGTTATTCCT-1
AGM1_Lung_CATGGTAGTTTCAGAC-1
AGM1_Lung_CATTCATAGACAGTCG-1
AGM1_Lung_CATTCATAGTATAGAC-1
AGM1_Lung_CATTCATGTTTAGTCG-1
AGM1_Lung_CATTCCGCAAGGTACG-1
AGM1_Lung_CATTCCGCACGTGAGA-1
AGM1_Lung_CATTCCGGTGGAAATT-1
AGM1_Lung_CATTCTACACCAATTG-1
AGM1_Lung_CATTGAGCACTCTCGT-1
AGM1_Lung_CATTGAGTCACTTCTA-1
AGM1_Lung_CATTGCCAGGAAAGAC-1
AGM1_Lung_CATTGCCGTCCAGCAC-1
AGM1_Lung_CATTTCAAGCGACTGA-1
AGM1_Lung_CCAAGCGCATTCAGGT-1
AGM1_Lung_CCAATGACATGTGACT-1
AGM1_Lung_CCACAAAAGTATGTAG-1
AGM1_Lung_CCACAAACAGACCATT-1
AGM1_Lung_CCACAAAGTTTCGTGA-1
AGM1_Lung_CCACAAATCGACCACG-1
AGM1_Lung_CCACACTAGTATGTAG-1
AGM1_Lung_CCACACTGTTCGGTTA-1
AGM1_Lung_CCACACTTCGCCAGTG-1
AGM1_Lung_CCACCATTCCGGCAAC-1
AGM1_Lung_CCACGAGCACGCGCTA-1
AGM1_Lung_CCACGAGGTAACACGG-1
AGM1_Lung_CCACGAGGTGGACCAA-1
AGM1_Lung_CCACGAGTCGTACACA-1
AGM1_Lung_CCACGTTAGAGGATGA-1
AGM1_Lung_CCACGTTGTCTGTGGC-1
AGM1_Lung_CCACTTGGTAGAAACT-1
AGM1_Lung_CCACTTGGTATCGTAC-1
AGM1_Lung_CCACTTGTCGCCAATA-1
AGM1_Lung_CCATAAGAGTTGCCCG-1
AGM1_Lung_CCATAAGTCCTAAACG-1
AGM1_Lung_CCATCACAGATCCCAT-1
AGM1_Lung_CCCAACTGTGGCCCAT-1
AGM1_Lung_CCCAACTGTTGCATCA-1
AGM1_Lung_CCCATTGGTGAGTTTC-1
AGM1_Lung_CCCATTGTCTCACGAA-1
AGM1_Lung_CCCGAAGCAAGAATAC-1
AGM1_Lung_CCCGAAGGTTGCTAGT-1
AGM1_Lung_CCCGAAGGTTTGGAAA-1
AGM1_Lung_CCCGGAATCACCCATC-1
AGM1_Lung_CCCTAACAGACAACTA-1
AGM1_Lung_CCCTCAAAGGTGCTTT-1
AGM1_Lung_CCCTCAACACACCGAC-1
AGM1_Lung_CCCTCTCAGATTAGCA-1
AGM1_Lung_CCCTCTCCAGTTGTTG-1
AGM1_Lung_CCCTCTCCATAGGAGC-1
AGM1_Lung_CCCTCTCGTTCTCTAT-1
AGM1_Lung_CCCTCTCTCAAATGAG-1
AGM1_Lung_CCCTCTCTCATTGCCC-1
AGM1_Lung_CCGATCTCATACTGTG-1
AGM1_Lung_CCGATCTGTTCTTAGG-1
AGM1_Lung_CCGATGGAGAGGCTGT-1
AGM1_Lung_CCGATGGCAAGATCCT-1
AGM1_Lung_CCGATGGCAATGGGTG-1
AGM1_Lung_CCGATGGGTCACCACG-1
AGM1_Lung_CCGATGGGTCCTGTCT-1
AGM1_Lung_CCGATGGGTGGCTACC-1
AGM1_Lung_CCGATGGTCACGATCA-1
AGM1_Lung_CCGGACATCTACGGGC-1
AGM1_Lung_CCGGTAGCAGGCACTC-1
AGM1_Lung_CCGGTAGTCAAATGAG-1
AGM1_Lung_CCGGTGACAGCACGAA-1
AGM1_Lung_CCGTAGGAGGCTCCCA-1
AGM1_Lung_CCGTAGGCAGCCCACA-1
AGM1_Lung_CCGTAGGGTGCATGAG-1
AGM1_Lung_CCGTAGGTCGGCCAAC-1
AGM1_Lung_CCGTTCAAGTGGTCAG-1
AGM1_Lung_CCGTTCAGTGGATCAG-1
AGM1_Lung_CCGTTCAGTTAACAGA-1
AGM1_Lung_CCTAACCTCTCCTGTG-1
AGM1_Lung_CCTACGTAGACTAGAT-1
AGM1_Lung_CCTACGTAGCTGCCAC-1
AGM1_Lung_CCTATCGAGAAAGTCT-1
AGM1_Lung_CCTCAACAGGTTAGTA-1
AGM1_Lung_CCTCAACGTACAAACA-1
AGM1_Lung_CCTCAACGTATCCTTT-1
AGM1_Lung_CCTCAACGTTAGGCCC-1
AGM1_Lung_CCTCAGTAGTTTCAGC-1
AGM1_Lung_CCTCAGTGTGAGTTTC-1
AGM1_Lung_CCTCATGAGCTGTTAC-1
AGM1_Lung_CCTCATGGTAAGTTAG-1
AGM1_Lung_CCTCATGGTCTCCTGT-1
AGM1_Lung_CCTCATGTCAGAGTGG-1
AGM1_Lung_CCTCCAACACACCAGC-1
AGM1_Lung_CCTCCAAGTACTGGGA-1
AGM1_Lung_CCTCCAATCAAGCGTT-1
AGM1_Lung_CCTCTAGCAACGACAG-1
AGM1_Lung_CCTCTCCCACAACATC-1
AGM1_Lung_CCTCTCCGTAGACAGC-1
AGM1_Lung_CCTGCATCACTATGTG-1
AGM1_Lung_CCTGCATGTTCTTGTT-1
AGM1_Lung_CCTGTTGAGGAGACCT-1
AGM1_Lung_CCTGTTGCACATGAAA-1
AGM1_Lung_CCTTCAGCAGTTAAAG-1
AGM1_Lung_CCTTTGGCAGCAAGAC-1
AGM1_Lung_CCTTTGGGTTGGAGGT-1
AGM1_Lung_CGAAGGAAGACATAGT-1
AGM1_Lung_CGAAGGATCCCGTTCA-1
AGM1_Lung_CGAAGGATCTTCTTCC-1
AGM1_Lung_CGAAGTTAGAAGTCTA-1
AGM1_Lung_CGAAGTTCACCCGTAG-1
AGM1_Lung_CGAAGTTCAGTGTATC-1
AGM1_Lung_CGAATTGAGAAGTGTT-1
AGM1_Lung_CGACAGCCATCGATAC-1
AGM1_Lung_CGACAGCTCTAAGAAG-1
AGM1_Lung_CGAGAAGCACCGGCTA-1
AGM1_Lung_CGAGGAAAGAAATTGC-1
AGM1_Lung_CGAGTGCTCGAAATCC-1
AGM1_Lung_CGATCGGAGCATGTTC-1
AGM1_Lung_CGATGGCAGCATACTC-1
AGM1_Lung_CGATGGCCAACGACTT-1
AGM1_Lung_CGATGGCCAGTCGCTG-1
AGM1_Lung_CGCATAAAGCGACTAG-1
AGM1_Lung_CGCATAAGTCAACATC-1
AGM1_Lung_CGCATAATCCACTAGA-1
AGM1_Lung_CGCATGGGTCGAGCTC-1
AGM1_Lung_CGCCATTAGGCCCACT-1
AGM1_Lung_CGCCATTAGTTGGACG-1
AGM1_Lung_CGCCATTCACAGTGTT-1
AGM1_Lung_CGCCATTCAGCTGAGA-1
AGM1_Lung_CGCCATTTCAGGTAAA-1
AGM1_Lung_CGCGTGAAGGAAGTAG-1
AGM1_Lung_CGCGTGAGTGTGTGGA-1
AGM1_Lung_CGCGTGATCGGTCGGT-1
AGM1_Lung_CGGAACCCATGAAGCG-1
AGM1_Lung_CGGAACCGTTTACCAG-1
AGM1_Lung_CGGAATTAGATGTTCC-1
AGM1_Lung_CGGAATTAGCGTATGG-1
AGM1_Lung_CGGACACGTACTGGGA-1
AGM1_Lung_CGGACACGTGCCGGTT-1
AGM1_Lung_CGGACACGTTCAGTAC-1
AGM1_Lung_CGGAGAAAGTAGGCCA-1
AGM1_Lung_CGGAGAAGTCCTTAAG-1
AGM1_Lung_CGGGACTGTCTGCGCA-1
AGM1_Lung_CGGGTCAAGTAGCCAG-1
AGM1_Lung_CGGGTCAGTGTTCGTA-1
AGM1_Lung_CGGGTGTTCCGCAAAT-1
AGM1_Lung_CGGTCAGAGCAACTTC-1
AGM1_Lung_CGGTCAGCAACTGGTT-1
AGM1_Lung_CGTAATGGTATGATCC-1
AGM1_Lung_CGTAGTAAGGGTCAAC-1
AGM1_Lung_CGTCAAAAGTTGAAAC-1
AGM1_Lung_CGTCAAAGTGCATTAC-1
AGM1_Lung_CGTCAAAGTTCAACGT-1
AGM1_Lung_CGTCCATAGCTCGAAG-1
AGM1_Lung_CGTGAATGTCTCGCGA-1
AGM1_Lung_CGTGAATTCTGCATGA-1
AGM1_Lung_CGTGATAAGGCTGTAG-1
AGM1_Lung_CGTGCTTCAACGGTAG-1
AGM1_Lung_CGTGTCTCAGGCACTC-1
AGM1_Lung_CGTTAGAAGAGTGTGC-1
AGM1_Lung_CGTTGGGGTCACAGTT-1
AGM1_Lung_CTAACCCGTGATGTAA-1
AGM1_Lung_CTAACTTAGTGCAGCA-1
AGM1_Lung_CTAACTTTCCCAAGTA-1
AGM1_Lung_CTACAGAAGATCGGTG-1
AGM1_Lung_CTACAGACACAACGCC-1
AGM1_Lung_CTACATTGTCTACATG-1
AGM1_Lung_CTACCCATCTTGGGCG-1
AGM1_Lung_CTACCTGTCGTGCTCT-1
AGM1_Lung_CTACTATAGCCACCGT-1
AGM1_Lung_CTACTATGTGTCCTAA-1
AGM1_Lung_CTAGACACAGCGTTGC-1
AGM1_Lung_CTAGGTAGTATCCCAA-1
AGM1_Lung_CTATAGGAGAATTGCA-1
AGM1_Lung_CTATCCGGTATTAAGG-1
AGM1_Lung_CTATCTAAGTCGTTAC-1
AGM1_Lung_CTCAACCAGGTTCACT-1
AGM1_Lung_CTCAAGAAGCGACTGA-1
AGM1_Lung_CTCAAGAAGCTGACCC-1
AGM1_Lung_CTCAATTCAGACCCGT-1
AGM1_Lung_CTCAATTCAGGTGGAT-1
AGM1_Lung_CTCAATTTCCCGTAAA-1
AGM1_Lung_CTCACTGGTACTCGAT-1
AGM1_Lung_CTCAGAATCCTGGGAC-1
AGM1_Lung_CTCAGGGAGGAGGTTC-1
AGM1_Lung_CTCAGGGCATTGTGCA-1
AGM1_Lung_CTCAGTCCAGAGATTA-1
AGM1_Lung_CTCAGTCCATCGCTAA-1
AGM1_Lung_CTCAGTCTCTGCAGCG-1
AGM1_Lung_CTCATCGGTCCTACAA-1
AGM1_Lung_CTCATCGGTTTGAACC-1
AGM1_Lung_CTCATGCCACATTGTG-1
AGM1_Lung_CTCATGCCACGTACAT-1
AGM1_Lung_CTCATGCCACTCTCGT-1
AGM1_Lung_CTCATGCCAGGTCTCG-1
AGM1_Lung_CTCATGCTCACAAGAA-1
AGM1_Lung_CTCATGCTCACTACTT-1
AGM1_Lung_CTCATGCTCGTCAAAC-1
AGM1_Lung_CTCATTAAGAGTCAGC-1
AGM1_Lung_CTCCAACTCAACTTTC-1
AGM1_Lung_CTCCCAATCATCCCGT-1
AGM1_Lung_CTCCCTCAGTAGGCCA-1
AGM1_Lung_CTCCCTCCAACGGTAG-1
AGM1_Lung_CTCCCTCCACCTCTGT-1
AGM1_Lung_CTCCGATCACAACGTT-1
AGM1_Lung_CTCCTCCAGTACAACA-1
AGM1_Lung_CTCCTCCGTTGTTGTG-1
AGM1_Lung_CTCCTTTAGGCAATGC-1
AGM1_Lung_CTCCTTTAGTGAGTGC-1
AGM1_Lung_CTCCTTTTCCAGGACC-1
AGM1_Lung_CTCTCAGGTATCAGCT-1
AGM1_Lung_CTCTCAGGTCCTTAAG-1
AGM1_Lung_CTCTCAGGTGTATTCG-1
AGM1_Lung_CTCTCAGTCCAAACCA-1
AGM1_Lung_CTCTCGAGTTGAGAGC-1
AGM1_Lung_CTCTCGATCCAAGCTA-1
AGM1_Lung_CTCTGGTAGCAACAAT-1
AGM1_Lung_CTCTGGTCAGCGGATA-1
AGM1_Lung_CTGAATGCATCGAAGG-1
AGM1_Lung_CTGAATGGTTCGAGCC-1
AGM1_Lung_CTGAATGGTTGGTGTT-1
AGM1_Lung_CTGAATGTCCCGAACG-1
AGM1_Lung_CTGAGCGGTAGCACGA-1
AGM1_Lung_CTGAGGCAGATAGTCA-1
AGM1_Lung_CTGATCCAGCTGTTAC-1
AGM1_Lung_CTGCAGGCACTCCTTG-1
AGM1_Lung_CTGCAGGGTGAGCCAA-1
AGM1_Lung_CTGCAGGGTGCACAAG-1
AGM1_Lung_CTGCAGGGTGGAAATT-1
AGM1_Lung_CTGCATCAGTTGAATG-1
AGM1_Lung_CTGCCTACACGCGCTA-1
AGM1_Lung_CTGCCTATCTGCGGGT-1
AGM1_Lung_CTGCGAGTCACTTCTA-1
AGM1_Lung_CTGCGAGTCCACGGGT-1
AGM1_Lung_CTGCTCACAGAGTCTT-1
AGM1_Lung_CTGGACGTCTTTGCGC-1
AGM1_Lung_CTGGCAGTCAAACGTC-1
AGM1_Lung_CTGGCAGTCAGAATAG-1
AGM1_Lung_CTGGTCTCAACGACAG-1
AGM1_Lung_CTGGTCTTCCAACTAG-1
AGM1_Lung_CTGTACCAGTGTTGTC-1
AGM1_Lung_CTGTACCCACTGCGAC-1
AGM1_Lung_CTGTAGACACGGAAGT-1
AGM1_Lung_CTGTCGTAGGATGGCT-1
AGM1_Lung_CTGTCGTAGGTATCTC-1
AGM1_Lung_CTGTCGTTCATCCTGC-1
AGM1_Lung_CTGTGAAGTGCATGTT-1
AGM1_Lung_CTGTGAAGTTGCATTG-1
AGM1_Lung_CTGTGGGAGACTCAAA-1
AGM1_Lung_CTGTGGGTCACTGTCC-1
AGM1_Lung_CTGTGGGTCTCTTGCG-1
AGM1_Lung_CTTACCGAGGGTTAAT-1
AGM1_Lung_CTTACCGGTAGAGATT-1
AGM1_Lung_CTTACCGGTCAAAGTA-1
AGM1_Lung_CTTACCGTCGAACACT-1
AGM1_Lung_CTTAGGAAGCAACTCT-1
AGM1_Lung_CTTAGGACACGTGAGA-1
AGM1_Lung_CTTAGGATCCAACCGG-1
AGM1_Lung_CTTCCGACATGATCTG-1
AGM1_Lung_CTTCCGACATGGGATG-1
AGM1_Lung_CTTCCGATCCCTCATG-1
AGM1_Lung_CTTCCGATCCGAGCTG-1
AGM1_Lung_CTTCCTTGTGCCTAAT-1
AGM1_Lung_CTTCCTTGTTCAAGGG-1
AGM1_Lung_CTTCGGTCAGTCTGGC-1
AGM1_Lung_CTTCGGTCATTACTCT-1
AGM1_Lung_CTTCGGTGTACTCAAC-1
AGM1_Lung_CTTCTAACAAACACGG-1
AGM1_Lung_CTTCTAAGTAGACGTG-1
AGM1_Lung_CTTCTCTTCTGAACGT-1
AGM1_Lung_CTTGAGATCGCACGGT-1
AGM1_Lung_CTTGATTCAAGCCATT-1
AGM1_Lung_CTTGATTCAGTGTATC-1
AGM1_Lung_CTTGATTGTAGACACG-1
AGM1_Lung_CTTTCAATCCGTCACT-1
AGM1_Lung_CTTTCAATCTTCCTAA-1
AGM1_Lung_CTTTCGGGTCCTGGTG-1
AGM1_Lung_GAAACCTAGCACTGGA-1
AGM1_Lung_GAAACCTTCATAGAGA-1
AGM1_Lung_GAACACTCAAATCCCA-1
AGM1_Lung_GAACACTTCGCTTGCT-1
AGM1_Lung_GAACGTTCAGAGCCCT-1
AGM1_Lung_GAACGTTCAGTAGGAC-1
AGM1_Lung_GAACGTTTCGAGATAA-1
AGM1_Lung_GAACTGTCAGCTACAT-1
AGM1_Lung_GAACTGTGTATCGTGT-1
AGM1_Lung_GAAGAATCACTACAGT-1
AGM1_Lung_GAAGCCCCACCCAAGC-1
AGM1_Lung_GAAGCGATCAGCTTGA-1
AGM1_Lung_GAAGGACTCCTTCACG-1
AGM1_Lung_GAAGTAAAGCGTTACT-1
AGM1_Lung_GAAGTAATCTAGCCTC-1
AGM1_Lung_GAATAGATCTGCGGAC-1
AGM1_Lung_GAATCACTCATGCGGC-1
AGM1_Lung_GAATCGTCAGTTGGTT-1
AGM1_Lung_GACACGCAGCTCCACG-1
AGM1_Lung_GACACGCAGGGATGTC-1
AGM1_Lung_GACACGCCACATACTG-1
AGM1_Lung_GACAGCCAGACTTCGT-1
AGM1_Lung_GACAGCCGTAGCTGTT-1
AGM1_Lung_GACATCACATCCGAAT-1
AGM1_Lung_GACATCATCAAGTGTC-1
AGM1_Lung_GACCAATGTCTGTGTA-1
AGM1_Lung_GACCCAGCAAGAGCTG-1
AGM1_Lung_GACCGTGCATCTTAGG-1
AGM1_Lung_GACCTTCGTGCTGCAC-1
AGM1_Lung_GACCTTCGTTCGTACA-1
AGM1_Lung_GACCTTCTCTACGGTA-1
AGM1_Lung_GACGCTGAGCTGAGTG-1
AGM1_Lung_GACGCTGCAAGAATGT-1
AGM1_Lung_GACGTTAAGTCATGGG-1
AGM1_Lung_GACGTTAGTGTACGCC-1
AGM1_Lung_GACTATGGTTACGTAC-1
AGM1_Lung_GACTCAAAGGAAAGTG-1
AGM1_Lung_GACTCTCGTACAAACA-1
AGM1_Lung_GACTGATCATTCATCT-1
AGM1_Lung_GACTGATTCATCTGTT-1
AGM1_Lung_GACTTCCAGGTGCTGA-1
AGM1_Lung_GACTTCCCACAGGATG-1
AGM1_Lung_GACTTCCTCTCAAAGC-1
AGM1_Lung_GAGAAATGTCATCGCG-1
AGM1_Lung_GAGAAATGTTGTGCCG-1
AGM1_Lung_GAGACCCAGAGGTATT-1
AGM1_Lung_GAGAGGTTCTCTCCGA-1
AGM1_Lung_GAGATGGCAGTGCGCT-1
AGM1_Lung_GAGCCTGAGGAATTAC-1
AGM1_Lung_GAGCCTGCACCCTTAC-1
AGM1_Lung_GAGCCTGCACTGATTG-1
AGM1_Lung_GAGGCAACACGACAAG-1
AGM1_Lung_GAGGCCTCAGATACTC-1
AGM1_Lung_GAGGCCTGTTCGTTCC-1
AGM1_Lung_GAGGGTACACACGGTC-1
AGM1_Lung_GAGGGTATCGTAACCA-1
AGM1_Lung_GAGTCATCATGAGATA-1
AGM1_Lung_GAGTCTAAGGGTACAC-1
AGM1_Lung_GAGTCTAAGTGGAATT-1
AGM1_Lung_GAGTCTACACCTCGTT-1
AGM1_Lung_GAGTGAGAGTAGCATA-1
AGM1_Lung_GAGTGAGAGTTTCTTC-1
AGM1_Lung_GAGTGAGCACCATATG-1
AGM1_Lung_GAGTGAGTCCTCTAAT-1
AGM1_Lung_GAGTTACAGACCTGGA-1
AGM1_Lung_GAGTTACAGTCAAGCG-1
AGM1_Lung_GAGTTACCACAAATCC-1
AGM1_Lung_GAGTTGTCAAACTCTG-1
AGM1_Lung_GAGTTTGAGGACCCAA-1
AGM1_Lung_GAGTTTGAGTCCCAGC-1
AGM1_Lung_GATCACATCGTGTCAA-1
AGM1_Lung_GATCATGAGCAACTTC-1
AGM1_Lung_GATCATGTCATTTCGT-1
AGM1_Lung_GATCCCTTCACCATGA-1
AGM1_Lung_GATCGTACACCGTGGT-1
AGM1_Lung_GATGACTGTGCATTAC-1
AGM1_Lung_GATGAGGAGGCGAAGG-1
AGM1_Lung_GATGAGGCACCTTCGT-1
AGM1_Lung_GATGAGGGTCGCATGC-1
AGM1_Lung_GATGCTACAAAGAACT-1
AGM1_Lung_GATGCTATCGGAATGG-1
AGM1_Lung_GATGGAGCACCCAAGC-1
AGM1_Lung_GATGTTGCAGCGGTCT-1
AGM1_Lung_GATGTTGTCGAACCAT-1
AGM1_Lung_GATTCGATCTGCATAG-1
AGM1_Lung_GATTCTTCACTATCCC-1
AGM1_Lung_GATTCTTCATACCATG-1
AGM1_Lung_GATTCTTGTCCCTAAA-1
AGM1_Lung_GATTCTTTCGTTCTGC-1
AGM1_Lung_GATTGGTGTGTTCAGT-1
AGM1_Lung_GATTGGTTCAGGTGTT-1
AGM1_Lung_GATTGGTTCCACTAGA-1
AGM1_Lung_GATTTCTAGGACAGTC-1
AGM1_Lung_GCAACATAGATCCTAC-1
AGM1_Lung_GCACGGTAGTCTCCTC-1
AGM1_Lung_GCACGGTGTCGATTTG-1
AGM1_Lung_GCACGTGAGGACTAAT-1
AGM1_Lung_GCACGTGGTCCCTCAT-1
AGM1_Lung_GCAGCTGAGCGGCTCT-1
AGM1_Lung_GCAGCTGAGGTGGCTA-1
AGM1_Lung_GCAGCTGCAAATGGCG-1
AGM1_Lung_GCAGCTGGTACGATTC-1
AGM1_Lung_GCATCGGCACGCTGTG-1
AGM1_Lung_GCATCGGCAGTTACCA-1
AGM1_Lung_GCATCTCGTTCAATCG-1
AGM1_Lung_GCATGATTCGTCTAAG-1
AGM1_Lung_GCATTAGCAGGGATAC-1
AGM1_Lung_GCATTAGGTGGCTGAA-1
AGM1_Lung_GCCAACGGTGGCGTAA-1
AGM1_Lung_GCCAACGTCATCTGTT-1
AGM1_Lung_GCCAGGTCACACCTGG-1
AGM1_Lung_GCCAGGTCACTCAAGT-1
AGM1_Lung_GCCAGGTCATCCGGTG-1
AGM1_Lung_GCCAGTGCAACAGTGG-1
AGM1_Lung_GCCAGTGGTCAACACT-1
AGM1_Lung_GCCAGTGGTCGCAGTC-1
AGM1_Lung_GCCAGTGTCCGGCAGT-1
AGM1_Lung_GCCATGGTCGCTACGG-1
AGM1_Lung_GCCATTCAGCGATGGT-1
AGM1_Lung_GCCATTCTCCATCGTC-1
AGM1_Lung_GCCCAGAAGAGTCGAC-1
AGM1_Lung_GCCCAGAAGGTTGTTC-1
AGM1_Lung_GCCCAGAAGTGGACGT-1
AGM1_Lung_GCCCAGACACGGCTAC-1
AGM1_Lung_GCCCGAACATTGCTGA-1
AGM1_Lung_GCCGATGAGCTTTCCC-1
AGM1_Lung_GCCGATGCAAGGCCTC-1
AGM1_Lung_GCCGATGTCGGTGTTA-1
AGM1_Lung_GCGAGAAAGCCGTCGT-1
AGM1_Lung_GCGAGAAAGGGCCCTT-1
AGM1_Lung_GCGAGAATCTGTGCGG-1
AGM1_Lung_GCGATCGAGTTTCGAC-1
AGM1_Lung_GCGGAAAAGCTCGTGC-1
AGM1_Lung_GCGGAAACAGCCTACG-1
AGM1_Lung_GCGGAAATCCGTAGGC-1
AGM1_Lung_GCGGATCGTCCCTGTT-1
AGM1_Lung_GCGGATCTCCACACAA-1
AGM1_Lung_GCGTGCACATGCAGGA-1
AGM1_Lung_GCGTTTCAGAAGCCTG-1
AGM1_Lung_GCTACAATCGACATTG-1
AGM1_Lung_GCTACAATCTGCCTCA-1
AGM1_Lung_GCTACCTGTGATGTAA-1
AGM1_Lung_GCTCAAAAGAGGATGA-1
AGM1_Lung_GCTCAAAGTCCGCAGT-1
AGM1_Lung_GCTGCAGCATCGGCCA-1
AGM1_Lung_GCTGGGTGTTGCATTG-1
AGM1_Lung_GCTTCACGTTGGTGTT-1
AGM1_Lung_GCTTCACTCATCGCTC-1
AGM1_Lung_GCTTCACTCCTGGTCT-1
AGM1_Lung_GCTTGGGGTCGAGCTC-1
AGM1_Lung_GCTTGGGTCAGTGGGA-1
AGM1_Lung_GCTTGGGTCTGGGATT-1
AGM1_Lung_GCTTTCGCAACGTTAC-1
AGM1_Lung_GCTTTCGCAGTCCCGA-1
AGM1_Lung_GGAACCCTCATACGGT-1
AGM1_Lung_GGAAGTGCAAATTAGG-1
AGM1_Lung_GGAAGTGGTGCAACAG-1
AGM1_Lung_GGAAGTGTCAAAGACA-1
AGM1_Lung_GGAATCTCAGATCATC-1
AGM1_Lung_GGAATGGTCTCAGAAC-1
AGM1_Lung_GGAGAACAGACCTTTG-1
AGM1_Lung_GGAGATGCACGCGTCA-1
AGM1_Lung_GGAGCAAGTTTCGTGA-1
AGM1_Lung_GGAGCAATCCGCCTAT-1
AGM1_Lung_GGAGGATAGGGATCAC-1
AGM1_Lung_GGAGGTAAGCACCGAA-1
AGM1_Lung_GGATCTAAGGTATAGT-1
AGM1_Lung_GGATGTTTCCCGAGAC-1
AGM1_Lung_GGCACGTCAGGTCAAG-1
AGM1_Lung_GGCACGTGTCTACAGT-1
AGM1_Lung_GGCACGTGTGACATCT-1
AGM1_Lung_GGCACGTGTTGCGGAA-1
AGM1_Lung_GGCAGTCCATACGCAT-1
AGM1_Lung_GGCAGTCGTCTAGGTT-1
AGM1_Lung_GGCGTCACACTTGGCG-1
AGM1_Lung_GGCTGTGAGCACTCCG-1
AGM1_Lung_GGCTGTGGTACTCCGG-1
AGM1_Lung_GGCTTGGGTGCTAGCC-1
AGM1_Lung_GGCTTTCCACTGCACG-1
AGM1_Lung_GGGAAGTCACTGCATA-1
AGM1_Lung_GGGAAGTCAGCACCCA-1
AGM1_Lung_GGGACTCCACGTAGAG-1
AGM1_Lung_GGGACTCCAGGACTTT-1
AGM1_Lung_GGGACTCTCTCCGCAT-1
AGM1_Lung_GGGAGATAGGAAGAAC-1
AGM1_Lung_GGGAGATTCCATCCGT-1
AGM1_Lung_GGGAGATTCGAGATGG-1
AGM1_Lung_GGGAGTAAGGTTTGAA-1
AGM1_Lung_GGGAGTACATCATCTT-1
AGM1_Lung_GGGAGTAGTAGTACGG-1
AGM1_Lung_GGGAGTATCGCATTAG-1
AGM1_Lung_GGGATCCTCGGCATCG-1
AGM1_Lung_GGGCCATAGGATTCCT-1
AGM1_Lung_GGGCCATTCAACACGT-1
AGM1_Lung_GGGCGTTAGACTACGG-1
AGM1_Lung_GGGCGTTAGGCATCTT-1
AGM1_Lung_GGGCTACCAAAGACTA-1
AGM1_Lung_GGGCTACGTTCGGTCG-1
AGM1_Lung_GGGCTCACATGATCTG-1
AGM1_Lung_GGGTAGATCTGTGCGG-1
AGM1_Lung_GGGTCACCAAATCGTC-1
AGM1_Lung_GGGTCTGAGGTATTGA-1
AGM1_Lung_GGGTCTGCAGACCATT-1
AGM1_Lung_GGGTCTGGTCCTCCTA-1
AGM1_Lung_GGGTCTGTCCGCGATG-1
AGM1_Lung_GGGTCTGTCGCATGAT-1
AGM1_Lung_GGGTCTGTCGTCTACC-1
AGM1_Lung_GGGTGAAAGTTTCGAC-1
AGM1_Lung_GGGTGAACAGCTTTCC-1
AGM1_Lung_GGGTGTCTCAAGGTGG-1
AGM1_Lung_GGGTTATAGTTACTCG-1
AGM1_Lung_GGGTTATAGTTCTACG-1
AGM1_Lung_GGGTTATTCAAGTTGC-1
AGM1_Lung_GGGTTTAAGGTGTGAC-1
AGM1_Lung_GGGTTTATCCATTTGT-1
AGM1_Lung_GGGTTTATCCGTTGGG-1
AGM1_Lung_GGGTTTATCTGCGGAC-1
AGM1_Lung_GGTAACTAGGTATCTC-1
AGM1_Lung_GGTAATCGTACCGCGT-1
AGM1_Lung_GGTAGAGAGCATACTC-1
AGM1_Lung_GGTAGAGAGGTTATAG-1
AGM1_Lung_GGTAGAGTCCTGGGAC-1
AGM1_Lung_GGTCACGGTCACAGTT-1
AGM1_Lung_GGTCACGGTTAAGTCC-1
AGM1_Lung_GGTCACGTCACAAGAA-1
AGM1_Lung_GGTCACGTCATACGAC-1
AGM1_Lung_GGTCTGGGTAGTCTTG-1
AGM1_Lung_GGTGAAGGTCGTTGCG-1
AGM1_Lung_GGTGAAGTCGGCATCG-1
AGM1_Lung_GGTGAAGTCTATCGGA-1
AGM1_Lung_GGTGATTAGAATCGTA-1
AGM1_Lung_GGTGATTCAACTAGAA-1
AGM1_Lung_GGTGATTTCGCGATCG-1
AGM1_Lung_GGTGATTTCGTGTCAA-1
AGM1_Lung_GGTGGCTAGATCCCGC-1
AGM1_Lung_GGTGTCGAGTCACAGG-1
AGM1_Lung_GGTGTCGCATCTAACG-1
AGM1_Lung_GGTGTCGGTACAGGTG-1
AGM1_Lung_GGTGTTAAGGGTATAT-1
AGM1_Lung_GGTGTTACAATTGCAC-1
AGM1_Lung_GGTGTTAGTCTAATCG-1
AGM1_Lung_GGTTAACCATAGATCC-1
AGM1_Lung_GGTTCTCAGATTGACA-1
AGM1_Lung_GGTTCTCAGTACGTCT-1
AGM1_Lung_GGTTCTCCAACACTAC-1
AGM1_Lung_GGTTCTCGTTACCCAA-1
AGM1_Lung_GGTTCTCTCACAATGC-1
AGM1_Lung_GGTTGTAGTCATAGTC-1
AGM1_Lung_GGTTGTAGTTTGTTGG-1
AGM1_Lung_GTAACACAGTTGCCCG-1
AGM1_Lung_GTAACACGTGTTGCCG-1
AGM1_Lung_GTAACCACATGGCTAT-1
AGM1_Lung_GTAAGTCTCATCGCTC-1
AGM1_Lung_GTAAGTCTCCCGGTAG-1
AGM1_Lung_GTAAGTCTCGTCAAAC-1
AGM1_Lung_GTAATCGTCTGCCTGT-1
AGM1_Lung_GTAATGCAGAAACTAC-1
AGM1_Lung_GTAATGCCACGCAAAG-1
AGM1_Lung_GTAATGCGTGTCTAAC-1
AGM1_Lung_GTACAGTAGTCAATCC-1
AGM1_Lung_GTAGGAGAGTTGTCAC-1
AGM1_Lung_GTAGGAGGTCCAAATC-1
AGM1_Lung_GTAGGAGTCCCAGCGA-1
AGM1_Lung_GTAGTACTCCACGTAA-1
AGM1_Lung_GTATTTCAGACCAAAT-1
AGM1_Lung_GTATTTCGTACGGGAT-1
AGM1_Lung_GTCAAACTCACCATCC-1
AGM1_Lung_GTCAAGTGTGTAAATG-1
AGM1_Lung_GTCACGGCATGTGGTT-1
AGM1_Lung_GTCACGGTCAGATTGC-1
AGM1_Lung_GTCACGGTCGCGAAGA-1
AGM1_Lung_GTCACTCTCAGCATTG-1
AGM1_Lung_GTCAGCGGTGCGGATA-1
AGM1_Lung_GTCAGCGGTGTACGCC-1
AGM1_Lung_GTCATCCGTGTTCATG-1
AGM1_Lung_GTCATCCGTTTAGTCG-1
AGM1_Lung_GTCATGACACGTACTA-1
AGM1_Lung_GTCATTTCATCGTCCT-1
AGM1_Lung_GTCATTTTCCACGTAA-1
AGM1_Lung_GTCATTTTCGCAATTG-1
AGM1_Lung_GTCATTTTCTTTGCAT-1
AGM1_Lung_GTCCACTGTTTCGTAG-1
AGM1_Lung_GTCCCATCATAATCCG-1
AGM1_Lung_GTCGCGAAGCGACTAG-1
AGM1_Lung_GTCGCGACACGATTCA-1
AGM1_Lung_GTCGTTCCACCGTGGT-1
AGM1_Lung_GTCGTTCTCCCAGGCA-1
AGM1_Lung_GTCTACCGTAAGCAAT-1
AGM1_Lung_GTCTAGAAGGGAGGAC-1
AGM1_Lung_GTCTAGATCATTCTTG-1
AGM1_Lung_GTCTCACCATTACGGT-1
AGM1_Lung_GTCTGTCAGGGTGGGA-1
AGM1_Lung_GTCTGTCCATTGACAC-1
AGM1_Lung_GTCTTTAAGGTCATCT-1
AGM1_Lung_GTCTTTAGTTCGGTTA-1
AGM1_Lung_GTGACGCCACGGTAGA-1
AGM1_Lung_GTGACGCTCAGTGCGC-1
AGM1_Lung_GTGACGCTCCTCACGT-1
AGM1_Lung_GTGAGTTAGAAGAACG-1
AGM1_Lung_GTGAGTTAGCCTCATA-1
AGM1_Lung_GTGCACGGTTTGGCTA-1
AGM1_Lung_GTGCAGCGTCCAATCA-1
AGM1_Lung_GTGCTGGAGTTCCGGC-1
AGM1_Lung_GTGCTGGCACAGCTGC-1
AGM1_Lung_GTGCTGGCATGGAACG-1
AGM1_Lung_GTGCTTCAGTCATAGA-1
AGM1_Lung_GTGCTTCGTAGCTGAG-1
AGM1_Lung_GTGGAAGCAGGTCAGA-1
AGM1_Lung_GTGGAGAGTATCTCTT-1
AGM1_Lung_GTGGAGAGTGGTTTGT-1
AGM1_Lung_GTGGCGTGTTGAGTCT-1
AGM1_Lung_GTGGGAAAGCTCGCAC-1
AGM1_Lung_GTGGGAACACCTGATA-1
AGM1_Lung_GTGGGAATCTGCGATA-1
AGM1_Lung_GTGGTTACACAATGAA-1
AGM1_Lung_GTGGTTAGTGGAAATT-1
AGM1_Lung_GTGTAACTCATCTACT-1
AGM1_Lung_GTGTCCTCAGCTCTGG-1
AGM1_Lung_GTGTGATTCCAAATGC-1
AGM1_Lung_GTGTGGCAGGTACCTT-1
AGM1_Lung_GTGTGGCAGTATGACA-1
AGM1_Lung_GTGTGGCAGTTCCGTA-1
AGM1_Lung_GTGTTAGCACAGAGAC-1
AGM1_Lung_GTGTTAGCATCGGAAG-1
AGM1_Lung_GTGTTCCAGCCGATAG-1
AGM1_Lung_GTGTTCCAGCGCGTTC-1
AGM1_Lung_GTGTTCCCAGCGTTGC-1
AGM1_Lung_GTTACAGCAACAGCCC-1
AGM1_Lung_GTTACCCAGATAGGGA-1
AGM1_Lung_GTTAGACAGTGCAGCA-1
AGM1_Lung_GTTATGGCAGACCTAT-1
AGM1_Lung_GTTATGGCAGTAACAA-1
AGM1_Lung_GTTCGCTGTTGCGGAA-1
AGM1_Lung_GTTGAACGTATTGGCT-1
AGM1_Lung_GTTGAACGTTCGGTTA-1
AGM1_Lung_GTTGTAGCACCCTCTA-1
AGM1_Lung_GTTGTCCAGACGACGT-1
AGM1_Lung_GTTGTCCTCACAATGC-1
AGM1_Lung_GTTGTGACAATGGGTG-1
AGM1_Lung_GTTGTGAGTCACAGAG-1
AGM1_Lung_GTTTGGAAGAGGTCGT-1
AGM1_Lung_TAACACGTCCACGGAC-1
AGM1_Lung_TAACCAGAGCCAGTAG-1
AGM1_Lung_TAACCAGGTACTGGGA-1
AGM1_Lung_TAAGCACCATCGAAGG-1
AGM1_Lung_TAAGCACGTATCGTTG-1
AGM1_Lung_TAAGCCAAGGTAAGTT-1
AGM1_Lung_TAAGCCAGTAGCTTAC-1
AGM1_Lung_TAAGCGTAGAGTCGAC-1
AGM1_Lung_TAAGCGTGTTCGGTAT-1
AGM1_Lung_TAAGTCGGTATCGCGC-1
AGM1_Lung_TAATCTCGTAAGAACT-1
AGM1_Lung_TAATCTCGTAGGTTTC-1
AGM1_Lung_TAATCTCGTCATTGCA-1
AGM1_Lung_TAATCTCTCAACTGAC-1
AGM1_Lung_TAATTCCGTACTTGTG-1
AGM1_Lung_TAATTCCTCCACTGGG-1
AGM1_Lung_TACAACGAGCCGTTAT-1
AGM1_Lung_TACAACGTCTGAGAGG-1
AGM1_Lung_TACAGGTGTGTATACC-1
AGM1_Lung_TACAGGTTCCCAAGTA-1
AGM1_Lung_TACATTCCAAGTGGAC-1
AGM1_Lung_TACATTCCACTTTAGG-1
AGM1_Lung_TACATTCCATAATGAG-1
AGM1_Lung_TACATTCGTCTTCCGT-1
AGM1_Lung_TACCCACGTCCCGGTA-1
AGM1_Lung_TACCCACTCACCGACG-1
AGM1_Lung_TACCCGTCAGGAGACT-1
AGM1_Lung_TACCGAAGTGTCTTGA-1
AGM1_Lung_TACCGGGTCGACGACC-1
AGM1_Lung_TACCTCGCATCAGCTA-1
AGM1_Lung_TACCTCGTCGCCGATG-1
AGM1_Lung_TACCTCGTCTCATGGA-1
AGM1_Lung_TACGCTCAGAGGCCAT-1
AGM1_Lung_TACGCTCCAGTGCGCT-1
AGM1_Lung_TACGCTCGTTACGATC-1
AGM1_Lung_TACGGGCAGTTCATCG-1
AGM1_Lung_TACGGTAAGAAGCCAC-1
AGM1_Lung_TACTGCCAGATGCGAC-1
AGM1_Lung_TACTGCCCACAATGTC-1
AGM1_Lung_TACTGCCGTGTCTAAC-1
AGM1_Lung_TACTGCCGTTAGGCTT-1
AGM1_Lung_TACTTACAGATCCAAA-1
AGM1_Lung_TACTTACGTGACCGTC-1
AGM1_Lung_TACTTCAAGAGTGAAG-1
AGM1_Lung_TACTTCAAGGGTGAAA-1
AGM1_Lung_TACTTCACAGCTCATA-1
AGM1_Lung_TACTTCACAGTATACC-1
AGM1_Lung_TACTTGTGTAGGAGTC-1
AGM1_Lung_TACTTGTGTGGTATGG-1
AGM1_Lung_TACTTGTGTGTAGTGG-1
AGM1_Lung_TAGACCACACTGGATT-1
AGM1_Lung_TAGACCAGTTCGTACA-1
AGM1_Lung_TAGACCATCACTCTTA-1
AGM1_Lung_TAGACTGAGTTCCAGT-1
AGM1_Lung_TAGACTGGTACCTTCC-1
AGM1_Lung_TAGAGTCCAGCTGTGC-1
AGM1_Lung_TAGAGTCGTCATCACA-1
AGM1_Lung_TAGAGTCTCGATACAC-1
AGM1_Lung_TAGCACAGTAAGCGGT-1
AGM1_Lung_TAGCACAGTCTGCAAT-1
AGM1_Lung_TAGGAGGAGGACGGAG-1
AGM1_Lung_TAGGAGGCAGCAAGAC-1
AGM1_Lung_TAGGGTTGTAACATAG-1
AGM1_Lung_TAGGTTGCAACCCGCA-1
AGM1_Lung_TAGGTTGTCAAATGCC-1
AGM1_Lung_TAGTGCAGTGGCTGAA-1
AGM1_Lung_TATACCTTCGTCAAAC-1
AGM1_Lung_TATATCCCAATCGCCG-1
AGM1_Lung_TATATCCCAGAGCGTA-1
AGM1_Lung_TATCAGGAGATTAGTG-1
AGM1_Lung_TATCAGGTCCGACATA-1
AGM1_Lung_TATCCTAAGTGGCAGT-1
AGM1_Lung_TATCCTATCCATACTT-1
AGM1_Lung_TATCGCCAGCGACATG-1
AGM1_Lung_TATCGCCAGCTATCTG-1
AGM1_Lung_TATCGCCCATTGTCGA-1
AGM1_Lung_TATCGCCTCAAGTGTC-1
AGM1_Lung_TATCGCCTCGGTAGAG-1
AGM1_Lung_TATCTTGCAAGGTCTT-1
AGM1_Lung_TATGTTCAGGGATCTG-1
AGM1_Lung_TATTCCACATGTTCGA-1
AGM1_Lung_TATTGCTAGTTGGAAT-1
AGM1_Lung_TATTGGGCACATGACT-1
AGM1_Lung_TATTGGGGTCCTACAA-1
AGM1_Lung_TATTGGGGTGCCCGTA-1
AGM1_Lung_TATTGGGTCGGTCACG-1
AGM1_Lung_TATTTCGGTATACAGA-1
AGM1_Lung_TATTTCGGTTAGCGGA-1
AGM1_Lung_TATTTCGTCGAAGCCC-1
AGM1_Lung_TCAAGACAGAGGTCAC-1
AGM1_Lung_TCAAGCAAGAAATGGG-1
AGM1_Lung_TCAATCTGTCCTCAGG-1
AGM1_Lung_TCAATTCCAACACACT-1
AGM1_Lung_TCAATTCCATGACGGA-1
AGM1_Lung_TCAATTCTCTTCTGTA-1
AGM1_Lung_TCACACCTCATTGTTC-1
AGM1_Lung_TCACATTCAGGTCCCA-1
AGM1_Lung_TCACGCTGTCAGTCTA-1
AGM1_Lung_TCACGCTGTTCGAACT-1
AGM1_Lung_TCACTATAGCGCTGCT-1
AGM1_Lung_TCACTATCAGTTTCGA-1
AGM1_Lung_TCACTCGAGCGCCCAT-1
AGM1_Lung_TCACTCGGTCAAGCGA-1
AGM1_Lung_TCAGCCTAGTGCAACG-1
AGM1_Lung_TCAGGTAAGGAGTCTG-1
AGM1_Lung_TCAGGTACACAGCTGC-1
AGM1_Lung_TCAGGTAGTGTGTGTT-1
AGM1_Lung_TCAGTCCTCGTGGCGT-1
AGM1_Lung_TCAGTGAAGCAAGTGC-1
AGM1_Lung_TCAGTGAGTCTTCAAG-1
AGM1_Lung_TCAGTTTGTAACGGTG-1
AGM1_Lung_TCAGTTTTCTAGAACC-1
AGM1_Lung_TCATACTCACCAACAT-1
AGM1_Lung_TCATACTTCGTCTACC-1
AGM1_Lung_TCATATCAGAGTCAAT-1
AGM1_Lung_TCATATCCAGCGTGAA-1
AGM1_Lung_TCATCATCAGTAGATA-1
AGM1_Lung_TCATCATCATTCACCC-1
AGM1_Lung_TCATCATGTGAACGGT-1
AGM1_Lung_TCATCCGGTATACCCA-1
AGM1_Lung_TCATCCGTCTCTCCGA-1
AGM1_Lung_TCATGAGCAATTGCCA-1
AGM1_Lung_TCATGCCAGTCACAGG-1
AGM1_Lung_TCATGCCCATGACTAC-1
AGM1_Lung_TCATGCCTCGGAACTT-1
AGM1_Lung_TCATGGATCTTGGTCC-1
AGM1_Lung_TCATGTTGTAGCTGCC-1
AGM1_Lung_TCATGTTGTCTGCCTT-1
AGM1_Lung_TCATGTTTCCTAGCTC-1
AGM1_Lung_TCATTACCAATGGCAG-1
AGM1_Lung_TCATTACGTTCCACGG-1
AGM1_Lung_TCATTCAGTCAAAGCG-1
AGM1_Lung_TCATTCAGTCCTTGTC-1
AGM1_Lung_TCATTCATCCTCACTG-1
AGM1_Lung_TCATTGTCAACACAGG-1
AGM1_Lung_TCATTGTTCGACGCGT-1
AGM1_Lung_TCATTTGAGCTAGTTC-1
AGM1_Lung_TCATTTGAGGGATCGT-1
AGM1_Lung_TCCACCACATGCCATA-1
AGM1_Lung_TCCACCAGTGGTCTGC-1
AGM1_Lung_TCCAGAAAGCGTATAA-1
AGM1_Lung_TCCAGAATCCGACATA-1
AGM1_Lung_TCCATCGTCCGGCAGT-1
AGM1_Lung_TCCATCGTCTACTCAT-1
AGM1_Lung_TCCATGCAGTGCACTT-1
AGM1_Lung_TCCATGCCATGTCGTA-1
AGM1_Lung_TCCCAGTAGACATATG-1
AGM1_Lung_TCCCAGTCAACGGTAG-1
AGM1_Lung_TCCCATGAGAGTAACT-1
AGM1_Lung_TCCGGGACACTCCCTA-1
AGM1_Lung_TCCTAATCATCTATCT-1
AGM1_Lung_TCCTAATTCCTGGGAC-1
AGM1_Lung_TCCTCCCCATCGATCA-1
AGM1_Lung_TCCTCCCTCATCTGTT-1
AGM1_Lung_TCCTCGACATAGACTC-1
AGM1_Lung_TCCTCGATCGTGCATA-1
AGM1_Lung_TCCTCTTCATTGCAAC-1
AGM1_Lung_TCCTCTTTCCCAGCGA-1
AGM1_Lung_TCCTGCAGTATCGCAT-1
AGM1_Lung_TCCTGCATCACGAGGA-1
AGM1_Lung_TCCTTTCCAACCAACT-1
AGM1_Lung_TCGAACAAGTCGCCAC-1
AGM1_Lung_TCGAACACAAGCCCAC-1
AGM1_Lung_TCGAAGTAGAGCAAGA-1
AGM1_Lung_TCGAAGTAGGGACAGG-1
AGM1_Lung_TCGAAGTCAGCCTACG-1
AGM1_Lung_TCGAAGTTCTATCGTT-1
AGM1_Lung_TCGACCTAGGCCTGCT-1
AGM1_Lung_TCGACGGGTCTTAGTG-1
AGM1_Lung_TCGACGGGTGACAGGT-1
AGM1_Lung_TCGACGGGTGGTCTGC-1
AGM1_Lung_TCGCACTTCGATACAC-1
AGM1_Lung_TCGCAGGCAACAGTGG-1
AGM1_Lung_TCGCAGGGTACAGAGC-1
AGM1_Lung_TCGCAGGGTATTTCCT-1
AGM1_Lung_TCGCTCATCAAGGACG-1
AGM1_Lung_TCGCTTGGTGGCGCTT-1
AGM1_Lung_TCGGATAAGTATTGCC-1
AGM1_Lung_TCGGATAAGTGGAAAG-1
AGM1_Lung_TCGGATACACATATGC-1
AGM1_Lung_TCGGATATCGCTTGCT-1
AGM1_Lung_TCGGGACGTCTTCTAT-1
AGM1_Lung_TCGGTCTGTTCCGCGA-1
AGM1_Lung_TCGTAGACAACGTTAC-1
AGM1_Lung_TCGTCCAAGTAACGAT-1
AGM1_Lung_TCGTCCACAAGATTGA-1
AGM1_Lung_TCGTCCAGTGCGAGTA-1
AGM1_Lung_TCGTCCATCCACATAG-1
AGM1_Lung_TCGTGGGGTAAGGTCG-1
AGM1_Lung_TCGTGGGGTACTAACC-1
AGM1_Lung_TCTAACTCACTAGGCC-1
AGM1_Lung_TCTAACTTCCATGATG-1
AGM1_Lung_TCTACATAGTTGCTCA-1
AGM1_Lung_TCTACCGAGCGACTGA-1
AGM1_Lung_TCTACCGAGTATGACA-1
AGM1_Lung_TCTACCGCACCATATG-1
AGM1_Lung_TCTATCACATATAGCC-1
AGM1_Lung_TCTCACGCAGACAAGC-1
AGM1_Lung_TCTCAGCGTTAAACCC-1
AGM1_Lung_TCTCCGATCCTGTTGC-1
AGM1_Lung_TCTCTGGGTAGTCCTA-1
AGM1_Lung_TCTGGCTAGTCTAGAA-1
AGM1_Lung_TCTGGCTGTCGCGGTT-1
AGM1_Lung_TCTGGCTGTCGTTATG-1
AGM1_Lung_TCTGGCTTCACAAGGG-1
AGM1_Lung_TCTGTCGCATGGAAGC-1
AGM1_Lung_TCTGTCGTCAGAGTTC-1
AGM1_Lung_TCTTAGTAGGTTATAG-1
AGM1_Lung_TCTTCCTCAACGGGTA-1
AGM1_Lung_TCTTTGACAACCCTCT-1
AGM1_Lung_TCTTTGAGTTAAGCAA-1
AGM1_Lung_TGAACGTTCGGCTGGT-1
AGM1_Lung_TGAATCGAGGTGGTTG-1
AGM1_Lung_TGAATCGAGTGAACAT-1
AGM1_Lung_TGAATGCAGACCAAAT-1
AGM1_Lung_TGAATGCAGGAAGTGA-1
AGM1_Lung_TGACAGTGTACAAACA-1
AGM1_Lung_TGACAGTGTATGCGTT-1
AGM1_Lung_TGACGCGCAAGCAGGT-1
AGM1_Lung_TGACGCGGTAGATGTA-1
AGM1_Lung_TGACTCCAGGGCTGAT-1
AGM1_Lung_TGACTCCCAAGTCCCG-1
AGM1_Lung_TGACTCCCACACAGCC-1
AGM1_Lung_TGAGCATAGCGCATCC-1
AGM1_Lung_TGAGCATCACTAGGTT-1
AGM1_Lung_TGAGCATCAGGTCAGA-1
AGM1_Lung_TGAGCATGTTGATGTC-1
AGM1_Lung_TGAGCGCCAAAGGCTG-1
AGM1_Lung_TGAGCGCCAGGACATG-1
AGM1_Lung_TGAGCGCGTCTGTGTA-1
AGM1_Lung_TGAGGAGAGGGTTGCA-1
AGM1_Lung_TGAGGAGCAATCTCGA-1
AGM1_Lung_TGAGGGAAGGAAAGGT-1
AGM1_Lung_TGAGGGAGTACCTAAC-1
AGM1_Lung_TGATCAGAGACCCTTA-1
AGM1_Lung_TGATCAGAGTAATCCC-1
AGM1_Lung_TGATCAGGTCCTACAA-1
AGM1_Lung_TGATCTTTCCACGTCT-1
AGM1_Lung_TGATCTTTCGGTAACT-1
AGM1_Lung_TGATGCAGTCGTGCCA-1
AGM1_Lung_TGATGCATCACCGGTG-1
AGM1_Lung_TGATGCATCGGTTGTA-1
AGM1_Lung_TGATTCTAGATGGTCG-1
AGM1_Lung_TGATTCTAGCTGACTT-1
AGM1_Lung_TGATTCTCAACAACAA-1
AGM1_Lung_TGATTCTCAATCAGCT-1
AGM1_Lung_TGATTCTGTAGAGGAA-1
AGM1_Lung_TGATTTCGTAGGGTAC-1
AGM1_Lung_TGCAGATAGCTGAGTG-1
AGM1_Lung_TGCAGGCAGCAGGGAG-1
AGM1_Lung_TGCAGTAAGACTCGAG-1
AGM1_Lung_TGCATCCCAAATCAAG-1
AGM1_Lung_TGCATCCCAGAGAGGG-1
AGM1_Lung_TGCATCCCATAATCCG-1
AGM1_Lung_TGCATGACAGTTAAAG-1
AGM1_Lung_TGCCGAGAGCGAATGC-1
AGM1_Lung_TGCGACGCATCCAACA-1
AGM1_Lung_TGCGACGGTATAGGAT-1
AGM1_Lung_TGCGATAGTATCGATC-1
AGM1_Lung_TGCGGCAGTACCGTCG-1
AGM1_Lung_TGCGGCAGTATGGGAC-1
AGM1_Lung_TGCTCCAGTAATGCTC-1
AGM1_Lung_TGCTCCAGTAGGAAAG-1
AGM1_Lung_TGCTCCATCAGCCTCT-1
AGM1_Lung_TGCTCGTCACTTTATC-1
AGM1_Lung_TGCTCGTTCTCATGGA-1
AGM1_Lung_TGCTGAAGTCGCAACC-1
AGM1_Lung_TGCTTCGTCGTCGGGT-1
AGM1_Lung_TGGAACTCAGCGAGTA-1
AGM1_Lung_TGGAGAGGTAGAGCTG-1
AGM1_Lung_TGGAGAGTCCTACCGT-1
AGM1_Lung_TGGATCATCTGTGCGG-1
AGM1_Lung_TGGATGTCAGACACCC-1
AGM1_Lung_TGGCGTGCACGACTAT-1
AGM1_Lung_TGGCGTGGTACAGTAA-1
AGM1_Lung_TGGCGTGTCTGTTCAT-1
AGM1_Lung_TGGGAAGCAGCTGAAG-1
AGM1_Lung_TGGGAGAGTACGGTTT-1
AGM1_Lung_TGGGATTGTGATGGCA-1
AGM1_Lung_TGGGATTTCCATAAGC-1
AGM1_Lung_TGGGATTTCTAGTGAC-1
AGM1_Lung_TGGGCGTCACAGTATC-1
AGM1_Lung_TGGGCTGGTCGTAATC-1
AGM1_Lung_TGGGTTACAGTGGGTA-1
AGM1_Lung_TGGTAGTAGACTCCGC-1
AGM1_Lung_TGGTAGTCATAACTCG-1
AGM1_Lung_TGGTAGTTCTAGCCAA-1
AGM1_Lung_TGGTTAGCAAGCCATT-1
AGM1_Lung_TGGTTAGGTATTGGCT-1
AGM1_Lung_TGTAACGCAGCGACAA-1
AGM1_Lung_TGTAACGGTTTGGGTT-1
AGM1_Lung_TGTAAGCCAACGATTC-1
AGM1_Lung_TGTACAGCACCTGCAG-1
AGM1_Lung_TGTACAGGTTATCTTC-1
AGM1_Lung_TGTACAGTCGGCTGAC-1
AGM1_Lung_TGTAGACCAAGTGCAG-1
AGM1_Lung_TGTCAGATCTAGTCAG-1
AGM1_Lung_TGTCCACGTATGCGGA-1
AGM1_Lung_TGTCCACGTCGCAACC-1
AGM1_Lung_TGTCCACGTGTAACGG-1
AGM1_Lung_TGTCCCAAGACTCCGC-1
AGM1_Lung_TGTCCCACAGTGTATC-1
AGM1_Lung_TGTCCTGGTTTCTTAC-1
AGM1_Lung_TGTGAGTGTATATGGA-1
AGM1_Lung_TGTGAGTTCGGCCTTT-1
AGM1_Lung_TGTGATGCAAGAGTAT-1
AGM1_Lung_TGTGATGCAGTCTACA-1
AGM1_Lung_TGTGTGACACGACCTG-1
AGM1_Lung_TGTGTGATCTTCACGC-1
AGM1_Lung_TGTTACTCACGCTATA-1
AGM1_Lung_TGTTACTGTGAATTGA-1
AGM1_Lung_TGTTACTTCCACTGGG-1
AGM1_Lung_TGTTCATAGACTTCGT-1
AGM1_Lung_TGTTCATAGTCCTACA-1
AGM1_Lung_TGTTCCGCAAGTGACG-1
AGM1_Lung_TGTTCCGGTAAGTAGT-1
AGM1_Lung_TGTTCCGGTCGGTACC-1
AGM1_Lung_TGTTCTAAGACGGTCA-1
AGM1_Lung_TGTTCTAAGGCCTAAG-1
AGM1_Lung_TGTTCTACACAAAGCG-1
AGM1_Lung_TGTTCTATCCTGTAGA-1
AGM1_Lung_TGTTGAGTCAGTGGGA-1
AGM1_Lung_TGTTGGAGTTTAGTCG-1
AGM1_Lung_TGTTGGATCTTTCAGT-1
AGM1_Lung_TGTTTGTTCTTACGTT-1
AGM1_Lung_TGTTTGTTCTTCCGTG-1
AGM1_Lung_TTAATCCAGTGTAGTA-1
AGM1_Lung_TTAATCCGTCCTCATC-1
AGM1_Lung_TTAATCCGTCTTCATT-1
AGM1_Lung_TTACAGGAGGGAGTGG-1
AGM1_Lung_TTACAGGGTAGACGTG-1
AGM1_Lung_TTACCGCCAATCTCGA-1
AGM1_Lung_TTACCGCGTAACATAG-1
AGM1_Lung_TTACGCCCAATTGCAC-1
AGM1_Lung_TTACGTTCACAACATC-1
AGM1_Lung_TTACGTTCAGCGCGTT-1
AGM1_Lung_TTACGTTGTCTTCGAA-1
AGM1_Lung_TTACGTTTCAAGCGTT-1
AGM1_Lung_TTACGTTTCCTGTTAT-1
AGM1_Lung_TTACTGTAGACGCAGT-1
AGM1_Lung_TTACTGTCATCCAATG-1
AGM1_Lung_TTAGGGTGTCGGCACT-1
AGM1_Lung_TTAGTCTCACGCTATA-1
AGM1_Lung_TTAGTCTGTACACTCA-1
AGM1_Lung_TTAGTCTGTGACTCGC-1
AGM1_Lung_TTAGTCTGTTGATGTC-1
AGM1_Lung_TTCACCGAGTACCCTA-1
AGM1_Lung_TTCACGCAGCGTACAG-1
AGM1_Lung_TTCACGCAGGTGAGCT-1
AGM1_Lung_TTCACGCCATCACCAA-1
AGM1_Lung_TTCACGCTCCCATGGG-1
AGM1_Lung_TTCAGGAGTCGAGCTC-1
AGM1_Lung_TTCAGGATCGACATCA-1
AGM1_Lung_TTCATGTGTCTGCAAT-1
AGM1_Lung_TTCATTGTCGACGCTG-1
AGM1_Lung_TTCCAATGTCACTCAA-1
AGM1_Lung_TTCCACGGTCCGGACT-1
AGM1_Lung_TTCCGGTTCCTCACTG-1
AGM1_Lung_TTCCGTGCACAACGAG-1
AGM1_Lung_TTCCGTGCAGAGTGTG-1
AGM1_Lung_TTCCGTGGTCACATTG-1
AGM1_Lung_TTCCTAAAGAGAGGGC-1
AGM1_Lung_TTCCTAACAACGGCCT-1
AGM1_Lung_TTCCTAATCCGTACGG-1
AGM1_Lung_TTCCTCTAGAGCCCAA-1
AGM1_Lung_TTCCTCTAGTGCAGCA-1
AGM1_Lung_TTCCTCTTCGTTCATT-1
AGM1_Lung_TTCCTTCGTTAGGCTT-1
AGM1_Lung_TTCGATTCACCATATG-1
AGM1_Lung_TTCGCTGGTGAAGCGT-1
AGM1_Lung_TTCGGTCAGCACTGGA-1
AGM1_Lung_TTCGGTCCACGATAGG-1
AGM1_Lung_TTCGGTCCAGTGAGCA-1
AGM1_Lung_TTCGGTCGTCACCGAC-1
AGM1_Lung_TTCTAACTCTCAGAAC-1
AGM1_Lung_TTCTAGTGTCAGTCCG-1
AGM1_Lung_TTCTCTCGTACAGAGC-1
AGM1_Lung_TTCTCTCTCATGGTAC-1
AGM1_Lung_TTCTCTCTCCTAAGTG-1
AGM1_Lung_TTCTGTAAGTTGTAAG-1
AGM1_Lung_TTCTGTACAGTAACGG-1
AGM1_Lung_TTCTGTATCCCATGGG-1
AGM1_Lung_TTCTTCCAGGAGATAG-1
AGM1_Lung_TTCTTCCGTTGGAGGT-1
AGM1_Lung_TTCTTGACAAAGGCGT-1
AGM1_Lung_TTGAACGAGGGAGGGT-1
AGM1_Lung_TTGAACGAGTTGGACG-1
AGM1_Lung_TTGAACGGTTAAGCAA-1
AGM1_Lung_TTGAACGGTTTCCATT-1
AGM1_Lung_TTGACCCTCATTGGTG-1
AGM1_Lung_TTGAGTGGTCGACTTA-1
AGM1_Lung_TTGATGGAGCTAGATA-1
AGM1_Lung_TTGCATTAGCCTTCTC-1
AGM1_Lung_TTGCCTGAGCAATTCC-1
AGM1_Lung_TTGCCTGAGGTAAACT-1
AGM1_Lung_TTGCCTGAGTATTCCG-1
AGM1_Lung_TTGCCTGCAGGACATG-1
AGM1_Lung_TTGCCTGCATTGCTGA-1
AGM1_Lung_TTGCCTGGTTAATCGC-1
AGM1_Lung_TTGCGTCAGGTTGGTG-1
AGM1_Lung_TTGCGTCAGTCATGAA-1
AGM1_Lung_TTGGATGCACATACTG-1
AGM1_Lung_TTGGGATAGCCGTAAG-1
AGM1_Lung_TTGGGATAGCCTGAAG-1
AGM1_Lung_TTGGGCGCATTCTGTT-1
AGM1_Lung_TTGGGTACATCCAATG-1
AGM1_Lung_TTGTGGAAGAGTTCGG-1
AGM1_Lung_TTGTGGATCTGGTGGC-1
AGM1_Lung_TTGTGTTAGAGCATAT-1
AGM1_Lung_TTGTGTTCACAACGAG-1
AGM1_Lung_TTGTTCACATCCCGTT-1
AGM1_Lung_TTGTTGTTCCACGGAC-1
AGM1_Lung_TTGTTTGCACTTCATT-1
AGM1_Lung_TTGTTTGGTAATGTGA-1
AGM1_Lung_TTGTTTGTCAGGTGTT-1
AGM1_Lung_TTGTTTGTCAGTAGGG-1
AGM1_Lung_TTTACCATCGTTGTAG-1
AGM1_Lung_TTTACGTAGCATTTCG-1
AGM1_Lung_TTTACTGCACGACCTG-1
AGM1_Lung_TTTACTGCACTAGTAC-1
AGM1_Lung_TTTAGTCAGGTAATCA-1
AGM1_Lung_TTTATGCAGTTGTAAG-1
AGM1_Lung_TTTCACATCTTAGCTT-1
AGM1_Lung_TTTCATGGTGCCCTTT-1
AGM1_Lung_TTTCCTCTCTCTCGCA-1
AGM1_Lung_TTTCCTCTCTGCAGCG-1
AGM1_Lung_TTTGACTGTAGAGATT-1
AGM1_Lung_TTTGACTGTTTCGTTT-1
AGM1_Lung_TTTGACTTCGTAGCCG-1
AGM1_Lung_TTTGATCGTATGCAAA-1
AGM1_Lung_TTTGGTTGTGTTCGAT-1
AGM1_Lung_TTTGGTTTCGTAGGGA-1
AGM1_Lung_TTTGTTGGTCGGCCTA-1
AGM2_Lung_AAACCCAGTGGGCTTC-1
AGM2_Lung_AAACCCATCTCTAAGG-1
AGM2_Lung_AAACGAAAGCACGGAT-1
AGM2_Lung_AAACGAAGTGTCCACG-1
AGM2_Lung_AAACGAAGTTGTCAGT-1
AGM2_Lung_AAACGCTCATCTCATT-1
AGM2_Lung_AAACGCTGTATCCCTC-1
AGM2_Lung_AAAGGATGTGGTCCCA-1
AGM2_Lung_AAAGGATTCCCTCGAT-1
AGM2_Lung_AAAGGGCAGAATCGCG-1
AGM2_Lung_AAAGGTACATGAAGGC-1
AGM2_Lung_AAAGGTAGTCTTGAAC-1
AGM2_Lung_AAAGGTAGTGTCCCTT-1
AGM2_Lung_AAAGTCCCACTGGAAG-1
AGM2_Lung_AAATGGAAGCTTTCCC-1
AGM2_Lung_AAATGGACAAGCACAG-1
AGM2_Lung_AACAAAGGTATACAGA-1
AGM2_Lung_AACAAAGGTTCTTGTT-1
AGM2_Lung_AACAAGATCGTCGACG-1
AGM2_Lung_AACACACAGCTGAAGC-1
AGM2_Lung_AACACACAGGTCGACA-1
AGM2_Lung_AACACACAGTGCAGCA-1
AGM2_Lung_AACACACCATTACGGT-1
AGM2_Lung_AACAGGGAGTTGCGAG-1
AGM2_Lung_AACAGGGCAAATGGCG-1
AGM2_Lung_AACCAACCATCACCAA-1
AGM2_Lung_AACCAACTCGACGCTG-1
AGM2_Lung_AACCACATCCAAAGGG-1
AGM2_Lung_AACCACATCTCCGCAT-1
AGM2_Lung_AACCATGAGCGCTGCT-1
AGM2_Lung_AACCATGAGGCTATCT-1
AGM2_Lung_AACCCAAAGTATAGAC-1
AGM2_Lung_AACCCAACATACTTTC-1
AGM2_Lung_AACCTGAAGCTAATGA-1
AGM2_Lung_AACCTGACACCGGAAA-1
AGM2_Lung_AACCTGATCCCGAATA-1
AGM2_Lung_AACCTTTCAAGGGCAT-1
AGM2_Lung_AACGAAACATGACTAC-1
AGM2_Lung_AACGAAAGTAGTTCCA-1
AGM2_Lung_AACGGGACATACTTTC-1
AGM2_Lung_AACGTCACAAGGTACG-1
AGM2_Lung_AACGTCACATATACCG-1
AGM2_Lung_AACGTCATCCGCTGTT-1
AGM2_Lung_AAGAACAAGGGCAAGG-1
AGM2_Lung_AAGAACACACGGTGTC-1
AGM2_Lung_AAGAACATCAAGTAAG-1
AGM2_Lung_AAGACTCAGGTCCTGC-1
AGM2_Lung_AAGATAGAGCCGAATG-1
AGM2_Lung_AAGATAGCAAACGGCA-1
AGM2_Lung_AAGATAGGTAGAAACT-1
AGM2_Lung_AAGCATCAGGTGCATG-1
AGM2_Lung_AAGCATCTCAGAGTTC-1
AGM2_Lung_AAGCATCTCAGCAATC-1
AGM2_Lung_AAGCATCTCCCAAGCG-1
AGM2_Lung_AAGCCATAGTAAGCAT-1
AGM2_Lung_AAGCCATTCGCCGAAC-1
AGM2_Lung_AAGGAATAGTTTGGCT-1
AGM2_Lung_AAGGAATCAAGTGGGT-1
AGM2_Lung_AAGGAATCAGACCTAT-1
AGM2_Lung_AAGGAATGTCCTCCAT-1
AGM2_Lung_AAGGAATGTCTCAGAT-1
AGM2_Lung_AAGGTAAGTATGGAGC-1
AGM2_Lung_AAGTCGTAGCATGAAT-1
AGM2_Lung_AAGTCGTCAGAACTCT-1
AGM2_Lung_AAGTGAACACATTGTG-1
AGM2_Lung_AAGTGAAGTTCAGGTT-1
AGM2_Lung_AAGTGAATCTCACCCA-1
AGM2_Lung_AAGTTCGAGGCGATAC-1
AGM2_Lung_AAGTTCGGTCAGGTGA-1
AGM2_Lung_AAGTTCGGTCGATTCA-1
AGM2_Lung_AATAGAGAGAGTACCG-1
AGM2_Lung_AATAGAGCACAACATC-1
AGM2_Lung_AATAGAGTCCCGTTGT-1
AGM2_Lung_AATCGACGTAACCAGG-1
AGM2_Lung_AATCGACTCAGTCATG-1
AGM2_Lung_AATGAAGGTTTGATCG-1
AGM2_Lung_AATGACCAGGGCAGGA-1
AGM2_Lung_AATGACCCACGTCATA-1
AGM2_Lung_AATGCCAAGCACTAGG-1
AGM2_Lung_AATGCCATCGTAACCA-1
AGM2_Lung_AATGGAAGTACCAATC-1
AGM2_Lung_AATGGCTAGAATTGTG-1
AGM2_Lung_AATGGCTTCACCACAA-1
AGM2_Lung_AATTCCTGTCTGTGTA-1
AGM2_Lung_AATTTCCAGATCGACG-1
AGM2_Lung_ACAAAGAGTCGTTCAA-1
AGM2_Lung_ACAAAGATCTGGGCAC-1
AGM2_Lung_ACAACCAGTGGCGCTT-1
AGM2_Lung_ACAAGCTAGAGTATAC-1
AGM2_Lung_ACACCAAGTAGGTCAG-1
AGM2_Lung_ACACGCGGTTGCTCGG-1
AGM2_Lung_ACAGGGAGTGTTCCAA-1
AGM2_Lung_ACATCCCCAATTTCTC-1
AGM2_Lung_ACATCCCCAGTGTGCC-1
AGM2_Lung_ACATCCCGTACAACGG-1
AGM2_Lung_ACATGCACAGACCTGC-1
AGM2_Lung_ACATGCAGTGTGTCCG-1
AGM2_Lung_ACATTTCGTCAACGCC-1
AGM2_Lung_ACATTTCTCAAATAGG-1
AGM2_Lung_ACCAAACAGCAGTCTT-1
AGM2_Lung_ACCAAACCAAACTAGA-1
AGM2_Lung_ACCAAACGTGCAACGA-1
AGM2_Lung_ACCAACAAGATACAGT-1
AGM2_Lung_ACCACAACAATGTGGG-1
AGM2_Lung_ACCACAATCCATAGAC-1
AGM2_Lung_ACCATTTAGATGCGAC-1
AGM2_Lung_ACCATTTCACACACTA-1
AGM2_Lung_ACCATTTGTACAAAGT-1
AGM2_Lung_ACCCTTGGTCTACGTA-1
AGM2_Lung_ACCGTTCAGCTGTGCC-1
AGM2_Lung_ACCGTTCAGGGCGAGA-1
AGM2_Lung_ACCTGAATCTTGCAAG-1
AGM2_Lung_ACCTGAATCTTTCCGG-1
AGM2_Lung_ACGATCATCATTCACT-1
AGM2_Lung_ACGATGTCAGCTCGGT-1
AGM2_Lung_ACGCACGGTACGACAG-1
AGM2_Lung_ACGGAAGCAACACAGG-1
AGM2_Lung_ACGGGTCGTAGGCAAC-1
AGM2_Lung_ACGGGTCTCAGTCTTT-1
AGM2_Lung_ACGGTCGGTACTCGAT-1
AGM2_Lung_ACGGTCGGTATCGCTA-1
AGM2_Lung_ACGGTCGGTTCCTAGA-1
AGM2_Lung_ACGGTTAGTCGGTAAG-1
AGM2_Lung_ACGGTTATCAGGAAGC-1
AGM2_Lung_ACGGTTATCATTCCTA-1
AGM2_Lung_ACGTACATCACACCCT-1
AGM2_Lung_ACGTACATCCCAGCGA-1
AGM2_Lung_ACGTAGTTCTAAACGC-1
AGM2_Lung_ACGTCCTTCCCGAGAC-1
AGM2_Lung_ACGTTCCCACCGTCGA-1
AGM2_Lung_ACTACGACACGGTGTC-1
AGM2_Lung_ACTACGAGTGGCTACC-1
AGM2_Lung_ACTACGATCGCTGACG-1
AGM2_Lung_ACTATTCCAGATTTCG-1
AGM2_Lung_ACTCCCACAGGAGGAG-1
AGM2_Lung_ACTCCCAGTCACGTGC-1
AGM2_Lung_ACTCTCGGTGGACTGA-1
AGM2_Lung_ACTGTCCTCTTCCTAA-1
AGM2_Lung_ACTGTGAAGCACTCCG-1
AGM2_Lung_ACTTAGGAGTCCGCGT-1
AGM2_Lung_ACTTAGGGTCTCACGG-1
AGM2_Lung_ACTTAGGTCTTAGCAG-1
AGM2_Lung_ACTTATCTCAAGCCAT-1
AGM2_Lung_ACTTCGCAGAATTTGG-1
AGM2_Lung_ACTTCGCAGTCCCGGT-1
AGM2_Lung_ACTTTCAGTAGCTTTG-1
AGM2_Lung_ACTTTGTCAGAATCGG-1
AGM2_Lung_ACTTTGTTCTGGCCTT-1
AGM2_Lung_AGAAATGCACATCCCT-1
AGM2_Lung_AGAAATGGTGAAGCTG-1
AGM2_Lung_AGAAATGTCCCGAGGT-1
AGM2_Lung_AGAACCTAGCAGAAAG-1
AGM2_Lung_AGAACCTAGCCGCACT-1
AGM2_Lung_AGAACCTGTCGCAGTC-1
AGM2_Lung_AGAAGTATCGCATTAG-1
AGM2_Lung_AGACAGGGTAATTAGG-1
AGM2_Lung_AGACAGGGTATGCGTT-1
AGM2_Lung_AGACCATAGTCGAAGC-1
AGM2_Lung_AGACCATTCTCCCTAG-1
AGM2_Lung_AGACCCGTCTTCCCGA-1
AGM2_Lung_AGACTCAAGGCTGTAG-1
AGM2_Lung_AGACTCATCACTTGGA-1
AGM2_Lung_AGACTCATCTCCCATG-1
AGM2_Lung_AGAGAATAGACTCAAA-1
AGM2_Lung_AGAGAATCAACCTATG-1
AGM2_Lung_AGAGAATCAGGAGGTT-1
AGM2_Lung_AGAGAATGTTTGAACC-1
AGM2_Lung_AGAGCAGGTAACTGCT-1
AGM2_Lung_AGAGCAGGTAGAATGT-1
AGM2_Lung_AGAGCCCCAACGGCCT-1
AGM2_Lung_AGAGCCCGTCGAAACG-1
AGM2_Lung_AGAGCCCTCCGTGTGG-1
AGM2_Lung_AGAGCCCTCTCCTGCA-1
AGM2_Lung_AGATAGAAGTTGTCAC-1
AGM2_Lung_AGATCCACAATACGCT-1
AGM2_Lung_AGATCCATCCTTGACC-1
AGM2_Lung_AGATCGTGTCCCGCAA-1
AGM2_Lung_AGATCGTGTGACAACG-1
AGM2_Lung_AGATCGTGTTATTCTC-1
AGM2_Lung_AGATGAAAGGTCCCGT-1
AGM2_Lung_AGATGCTTCGGTCAGC-1
AGM2_Lung_AGCATCACAAACTAAG-1
AGM2_Lung_AGCATCAGTAAGCTCT-1
AGM2_Lung_AGCATCATCGGCATTA-1
AGM2_Lung_AGCATCATCTGAGAGG-1
AGM2_Lung_AGCCAGCGTGGCACTC-1
AGM2_Lung_AGCCAGCGTTATAGCC-1
AGM2_Lung_AGCCAGCTCACTACGA-1
AGM2_Lung_AGCGATTTCATTCGGA-1
AGM2_Lung_AGCGCCACACCAGTTA-1
AGM2_Lung_AGCGCCAGTAGGATAT-1
AGM2_Lung_AGCGCTGAGCAGCCTC-1
AGM2_Lung_AGCGTATGTCACGTGC-1
AGM2_Lung_AGCTACACATGAATCC-1
AGM2_Lung_AGCTACAGTAGGCAAC-1
AGM2_Lung_AGCTACATCAATCGGT-1
AGM2_Lung_AGCTACATCACCCTGT-1
AGM2_Lung_AGCTCAATCATGCCCT-1
AGM2_Lung_AGCTTCCGTAGCTCGC-1
AGM2_Lung_AGCTTCCGTATTGCCA-1
AGM2_Lung_AGGAAATTCAGTCACA-1
AGM2_Lung_AGGAAATTCGAGATGG-1
AGM2_Lung_AGGACGAGTGACTATC-1
AGM2_Lung_AGGACGAGTTAGAGAT-1
AGM2_Lung_AGGACTTGTGCCGGTT-1
AGM2_Lung_AGGAGGTGTCCGGCAT-1
AGM2_Lung_AGGATAAAGAGCAGAA-1
AGM2_Lung_AGGATAATCTTGTGCC-1
AGM2_Lung_AGGATCTTCAGCATTG-1
AGM2_Lung_AGGATCTTCGTTGCCT-1
AGM2_Lung_AGGCATTAGAAATCCA-1
AGM2_Lung_AGGCATTCACGGAAGT-1
AGM2_Lung_AGGCATTGTCCTGAAT-1
AGM2_Lung_AGGCCACCATGATGCT-1
AGM2_Lung_AGGCCACGTATCGTGT-1
AGM2_Lung_AGGCCACGTGAGCTCC-1
AGM2_Lung_AGGCTGCAGAGCAGTC-1
AGM2_Lung_AGGCTGCCAATGACCT-1
AGM2_Lung_AGGGAGTAGGCAGGGA-1
AGM2_Lung_AGGGAGTAGTTCTACG-1
AGM2_Lung_AGGGCTCCAGGCGATA-1
AGM2_Lung_AGGGCTCCATCCTAAG-1
AGM2_Lung_AGGGTGAAGATGAAGG-1
AGM2_Lung_AGGTAGGGTCCTCCTA-1
AGM2_Lung_AGGTCATGTCAAAGTA-1
AGM2_Lung_AGGTCTAAGATCACCT-1
AGM2_Lung_AGGTCTAAGTTCTCTT-1
AGM2_Lung_AGGTCTACAGTATACC-1
AGM2_Lung_AGGTGTTTCTGGCCAG-1
AGM2_Lung_AGGTTACCAGGCGATA-1
AGM2_Lung_AGGTTGTCACACCTAA-1
AGM2_Lung_AGTAACCTCTCGCTTG-1
AGM2_Lung_AGTACTGAGGTAGACC-1
AGM2_Lung_AGTACTGCATCTATCT-1
AGM2_Lung_AGTAGCTGTCGAACAG-1
AGM2_Lung_AGTAGTCAGGCGATAC-1
AGM2_Lung_AGTGACTAGATGTAGT-1
AGM2_Lung_AGTGACTGTACGCGTC-1
AGM2_Lung_AGTGCCGTCTACTGAG-1
AGM2_Lung_AGTGTTGAGAAGCGAA-1
AGM2_Lung_AGTGTTGAGGTATTGA-1
AGM2_Lung_AGTGTTGGTACTGAGG-1
AGM2_Lung_AGTTAGCAGCTCTGTA-1
AGM2_Lung_AGTTAGCCAAGAGGCT-1
AGM2_Lung_AGTTCCCCAAAGCTAA-1
AGM2_Lung_ATACCTTCAGAGGTTG-1
AGM2_Lung_ATACCTTGTTCAAGGG-1
AGM2_Lung_ATAGACCGTAGGAGGG-1
AGM2_Lung_ATAGAGACATGACTTG-1
AGM2_Lung_ATAGAGAGTGTGCCTG-1
AGM2_Lung_ATAGGCTTCACGGTCG-1
AGM2_Lung_ATATCCTCAACACGAG-1
AGM2_Lung_ATATCCTTCATGGGAG-1
AGM2_Lung_ATATCCTTCCGCTGTT-1
AGM2_Lung_ATCACAGTCATAGACC-1
AGM2_Lung_ATCACAGTCATTTCGT-1
AGM2_Lung_ATCACGAGTAATCAGA-1
AGM2_Lung_ATCACGAGTATGGAAT-1
AGM2_Lung_ATCACGAGTCATTGCA-1
AGM2_Lung_ATCACTTTCTACTCAT-1
AGM2_Lung_ATCAGGTAGGTCGCCT-1
AGM2_Lung_ATCAGGTTCATTCCTA-1
AGM2_Lung_ATCATTCCATCCTATT-1
AGM2_Lung_ATCATTCTCAAGTTGC-1
AGM2_Lung_ATCCCTGGTGCCTAAT-1
AGM2_Lung_ATCCGTCAGATGCCGA-1
AGM2_Lung_ATCCGTCGTTGCATGT-1
AGM2_Lung_ATCCTATCATCGGAAG-1
AGM2_Lung_ATCGCCTAGCATTTCG-1
AGM2_Lung_ATCGCCTAGGGCAGAG-1
AGM2_Lung_ATCGCCTCAGGAACCA-1
AGM2_Lung_ATCGCCTGTCAACGCC-1
AGM2_Lung_ATCGGATAGGGCCCTT-1
AGM2_Lung_ATCGGCGTCGATACGT-1
AGM2_Lung_ATCGTAGCAGTAACCT-1
AGM2_Lung_ATCGTAGGTTGTCAGT-1
AGM2_Lung_ATCGTCCAGTTAGTGA-1
AGM2_Lung_ATCGTGAGTCGCACGT-1
AGM2_Lung_ATCGTGATCGGTATGT-1
AGM2_Lung_ATCTCTATCTACAGGT-1
AGM2_Lung_ATCTTCATCTAAGAAG-1
AGM2_Lung_ATGAAAGCAGGATCTT-1
AGM2_Lung_ATGAAAGGTATCGCTA-1
AGM2_Lung_ATGAAAGGTCAGTCCG-1
AGM2_Lung_ATGACCAAGGTTCAGG-1
AGM2_Lung_ATGACCAAGTAAGACT-1
AGM2_Lung_ATGAGGGAGTCTCTGA-1
AGM2_Lung_ATGAGGGCAGAGTTGG-1
AGM2_Lung_ATGAGGGCAGCACACC-1
AGM2_Lung_ATGAGGGGTCTAATCG-1
AGM2_Lung_ATGAGTCCACATACTG-1
AGM2_Lung_ATGATCGAGTGCCAGA-1
AGM2_Lung_ATGATCGTCCATCTCG-1
AGM2_Lung_ATGCCTCAGTATGGAT-1
AGM2_Lung_ATGCCTCTCAACTGAC-1
AGM2_Lung_ATGGAGGTCCTCACCA-1
AGM2_Lung_ATGGAGGTCTTAAGGC-1
AGM2_Lung_ATGGATCCAGGGAGAG-1
AGM2_Lung_ATGGATCGTCTTGCTC-1
AGM2_Lung_ATGGGAGGTAACCCTA-1
AGM2_Lung_ATGGTTGCAACCTATG-1
AGM2_Lung_ATGTCCCGTGCGAACA-1
AGM2_Lung_ATGTCTTGTTGAGTCT-1
AGM2_Lung_ATTACTCTCGAGATGG-1
AGM2_Lung_ATTATCCCACCCAAGC-1
AGM2_Lung_ATTCACTCACCTTCCA-1
AGM2_Lung_ATTCAGGTCTGAGAGG-1
AGM2_Lung_ATTCATCAGGCTCTAT-1
AGM2_Lung_ATTCCCGAGCTAGTTC-1
AGM2_Lung_ATTCCCGAGTTCGGTT-1
AGM2_Lung_ATTCCTACAAATCGGG-1
AGM2_Lung_ATTCCTACACCTGCGA-1
AGM2_Lung_ATTCCTATCGTTCTCG-1
AGM2_Lung_ATTCGTTCACGTAGTT-1
AGM2_Lung_ATTCTACTCCCGAGAC-1
AGM2_Lung_ATTCTTGCACTCTCGT-1
AGM2_Lung_ATTCTTGGTTCTCTCG-1
AGM2_Lung_ATTGGGTAGAGTAACT-1
AGM2_Lung_ATTGGGTCACCTGAAT-1
AGM2_Lung_ATTGGGTTCCGGGACT-1
AGM2_Lung_ATTTCACAGGTGGCTA-1
AGM2_Lung_ATTTCACTCCGTGGGT-1
AGM2_Lung_ATTTCACTCGAACCAT-1
AGM2_Lung_ATTTCTGCAGACCTGC-1
AGM2_Lung_CAAAGAAAGTAAGAGG-1
AGM2_Lung_CAAAGAAGTAAGATCA-1
AGM2_Lung_CAAAGAATCTCTCAAT-1
AGM2_Lung_CAACAACGTGCGGCTT-1
AGM2_Lung_CAACAGTAGTTGCGCC-1
AGM2_Lung_CAACCAACAACCCGCA-1
AGM2_Lung_CAACCAACATAGTCAC-1
AGM2_Lung_CAACCAATCATAGACC-1
AGM2_Lung_CAACCTCCATAACCCA-1
AGM2_Lung_CAACCTCTCTTTCAGT-1
AGM2_Lung_CAACGATCATAAGCAA-1
AGM2_Lung_CAACGATGTCACCCTT-1
AGM2_Lung_CAACGGCCAAGGACAC-1
AGM2_Lung_CAAGACTGTTTCGTGA-1
AGM2_Lung_CAAGAGGCAATACCCA-1
AGM2_Lung_CAAGAGGCACAAGCAG-1
AGM2_Lung_CAAGAGGGTTCCCAAA-1
AGM2_Lung_CAAGCTACATGACAGG-1
AGM2_Lung_CAAGGGAAGGTGCTAG-1
AGM2_Lung_CAAGGGATCCAACTAG-1
AGM2_Lung_CAAGGGATCGTACCTC-1
AGM2_Lung_CAATCGACATAGACTC-1
AGM2_Lung_CAATCGATCTCCTACG-1
AGM2_Lung_CAATGACCAACTGAAA-1
AGM2_Lung_CAATGACTCTGCTGAA-1
AGM2_Lung_CACAACAAGCTATCTG-1
AGM2_Lung_CACAACAAGCTTGTGT-1
AGM2_Lung_CACAACAAGGCGAAGG-1
AGM2_Lung_CACACAACATAGATGA-1
AGM2_Lung_CACAGATAGCAACAGC-1
AGM2_Lung_CACAGATGTTCGGTCG-1
AGM2_Lung_CACAGGCCAACAAGTA-1
AGM2_Lung_CACAGGCTCGATTCCC-1
AGM2_Lung_CACATGACATGGCCAC-1
AGM2_Lung_CACATGAGTCTTACTT-1
AGM2_Lung_CACATGATCGATCCAA-1
AGM2_Lung_CACCAAAAGGTACAAT-1
AGM2_Lung_CACCAAAGTTAAGTCC-1
AGM2_Lung_CACCGTTTCATGTCAG-1
AGM2_Lung_CACGAATCAGGTTACT-1
AGM2_Lung_CACGAATGTCGCACAC-1
AGM2_Lung_CACGAATTCGGAATGG-1
AGM2_Lung_CACGGGTCACAATGAA-1
AGM2_Lung_CACGTGGAGGTTATAG-1
AGM2_Lung_CACGTGGCAGGTTCCG-1
AGM2_Lung_CACGTTCTCGGTCATA-1
AGM2_Lung_CACTAAGAGAAACTCA-1
AGM2_Lung_CACTAAGGTCTTGAGT-1
AGM2_Lung_CACTGTCCATCCGATA-1
AGM2_Lung_CACTTCGAGGAAGAAC-1
AGM2_Lung_CAGATACGTCATAACC-1
AGM2_Lung_CAGATACGTGGTCCGT-1
AGM2_Lung_CAGATTGCAGCATGCC-1
AGM2_Lung_CAGATTGTCCGATTAG-1
AGM2_Lung_CAGCAATCACTGGACC-1
AGM2_Lung_CAGCAATGTACCCAGC-1
AGM2_Lung_CAGCAATTCACTTCTA-1
AGM2_Lung_CAGCAATTCAGTGCGC-1
AGM2_Lung_CAGCAATTCTACACTT-1
AGM2_Lung_CAGCACGCAGATCATC-1
AGM2_Lung_CAGCACGGTTGGAGGT-1
AGM2_Lung_CAGCAGCGTACTCGAT-1
AGM2_Lung_CAGCAGCTCCTGGTCT-1
AGM2_Lung_CAGCCAGGTCTACGAT-1
AGM2_Lung_CAGCGTGAGTCGTCTA-1
AGM2_Lung_CAGCGTGGTTGAAGTA-1
AGM2_Lung_CAGGCCAGTAAGATCA-1
AGM2_Lung_CAGGCCAGTGCAACAG-1
AGM2_Lung_CAGGGCTCAACAGCCC-1
AGM2_Lung_CAGGGCTGTGGATCAG-1
AGM2_Lung_CAGTGCGAGATGGTAT-1
AGM2_Lung_CAGTGCGAGCGTTCAT-1
AGM2_Lung_CAGTTAGAGCGACCCT-1
AGM2_Lung_CAGTTAGGTCGCACGT-1
AGM2_Lung_CAGTTCCCATTGAGCT-1
AGM2_Lung_CAGTTCCGTCCTTAAG-1
AGM2_Lung_CATAAGCGTTGGACCC-1
AGM2_Lung_CATACAGGTATGAAGT-1
AGM2_Lung_CATACCCAGTCGGGAT-1
AGM2_Lung_CATACTTCAAGGTTGG-1
AGM2_Lung_CATACTTGTCAACCTA-1
AGM2_Lung_CATACTTTCTCCGAGG-1
AGM2_Lung_CATCAAGCAGCGTTGC-1
AGM2_Lung_CATCAAGGTACTCCGG-1
AGM2_Lung_CATCAAGTCAGAGTGG-1
AGM2_Lung_CATCCACAGACATCAA-1
AGM2_Lung_CATCCACCACACGTGC-1
AGM2_Lung_CATCCACTCCCAGCGA-1
AGM2_Lung_CATCCACTCGCCAACG-1
AGM2_Lung_CATCCCAGTTATGTGC-1
AGM2_Lung_CATCCGTCATTGAGGG-1
AGM2_Lung_CATCGCTAGGTCGTAG-1
AGM2_Lung_CATCGCTTCGTGTTCC-1
AGM2_Lung_CATGAGTCAAAGTATG-1
AGM2_Lung_CATGAGTCAGTAACCT-1
AGM2_Lung_CATGCAACATCTCCCA-1
AGM2_Lung_CATGCAAGTCCTACGG-1
AGM2_Lung_CATGCAATCGATGCAT-1
AGM2_Lung_CATGCGGTCACTTCTA-1
AGM2_Lung_CATGCGGTCGCTGTCT-1
AGM2_Lung_CATGCGGTCGTCACCT-1
AGM2_Lung_CATGGATGTTGCCATA-1
AGM2_Lung_CATGGTAAGCGAGGAG-1
AGM2_Lung_CATGGTAAGGGAGAAT-1
AGM2_Lung_CATTCATAGAGCTGAC-1
AGM2_Lung_CATTCATGTGTCTTAG-1
AGM2_Lung_CATTCCGAGTCCCTAA-1
AGM2_Lung_CATTCTAAGTAGTCTC-1
AGM2_Lung_CATTCTATCATACGGT-1
AGM2_Lung_CATTGAGCAACGCCCA-1
AGM2_Lung_CATTGAGCAGCTTTGA-1
AGM2_Lung_CATTGAGCAGGTCCGT-1
AGM2_Lung_CATTGCCTCGAATCCA-1
AGM2_Lung_CATTTCAAGGGTAATT-1
AGM2_Lung_CATTTCAGTCTGCCTT-1
AGM2_Lung_CCACAAAGTCATAACC-1
AGM2_Lung_CCACAAATCATTGCCC-1
AGM2_Lung_CCACACTAGAGCACTG-1
AGM2_Lung_CCACACTAGCTTAGTC-1
AGM2_Lung_CCACCATCACTGCACG-1
AGM2_Lung_CCACGAGTCGAGTGAG-1
AGM2_Lung_CCACGTTGTCATAAAG-1
AGM2_Lung_CCACTTGCAAGCTGCC-1
AGM2_Lung_CCATAAGCAAGAGTAT-1
AGM2_Lung_CCATAAGCACTCCCTA-1
AGM2_Lung_CCATAAGTCACAAGGG-1
AGM2_Lung_CCATCACTCCGCGATG-1
AGM2_Lung_CCATCACTCCGTAATG-1
AGM2_Lung_CCATCACTCTGTGCGG-1
AGM2_Lung_CCCAACTCATGCGGTC-1
AGM2_Lung_CCCAACTGTACAGAGC-1
AGM2_Lung_CCCATTGTCTGATGGT-1
AGM2_Lung_CCCGGAAGTCGACGCT-1
AGM2_Lung_CCCGGAAGTGGCAGAT-1
AGM2_Lung_CCCTAACCATGCGTGC-1
AGM2_Lung_CCCTCAACAGCTCGGT-1
AGM2_Lung_CCCTCAAGTTCAAGTC-1
AGM2_Lung_CCCTCTCCACTAAACC-1
AGM2_Lung_CCCTCTCCATAGAAAC-1
AGM2_Lung_CCCTCTCCATGACTTG-1
AGM2_Lung_CCCTGATCACTCCTGT-1
AGM2_Lung_CCCTTAGCATTACGGT-1
AGM2_Lung_CCGAACGGTGGTAATA-1
AGM2_Lung_CCGATCTAGTGGATTA-1
AGM2_Lung_CCGATGGAGTGCAGGT-1
AGM2_Lung_CCGATGGCAGGCGATA-1
AGM2_Lung_CCGATGGGTCCGCAGT-1
AGM2_Lung_CCGATGGGTGCACGCT-1
AGM2_Lung_CCGCAAGTCCGTAGTA-1
AGM2_Lung_CCGGACAAGGTTGCCC-1
AGM2_Lung_CCGGACAGTTGGTGTT-1
AGM2_Lung_CCGGTAGAGATACCAA-1
AGM2_Lung_CCGGTAGTCGAGGCAA-1
AGM2_Lung_CCGGTGACAGTTAGAA-1
AGM2_Lung_CCGGTGATCCCAGCGA-1
AGM2_Lung_CCGGTGATCGTAGTGT-1
AGM2_Lung_CCGTAGGCAGTCCGTG-1
AGM2_Lung_CCGTAGGTCAAATGAG-1
AGM2_Lung_CCGTAGGTCCCTGTTG-1
AGM2_Lung_CCGTGAGCATCTGCGG-1
AGM2_Lung_CCGTTCATCTGCGGGT-1
AGM2_Lung_CCTACGTCACGGTAGA-1
AGM2_Lung_CCTATCGTCATACGAC-1
AGM2_Lung_CCTCAACTCGCAATTG-1
AGM2_Lung_CCTCACATCGTCGACG-1
AGM2_Lung_CCTCATGTCAGTCATG-1
AGM2_Lung_CCTCCAAAGGATTTAG-1
AGM2_Lung_CCTCCAACACGCTATA-1
AGM2_Lung_CCTCTAGCAATTAGGA-1
AGM2_Lung_CCTCTCCGTTAAAGTG-1
AGM2_Lung_CCTCTCCGTTGGTGTT-1
AGM2_Lung_CCTGCATTCGGCTTCT-1
AGM2_Lung_CCTGTTGAGCTAAGTA-1
AGM2_Lung_CCTGTTGTCTGCTTTA-1
AGM2_Lung_CCTTCAGCAAGGTACG-1
AGM2_Lung_CCTTCAGCATCATGAC-1
AGM2_Lung_CCTTTGGCACGCCAGT-1
AGM2_Lung_CGAAGGATCACATACG-1
AGM2_Lung_CGAATTGTCTGGCCAG-1
AGM2_Lung_CGACAGCAGCAGTACG-1
AGM2_Lung_CGACAGCGTACTAGCT-1
AGM2_Lung_CGACAGCTCAGGGTAG-1
AGM2_Lung_CGACAGCTCGGAAACG-1
AGM2_Lung_CGAGAAGAGGTAACTA-1
AGM2_Lung_CGAGAAGCACGCTGTG-1
AGM2_Lung_CGAGAAGGTATCGCAT-1
AGM2_Lung_CGAGGAATCGCTGTCT-1
AGM2_Lung_CGAGGCTTCTCCCATG-1
AGM2_Lung_CGAGTGCGTTTCGGCG-1
AGM2_Lung_CGATCGGCATGACGAG-1
AGM2_Lung_CGATGCGAGGCCTTGC-1
AGM2_Lung_CGATGCGAGTGGTGAC-1
AGM2_Lung_CGATGCGGTCACAGAG-1
AGM2_Lung_CGATGCGGTGACACAG-1
AGM2_Lung_CGATGGCCACAGCTGC-1
AGM2_Lung_CGATGGCGTGTTATCG-1
AGM2_Lung_CGCAGGTAGCCAGTAG-1
AGM2_Lung_CGCAGGTCAGTTTCGA-1
AGM2_Lung_CGCAGGTGTCCGATCG-1
AGM2_Lung_CGCAGGTTCCGATAAC-1
AGM2_Lung_CGCAGGTTCGGCATCG-1
AGM2_Lung_CGCATAACAGATCCTA-1
AGM2_Lung_CGCATAATCATCGCTC-1
AGM2_Lung_CGCATGGAGTCCGTCG-1
AGM2_Lung_CGCATGGTCTGTCAGA-1
AGM2_Lung_CGCCATTTCCTTACCG-1
AGM2_Lung_CGCGTGATCCACTTTA-1
AGM2_Lung_CGGAACCAGCAGCAGT-1
AGM2_Lung_CGGAACCTCGATACGT-1
AGM2_Lung_CGGAACCTCGGCCCAA-1
AGM2_Lung_CGGAATTGTGAGTGAC-1
AGM2_Lung_CGGACACCACCTGCGA-1
AGM2_Lung_CGGACACTCGCCGAAC-1
AGM2_Lung_CGGAGAAGTTGGCTAT-1
AGM2_Lung_CGGAGAATCTCTGACC-1
AGM2_Lung_CGGCAGTAGAGGTGCT-1
AGM2_Lung_CGGGACTGTAAGGAGA-1
AGM2_Lung_CGGGACTTCCGATAGT-1
AGM2_Lung_CGGGCATCACACGTGC-1
AGM2_Lung_CGGTCAGAGGCATTTC-1
AGM2_Lung_CGGTCAGGTCCAGCGT-1
AGM2_Lung_CGTAAGTTCCTTTGAT-1
AGM2_Lung_CGTAATGTCCTACGAA-1
AGM2_Lung_CGTCCATCAAGCGATG-1
AGM2_Lung_CGTGATACACTAGTAC-1
AGM2_Lung_CGTGTCTGTTCCCACT-1
AGM2_Lung_CGTGTCTTCTGAATCG-1
AGM2_Lung_CGTTAGAGTGCCTTTC-1
AGM2_Lung_CGTTAGATCTGAGGCC-1
AGM2_Lung_CGTTCTGCAGTGGCTC-1
AGM2_Lung_CGTTGGGAGGAGTATT-1
AGM2_Lung_CGTTGGGAGTGGTCAG-1
AGM2_Lung_CTAACCCCACTCTGCT-1
AGM2_Lung_CTAACTTAGTAACCTC-1
AGM2_Lung_CTAAGTGCAATGCAGG-1
AGM2_Lung_CTAAGTGGTGCCTTTC-1
AGM2_Lung_CTAAGTGTCGCTAATG-1
AGM2_Lung_CTACAGAGTCCCGCAA-1
AGM2_Lung_CTACATTCAGGCACAA-1
AGM2_Lung_CTACATTTCTTTGCAT-1
AGM2_Lung_CTACCCAAGGAACTCG-1
AGM2_Lung_CTACCTGTCCGTAGTA-1
AGM2_Lung_CTACGGGGTGTTTGCA-1
AGM2_Lung_CTACGGGTCGATGCAT-1
AGM2_Lung_CTACTATAGTCACTGT-1
AGM2_Lung_CTAGACACACGAGGAT-1
AGM2_Lung_CTAGACACACGGCGTT-1
AGM2_Lung_CTAGACATCACCTCTG-1
AGM2_Lung_CTAGGTAAGCGTGAGT-1
AGM2_Lung_CTATAGGGTATCACCA-1
AGM2_Lung_CTATCCGGTATCTTCT-1
AGM2_Lung_CTATCCGGTGTAACGG-1
AGM2_Lung_CTATCCGGTTGACTAC-1
AGM2_Lung_CTATCCGTCCACGTCT-1
AGM2_Lung_CTATCCGTCCATTTGT-1
AGM2_Lung_CTATCCGTCTCTATGT-1
AGM2_Lung_CTATCTAGTCCACTCT-1
AGM2_Lung_CTCAACCAGATAGTGT-1
AGM2_Lung_CTCAAGAAGACTAAGT-1
AGM2_Lung_CTCAAGATCAACGCTA-1
AGM2_Lung_CTCAATTGTAATTGGA-1
AGM2_Lung_CTCAATTTCCAACACA-1
AGM2_Lung_CTCACTGGTGCACAAG-1
AGM2_Lung_CTCACTGTCTACCCAC-1
AGM2_Lung_CTCAGAAGTACCGCGT-1
AGM2_Lung_CTCAGGGCATACCAGT-1
AGM2_Lung_CTCAGGGGTACGGATG-1
AGM2_Lung_CTCAGGGGTCGTATTG-1
AGM2_Lung_CTCATCGCAGTTCACA-1
AGM2_Lung_CTCCACACAGCACAAG-1
AGM2_Lung_CTCCACAGTGCCGTAC-1
AGM2_Lung_CTCCATGGTCCACTTC-1
AGM2_Lung_CTCCATGTCTGTCGTC-1
AGM2_Lung_CTCCCAAGTTATCCAG-1
AGM2_Lung_CTCCCAAGTTGCCATA-1
AGM2_Lung_CTCCCAATCTTCTGGC-1
AGM2_Lung_CTCCCTCAGAAGCTCG-1
AGM2_Lung_CTCCCTCCATTCGGGC-1
AGM2_Lung_CTCCGATCAATACCCA-1
AGM2_Lung_CTCCGATGTATCGCAT-1
AGM2_Lung_CTCCTCCTCCGTTGAA-1
AGM2_Lung_CTCCTTTGTAGCACAG-1
AGM2_Lung_CTCCTTTGTTCGGCGT-1
AGM2_Lung_CTCGAGGCATACCACA-1
AGM2_Lung_CTCGAGGTCTAGCATG-1
AGM2_Lung_CTCTCAGTCTACTCAT-1
AGM2_Lung_CTCTCGAGTCTCCCTA-1
AGM2_Lung_CTCTGGTAGCCTCTCT-1
AGM2_Lung_CTGAATGCACAGTGTT-1
AGM2_Lung_CTGAATGCACCCTTGT-1
AGM2_Lung_CTGAATGTCGTTCAGA-1
AGM2_Lung_CTGAGGCAGCAACAGC-1
AGM2_Lung_CTGAGGCTCTCGTGGG-1
AGM2_Lung_CTGATCCAGGCAGCTA-1
AGM2_Lung_CTGATCCGTCTGTGTA-1
AGM2_Lung_CTGCAGGAGCAACCAG-1
AGM2_Lung_CTGCAGGAGCTAAACA-1
AGM2_Lung_CTGCATCCACGAGGTA-1
AGM2_Lung_CTGCCATAGCTTTGTG-1
AGM2_Lung_CTGCCTAGTGTTGAGG-1
AGM2_Lung_CTGCTCAAGCAGGCTA-1
AGM2_Lung_CTGCTCACACTAGTAC-1
AGM2_Lung_CTGCTCACAGCTACAT-1
AGM2_Lung_CTGCTCAGTTTCACAG-1
AGM2_Lung_CTGGACGAGAATCCCT-1
AGM2_Lung_CTGGACGAGCGATGGT-1
AGM2_Lung_CTGGACGCAGGGACTA-1
AGM2_Lung_CTGGACGGTATACGGG-1
AGM2_Lung_CTGGACGGTATCGTAC-1
AGM2_Lung_CTGGTCTCAGCCTATA-1
AGM2_Lung_CTGGTCTCAGCCTTCT-1
AGM2_Lung_CTGGTCTGTATGAAAC-1
AGM2_Lung_CTGTATTCACTAAACC-1
AGM2_Lung_CTGTATTTCTCGCCTA-1
AGM2_Lung_CTGTCGTAGGCCTGCT-1
AGM2_Lung_CTGTGGGAGTCACGAG-1
AGM2_Lung_CTGTGGGCATGACTGT-1
AGM2_Lung_CTTACCGCACGTAACT-1
AGM2_Lung_CTTAGGATCTCTCTTC-1
AGM2_Lung_CTTCAATTCCGCATAA-1
AGM2_Lung_CTTCCGAAGATCGCCC-1
AGM2_Lung_CTTCCTTAGCCATGCC-1
AGM2_Lung_CTTCTAAGTCCACAGC-1
AGM2_Lung_CTTCTAATCGCCGAGT-1
AGM2_Lung_CTTGAGATCCTTGACC-1
AGM2_Lung_CTTGATTCAGAGTTCT-1
AGM2_Lung_CTTGATTTCCACAGGC-1
AGM2_Lung_CTTGATTTCTACCTTA-1
AGM2_Lung_CTTTCAAAGAGCAGTC-1
AGM2_Lung_CTTTCAACACGTTGGC-1
AGM2_Lung_GAAACCTCAACCGACC-1
AGM2_Lung_GAAACCTTCATGCCGG-1
AGM2_Lung_GAACGTTCAAGTCCAT-1
AGM2_Lung_GAACTGTTCATACAGC-1
AGM2_Lung_GAACTGTTCGTGGGTC-1
AGM2_Lung_GAAGAATCATAGGAGC-1
AGM2_Lung_GAAGAATTCTAGGCAT-1
AGM2_Lung_GAAGCGACAAGTATCC-1
AGM2_Lung_GAAGGGTAGAAGCGGG-1
AGM2_Lung_GAATAGACACGCTGAC-1
AGM2_Lung_GAATCGTAGAGTATAC-1
AGM2_Lung_GAATCGTAGGGAACAA-1
AGM2_Lung_GAATCGTAGGTCCCGT-1
AGM2_Lung_GAATCGTTCGGCTGGT-1
AGM2_Lung_GACACGCAGGCTAACG-1
AGM2_Lung_GACACGCCAACGGTAG-1
AGM2_Lung_GACACGCCAAGATGTA-1
AGM2_Lung_GACACGCCAGGTCCGT-1
AGM2_Lung_GACAGCCAGACTTAAG-1
AGM2_Lung_GACATCACATGCCGAC-1
AGM2_Lung_GACATCAGTTCTCGTC-1
AGM2_Lung_GACATCATCAAACCTG-1
AGM2_Lung_GACCAATTCGCTAATG-1
AGM2_Lung_GACCCTTGTTTCGACA-1
AGM2_Lung_GACCCTTTCCTACCGT-1
AGM2_Lung_GACCGTGAGATACGAT-1
AGM2_Lung_GACCGTGAGGTCGAGT-1
AGM2_Lung_GACCGTGCATGGAAGC-1
AGM2_Lung_GACCGTGGTACAGCGA-1
AGM2_Lung_GACCTTCTCCGATAGT-1
AGM2_Lung_GACTATGCAGCCCACA-1
AGM2_Lung_GACTATGGTCAAAGAT-1
AGM2_Lung_GACTCAAGTACCCGCA-1
AGM2_Lung_GACTCAAGTTACACTG-1
AGM2_Lung_GACTCTCGTTAAGGGC-1
AGM2_Lung_GACTCTCTCCCTGGTT-1
AGM2_Lung_GACTCTCTCTCTGACC-1
AGM2_Lung_GACTGATGTTATGACC-1
AGM2_Lung_GACTTCCGTGGGAGAG-1
AGM2_Lung_GAGACTTTCGCCTATC-1
AGM2_Lung_GAGACTTTCTCAAAGC-1
AGM2_Lung_GAGATGGAGAGGACTC-1
AGM2_Lung_GAGATGGAGTCATAGA-1
AGM2_Lung_GAGATGGGTCGCATTA-1
AGM2_Lung_GAGCCTGGTGGTCTCG-1
AGM2_Lung_GAGCTGCAGCCTGCCA-1
AGM2_Lung_GAGGCAAAGCGATGCA-1
AGM2_Lung_GAGGCAAAGGTGTGAC-1
AGM2_Lung_GAGGCAACAACTGATC-1
AGM2_Lung_GAGGCAAGTCATCGCG-1
AGM2_Lung_GAGGCCTGTCTCTCAC-1
AGM2_Lung_GAGGGATCATACAGCT-1
AGM2_Lung_GAGGGATTCTTACCAT-1
AGM2_Lung_GAGGGTAAGCAAGCCA-1
AGM2_Lung_GAGGGTACAAATGCGG-1
AGM2_Lung_GAGGGTACACACGGAA-1
AGM2_Lung_GAGTCATAGCACTAGG-1
AGM2_Lung_GAGTCTAAGACAGCGT-1
AGM2_Lung_GAGTCTAAGGTCCCGT-1
AGM2_Lung_GAGTCTAGTTCTGAGT-1
AGM2_Lung_GAGTCTATCGCGTAGC-1
AGM2_Lung_GAGTGAGCATGATCTG-1
AGM2_Lung_GAGTGAGTCGTAACCA-1
AGM2_Lung_GAGTGAGTCTCATAGG-1
AGM2_Lung_GAGTGTTGTGACTATC-1
AGM2_Lung_GAGTGTTGTGATAGAT-1
AGM2_Lung_GAGTGTTTCGCTTGCT-1
AGM2_Lung_GAGTTACCAGATCACT-1
AGM2_Lung_GAGTTACTCTGCGGAC-1
AGM2_Lung_GAGTTTGTCCGATCGG-1
AGM2_Lung_GAGTTTGTCGGTAACT-1
AGM2_Lung_GATAGAAGTCGCACGT-1
AGM2_Lung_GATAGAATCCTGTTAT-1
AGM2_Lung_GATAGAATCGTCAGAT-1
AGM2_Lung_GATCACACATCCTAAG-1
AGM2_Lung_GATCAGTTCACGGGAA-1
AGM2_Lung_GATCATGGTAGCCCTG-1
AGM2_Lung_GATCATGTCAGGCGAA-1
AGM2_Lung_GATCATGTCCCGAGAC-1
AGM2_Lung_GATCATGTCTAGGCAT-1
AGM2_Lung_GATCCCTGTCACCGCA-1
AGM2_Lung_GATCCCTTCCTTGACC-1
AGM2_Lung_GATCGTAGTTGATGTC-1
AGM2_Lung_GATGACTAGGGAGTTC-1
AGM2_Lung_GATGACTGTCCACTTC-1
AGM2_Lung_GATGAGGAGCCGATCC-1
AGM2_Lung_GATGATCCAACACGTT-1
AGM2_Lung_GATGCTAAGATGACCG-1
AGM2_Lung_GATGCTACACGTACTA-1
AGM2_Lung_GATGCTACAGGTGTGA-1
AGM2_Lung_GATGCTAGTAGCTGTT-1
AGM2_Lung_GATGGAGTCCAAAGGG-1
AGM2_Lung_GATGTTGGTGCGAGTA-1
AGM2_Lung_GATGTTGTCTGTCAGA-1
AGM2_Lung_GATTCTTTCGTTACCC-1
AGM2_Lung_GATTGGTCACAAGCCC-1
AGM2_Lung_GATTGGTTCCGCTGTT-1
AGM2_Lung_GATTTCTGTTCGGCCA-1
AGM2_Lung_GCAACATGTCATTCCC-1
AGM2_Lung_GCAACATGTGTTAGCT-1
AGM2_Lung_GCAACCGGTGGAACAC-1
AGM2_Lung_GCACATAAGTCTTGGT-1
AGM2_Lung_GCACATACAGGCCTGT-1
AGM2_Lung_GCACGGTCAGTTAGGG-1
AGM2_Lung_GCACGGTTCCGTGGGT-1
AGM2_Lung_GCACGTGGTCTCCCTA-1
AGM2_Lung_GCACGTGTCGGCATTA-1
AGM2_Lung_GCACTAATCACAGTGT-1
AGM2_Lung_GCAGCCACAACTTGGT-1
AGM2_Lung_GCAGCCACAGCGACAA-1
AGM2_Lung_GCAGCCAGTGATAGAT-1
AGM2_Lung_GCAGCTGCAATAACGA-1
AGM2_Lung_GCAGCTGCAGCCCAGT-1
AGM2_Lung_GCAGCTGCATCTAACG-1
AGM2_Lung_GCAGCTGTCTCATTTG-1
AGM2_Lung_GCAGGCTCACCCAATA-1
AGM2_Lung_GCAGTTAGTCGGTACC-1
AGM2_Lung_GCATCGGAGACTCAAA-1
AGM2_Lung_GCATCTCCAGTCACGC-1
AGM2_Lung_GCATCTCCATCTTTCA-1
AGM2_Lung_GCATTAGAGGAAAGAC-1
AGM2_Lung_GCATTAGCACATATCG-1
AGM2_Lung_GCATTAGCATCCCACT-1
AGM2_Lung_GCATTAGTCGTCCTTG-1
AGM2_Lung_GCCAGCACAGTCGCTG-1
AGM2_Lung_GCCAGCAGTAGGTTTC-1
AGM2_Lung_GCCAGCATCCGCATAA-1
AGM2_Lung_GCCAGGTCAAGGTCTT-1
AGM2_Lung_GCCAGGTTCGGTGTAT-1
AGM2_Lung_GCCAGTGAGTCTTCGA-1
AGM2_Lung_GCCAGTGCAGGAGGTT-1
AGM2_Lung_GCCATGGTCATTGTGG-1
AGM2_Lung_GCCCAGAGTATTGGCT-1
AGM2_Lung_GCCCAGAGTCCAGCCA-1
AGM2_Lung_GCCCAGATCCCGGTAG-1
AGM2_Lung_GCCGTGAGTTTATGCG-1
AGM2_Lung_GCCTGTTCAGTTAGAA-1
AGM2_Lung_GCCTGTTTCGTAGAGG-1
AGM2_Lung_GCGAGAATCATTGTGG-1
AGM2_Lung_GCGAGAATCCAATCTT-1
AGM2_Lung_GCGGAAAAGTACCATC-1
AGM2_Lung_GCGGATCCAAGGTCAG-1
AGM2_Lung_GCGGATCTCGCCGAGT-1
AGM2_Lung_GCGTGCAAGTGTTGTC-1
AGM2_Lung_GCGTTTCTCGAAGAAT-1
AGM2_Lung_GCTACAACAGAGAGGG-1
AGM2_Lung_GCTACCTGTCTAGATC-1
AGM2_Lung_GCTGAATTCCAAGCAT-1
AGM2_Lung_GCTGGGTCATCCTTGC-1
AGM2_Lung_GCTTCACAGCACTAAA-1
AGM2_Lung_GCTTCACGTTTACGTG-1
AGM2_Lung_GCTTGGGAGTCACTCA-1
AGM2_Lung_GCTTGGGCAACAACAA-1
AGM2_Lung_GCTTTCGGTATACAGA-1
AGM2_Lung_GCTTTCGGTTGCATAC-1
AGM2_Lung_GCTTTCGTCGGAACTT-1
AGM2_Lung_GCTTTCGTCTCGCTTG-1
AGM2_Lung_GGAACCCGTCTCAGGC-1
AGM2_Lung_GGAAGTGAGTCACTGT-1
AGM2_Lung_GGAAGTGCAAGAAACT-1
AGM2_Lung_GGAATCTAGGAGGGTG-1
AGM2_Lung_GGAATCTCACGGATCC-1
AGM2_Lung_GGAATCTGTGTCTTCC-1
AGM2_Lung_GGAATGGAGGCAGGGA-1
AGM2_Lung_GGACGTCTCGAACTCA-1
AGM2_Lung_GGAGATGCATCTTTCA-1
AGM2_Lung_GGAGATGCATGGGTTT-1
AGM2_Lung_GGAGATGGTATCAGCT-1
AGM2_Lung_GGAGCAAAGTCACTCA-1
AGM2_Lung_GGAGCAATCGGTATGT-1
AGM2_Lung_GGAGGATGTTATGTCG-1
AGM2_Lung_GGATCTACACAATGAA-1
AGM2_Lung_GGATCTATCACTTCTA-1
AGM2_Lung_GGATGTTAGCTCAGAG-1
AGM2_Lung_GGATGTTCAATCCAGT-1
AGM2_Lung_GGATGTTTCCATCTGC-1
AGM2_Lung_GGCACGTAGAGGGTAA-1
AGM2_Lung_GGCACGTAGGGTGGGA-1
AGM2_Lung_GGCACGTCACGTACAT-1
AGM2_Lung_GGCAGTCAGGCTAACG-1
AGM2_Lung_GGCAGTCTCATCGCTC-1
AGM2_Lung_GGCGTCAAGGGCAATC-1
AGM2_Lung_GGCGTCATCCCGAACG-1
AGM2_Lung_GGCTGTGTCTCTCAAT-1
AGM2_Lung_GGCTTGGAGCTAGAGC-1
AGM2_Lung_GGCTTGGAGTATTGCC-1
AGM2_Lung_GGCTTTCGTGTCATCA-1
AGM2_Lung_GGGAAGTAGACGGAAA-1
AGM2_Lung_GGGAAGTCAGACTCTA-1
AGM2_Lung_GGGAAGTCAGCACACC-1
AGM2_Lung_GGGACAACATCTGGGC-1
AGM2_Lung_GGGACAATCAAGAATG-1
AGM2_Lung_GGGACCTGTCTCAGAT-1
AGM2_Lung_GGGACTCTCTAAGGAA-1
AGM2_Lung_GGGAGATAGACTGTTC-1
AGM2_Lung_GGGAGTACACCGTCTT-1
AGM2_Lung_GGGATCCAGTCTGGTT-1
AGM2_Lung_GGGATGAAGATGCTTC-1
AGM2_Lung_GGGATGACAACCCGCA-1
AGM2_Lung_GGGATGACACACGGTC-1
AGM2_Lung_GGGATGAGTCTTGGTA-1
AGM2_Lung_GGGCGTTGTATCCTTT-1
AGM2_Lung_GGGTAGAGTCAAAGTA-1
AGM2_Lung_GGGTATTAGCTGAAGC-1
AGM2_Lung_GGGTATTGTTCGTGCG-1
AGM2_Lung_GGGTCACAGTCATAGA-1
AGM2_Lung_GGGTGAAAGCACTAAA-1
AGM2_Lung_GGGTGAATCCGCGATG-1
AGM2_Lung_GGGTGAATCGTCGACG-1
AGM2_Lung_GGGTTATGTAGCGCTC-1
AGM2_Lung_GGGTTTACATCCGTTC-1
AGM2_Lung_GGGTTTATCCGCAAAT-1
AGM2_Lung_GGTAACTTCCACAGCG-1
AGM2_Lung_GGTAACTTCCACGTCT-1
AGM2_Lung_GGTAATCCAACGTAAA-1
AGM2_Lung_GGTAATCTCATCCCGT-1
AGM2_Lung_GGTAGAGAGACGAGCT-1
AGM2_Lung_GGTCACGGTTCAGGTT-1
AGM2_Lung_GGTCTGGTCCGCCTAT-1
AGM2_Lung_GGTGAAGCAATGTCTG-1
AGM2_Lung_GGTGAAGCAGATGCGA-1
AGM2_Lung_GGTGAAGGTAGTCTGT-1
AGM2_Lung_GGTGATTAGCTGAGCA-1
AGM2_Lung_GGTGATTAGTATTCCG-1
AGM2_Lung_GGTGTCGCAGAGAAAG-1
AGM2_Lung_GGTGTCGTCAAGCCCG-1
AGM2_Lung_GGTGTTAAGGAACATT-1
AGM2_Lung_GGTGTTACATTGTACG-1
AGM2_Lung_GGTTAACCATTCTCCG-1
AGM2_Lung_GGTTAACTCTATTGTC-1
AGM2_Lung_GGTTGTACAACTCGAT-1
AGM2_Lung_GGTTGTACAGCTGTAT-1
AGM2_Lung_GTAACACCAGGTAGTG-1
AGM2_Lung_GTAACCACATATCTGG-1
AGM2_Lung_GTAACCATCAGTGTTG-1
AGM2_Lung_GTAAGTCAGGCTTAAA-1
AGM2_Lung_GTAAGTCTCGTTCTGC-1
AGM2_Lung_GTAATCGAGCTACTGT-1
AGM2_Lung_GTAATCGAGTAGACCG-1
AGM2_Lung_GTAATGCAGGTCGTAG-1
AGM2_Lung_GTAATGCGTACAGAAT-1
AGM2_Lung_GTAATGCGTTCTCGCT-1
AGM2_Lung_GTACAACCACCGGAAA-1
AGM2_Lung_GTACAACCATTCTTCA-1
AGM2_Lung_GTACAACTCCCGAGGT-1
AGM2_Lung_GTACAGTGTATTAAGG-1
AGM2_Lung_GTACAGTGTGTATACC-1
AGM2_Lung_GTAGAAAGTCGATTTG-1
AGM2_Lung_GTAGAAAGTCGCAACC-1
AGM2_Lung_GTAGAGGCAACTAGAA-1
AGM2_Lung_GTAGAGGTCTTCCACG-1
AGM2_Lung_GTAGATCAGTCCCTAA-1
AGM2_Lung_GTAGATCCAAGATCCT-1
AGM2_Lung_GTAGATCGTGAATTGA-1
AGM2_Lung_GTAGATCTCTGTGCAA-1
AGM2_Lung_GTAGCTACAAACTGCT-1
AGM2_Lung_GTAGCTACAGGCCCTA-1
AGM2_Lung_GTAGCTAGTGTCCGGT-1
AGM2_Lung_GTAGCTATCTGTGTGA-1
AGM2_Lung_GTAGGAGCAGTGCCTG-1
AGM2_Lung_GTAGGAGGTTTCACTT-1
AGM2_Lung_GTAGGTTAGACATAGT-1
AGM2_Lung_GTAGTACAGCTCGCAC-1
AGM2_Lung_GTAGTACGTGGTAATA-1
AGM2_Lung_GTATTGGCACGTACAT-1
AGM2_Lung_GTATTGGGTAACGGTG-1
AGM2_Lung_GTCACTCGTCGCTTGG-1
AGM2_Lung_GTCAGCGAGTTAACGA-1
AGM2_Lung_GTCATCCAGCCACCGT-1
AGM2_Lung_GTCATCCCAACTGCCG-1
AGM2_Lung_GTCATCCGTACGTGTT-1
AGM2_Lung_GTCATCCGTTGCACGC-1
AGM2_Lung_GTCATCCTCAGCAATC-1
AGM2_Lung_GTCATGAAGAGCCATG-1
AGM2_Lung_GTCATGAGTATCTCGA-1
AGM2_Lung_GTCATGAGTTCGAACT-1
AGM2_Lung_GTCATGAGTTGACTGT-1
AGM2_Lung_GTCATTTCAGACAAGC-1
AGM2_Lung_GTCATTTCAGCAGATG-1
AGM2_Lung_GTCCACTCATAATCCG-1
AGM2_Lung_GTCCCATAGAGACAAG-1
AGM2_Lung_GTCCCATAGTGCTACT-1
AGM2_Lung_GTCCCATGTTGAGAGC-1
AGM2_Lung_GTCGAATGTAGAAACT-1
AGM2_Lung_GTCGAATTCATCGCTC-1
AGM2_Lung_GTCGAATTCGACCATA-1
AGM2_Lung_GTCGCGAAGAGCAACC-1
AGM2_Lung_GTCGTTCGTGAATAAC-1
AGM2_Lung_GTCTACCAGCTCGCAC-1
AGM2_Lung_GTCTAGACAGGTTTAC-1
AGM2_Lung_GTCTAGAGTGAGTAGC-1
AGM2_Lung_GTCTAGATCTGAGCAT-1
AGM2_Lung_GTCTCACAGCCACTCG-1
AGM2_Lung_GTCTCACGTAGTGTGG-1
AGM2_Lung_GTCTCACTCAGGAAAT-1
AGM2_Lung_GTCTTTACAGCATTGT-1
AGM2_Lung_GTCTTTAGTGGAGAAA-1
AGM2_Lung_GTGACGCAGCTGAAGC-1
AGM2_Lung_GTGACGCGTGGGAGAG-1
AGM2_Lung_GTGAGCCCAGCATTGT-1
AGM2_Lung_GTGAGTTAGGCTTAAA-1
AGM2_Lung_GTGAGTTGTTCGGGTC-1
AGM2_Lung_GTGAGTTTCGCGTCGA-1
AGM2_Lung_GTGATGTTCGCGATCG-1
AGM2_Lung_GTGCACGAGGGTATAT-1
AGM2_Lung_GTGCACGTCTACCCAC-1
AGM2_Lung_GTGCACGTCTGAGATC-1
AGM2_Lung_GTGCGTGCAAGCGATG-1
AGM2_Lung_GTGCGTGTCGCCCAGA-1
AGM2_Lung_GTGCTGGAGTGAGTGC-1
AGM2_Lung_GTGCTTCCAGGCGAAT-1
AGM2_Lung_GTGGAAGTCGCCAACG-1
AGM2_Lung_GTGGAGAAGTCCTACA-1
AGM2_Lung_GTGGCGTTCTTTCCAA-1
AGM2_Lung_GTGGGAATCCATAAGC-1
AGM2_Lung_GTGGGAATCCGGCTTT-1
AGM2_Lung_GTGTAACAGTGGCAGT-1
AGM2_Lung_GTGTCCTAGGTGCAGT-1
AGM2_Lung_GTGTCCTCAAGTCATC-1
AGM2_Lung_GTGTCCTCATGACTTG-1
AGM2_Lung_GTGTGGCGTGCTTCAA-1
AGM2_Lung_GTGTTAGAGCGCTGCT-1
AGM2_Lung_GTGTTAGGTAGTGTGG-1
AGM2_Lung_GTGTTAGGTTTCCCAC-1
AGM2_Lung_GTGTTCCTCGTCCATC-1
AGM2_Lung_GTTACAGCAACACTAC-1
AGM2_Lung_GTTACAGTCATAAGGA-1
AGM2_Lung_GTTACGATCGATCCAA-1
AGM2_Lung_GTTACGATCTTACGGA-1
AGM2_Lung_GTTAGACGTTCCATTT-1
AGM2_Lung_GTTAGACTCAACCGAT-1
AGM2_Lung_GTTAGTGAGAGTCAGC-1
AGM2_Lung_GTTCATTCAACTAGAA-1
AGM2_Lung_GTTCATTTCCATTCGC-1
AGM2_Lung_GTTCCGTTCTAGTCAG-1
AGM2_Lung_GTTCGCTCAGGAATCG-1
AGM2_Lung_GTTCGCTGTCACTCGG-1
AGM2_Lung_GTTGAACAGCCAAGTG-1
AGM2_Lung_GTTGAACCACACCAGC-1
AGM2_Lung_GTTGCTCCAGTTACCA-1
AGM2_Lung_GTTGTAGGTAGCGAGT-1
AGM2_Lung_GTTGTCCAGGTACCTT-1
AGM2_Lung_GTTGTCCGTTAAGACA-1
AGM2_Lung_GTTGTGAAGCATCCTA-1
AGM2_Lung_GTTGTGAAGCGAACTG-1
AGM2_Lung_GTTTACTGTAGTAAGT-1
AGM2_Lung_GTTTGGAGTTCAGCTA-1
AGM2_Lung_TAACACGCAGCTTCCT-1
AGM2_Lung_TAACCAGGTGCGTGCT-1
AGM2_Lung_TAACGACAGACCAGAC-1
AGM2_Lung_TAACGACCAAAGGAGA-1
AGM2_Lung_TAACGACTCTTGAACG-1
AGM2_Lung_TAACTTCCAAGAGTTA-1
AGM2_Lung_TAACTTCGTGTCTTGA-1
AGM2_Lung_TAACTTCTCTGATGGT-1
AGM2_Lung_TAAGCACTCGACGCGT-1
AGM2_Lung_TAAGCCAAGTAGGGTC-1
AGM2_Lung_TAAGCCACAGACCAGA-1
AGM2_Lung_TAAGCCAGTCCACATA-1
AGM2_Lung_TAAGCCAGTCGGAACA-1
AGM2_Lung_TAATCTCTCTACGCGG-1
AGM2_Lung_TACACCCGTGCTAGCC-1
AGM2_Lung_TACACCCTCGAGAGAC-1
AGM2_Lung_TACAGGTCAAATACAG-1
AGM2_Lung_TACAGGTCAGCTACCG-1
AGM2_Lung_TACAGGTGTTTCCCAC-1
AGM2_Lung_TACATTCGTAGACAAT-1
AGM2_Lung_TACCCGTTCTGTGCGG-1
AGM2_Lung_TACCTCGAGCACCGTC-1
AGM2_Lung_TACCTCGAGTGAATAC-1
AGM2_Lung_TACCTCGCACTACCCT-1
AGM2_Lung_TACCTCGGTGCTCGTG-1
AGM2_Lung_TACCTGCCATGGACAG-1
AGM2_Lung_TACGCTCAGCAGAAAG-1
AGM2_Lung_TACGCTCAGGTTCTTG-1
AGM2_Lung_TACGGGCAGAGCGACT-1
AGM2_Lung_TACGGGCAGCAAGTGC-1
AGM2_Lung_TACGGGCCAAGCTACT-1
AGM2_Lung_TACGGTAAGGCGAACT-1
AGM2_Lung_TACGGTACAAGGACAC-1
AGM2_Lung_TACTGCCCAACTTGCA-1
AGM2_Lung_TACTGCCGTACAAAGT-1
AGM2_Lung_TACTTACAGTAGGAAG-1
AGM2_Lung_TACTTACCAGATCATC-1
AGM2_Lung_TACTTACTCACTACGA-1
AGM2_Lung_TACTTCAAGAGCCCAA-1
AGM2_Lung_TACTTCAAGCCTGCCA-1
AGM2_Lung_TACTTCAGTACTAAGA-1
AGM2_Lung_TACTTCAGTCGCATGC-1
AGM2_Lung_TACTTGTTCCTCCACA-1
AGM2_Lung_TACTTGTTCGTGTCAA-1
AGM2_Lung_TAGACCACACGGCCAT-1
AGM2_Lung_TAGACTGCACTGTCGG-1
AGM2_Lung_TAGACTGGTCCAGTTA-1
AGM2_Lung_TAGATCGGTTGGAGGT-1
AGM2_Lung_TAGCACAAGTATCCTG-1
AGM2_Lung_TAGCACATCCAGCACG-1
AGM2_Lung_TAGGAGGAGAAACCCG-1
AGM2_Lung_TAGGAGGCAAGACTGG-1
AGM2_Lung_TAGGGTTTCTCTCAAT-1
AGM2_Lung_TAGGTACGTACCCAGC-1
AGM2_Lung_TAGGTTGAGCGACATG-1
AGM2_Lung_TAGTGCACAAGCCCAC-1
AGM2_Lung_TAGTGCACACGCTTAA-1
AGM2_Lung_TAGTGCAGTATTCTCT-1
AGM2_Lung_TATACCTAGTCAGCGA-1
AGM2_Lung_TATACCTCAGACCCGT-1
AGM2_Lung_TATACCTGTGTCCACG-1
AGM2_Lung_TATACCTGTTTCCATT-1
AGM2_Lung_TATCAGGGTGGTCTAT-1
AGM2_Lung_TATCAGGTCCAACTAG-1
AGM2_Lung_TATCCTAAGACCAGCA-1
AGM2_Lung_TATCCTACAAGACGAC-1
AGM2_Lung_TATCGCCAGTGCTAGG-1
AGM2_Lung_TATCGCCCAAATAAGC-1
AGM2_Lung_TATCTGTCATAGGCGA-1
AGM2_Lung_TATCTTGGTCGACTGC-1
AGM2_Lung_TATGTTCAGGAACATT-1
AGM2_Lung_TATGTTCGTTCGGCCA-1
AGM2_Lung_TATTCCAAGCCGTAAG-1
AGM2_Lung_TATTCCAAGCGTGCTC-1
AGM2_Lung_TATTCCATCACGTCCT-1
AGM2_Lung_TATTGCTGTGAATTGA-1
AGM2_Lung_TATTGCTGTGATACCT-1
AGM2_Lung_TATTGGGAGCCTCTTC-1
AGM2_Lung_TATTGGGGTAGGCTGA-1
AGM2_Lung_TATTGGGGTCATAACC-1
AGM2_Lung_TATTGGGTCATGCTAG-1
AGM2_Lung_TATTTCGCACGGCACT-1
AGM2_Lung_TATTTCGGTAGGTCAG-1
AGM2_Lung_TATTTCGGTCGACTGC-1
AGM2_Lung_TCAAGCAGTGCAGGAT-1
AGM2_Lung_TCAAGTGTCCGCTTAC-1
AGM2_Lung_TCAATCTCATATAGCC-1
AGM2_Lung_TCAATCTGTACCGTCG-1
AGM2_Lung_TCAATTCCACTCCCTA-1
AGM2_Lung_TCAATTCCACTCGATA-1
AGM2_Lung_TCAATTCCATGACTCA-1
AGM2_Lung_TCAATTCGTATCGAAA-1
AGM2_Lung_TCACAAGGTTAAGGGC-1
AGM2_Lung_TCACACCAGTGGAAAG-1
AGM2_Lung_TCACATTCAAGCGGAT-1
AGM2_Lung_TCACATTGTGACTCTA-1
AGM2_Lung_TCACGGGGTGCCTTTC-1
AGM2_Lung_TCACTATGTATCTCTT-1
AGM2_Lung_TCACTCGAGACGCTCC-1
AGM2_Lung_TCAGCAAGTGTAAACA-1
AGM2_Lung_TCAGCCTAGTTGAAGT-1
AGM2_Lung_TCAGCCTCATGAGATA-1
AGM2_Lung_TCAGCCTGTAAGCGGT-1
AGM2_Lung_TCAGCCTTCCGTCAAA-1
AGM2_Lung_TCAGCCTTCGCTTAAG-1
AGM2_Lung_TCAGGGCCATCTGTTT-1
AGM2_Lung_TCAGGGCGTCTCGGAC-1
AGM2_Lung_TCAGTCCAGAATCTAG-1
AGM2_Lung_TCAGTCCCAACGTAAA-1
AGM2_Lung_TCAGTCCTCGACCACG-1
AGM2_Lung_TCAGTGAAGCTTACGT-1
AGM2_Lung_TCAGTTTTCAGGCGAA-1
AGM2_Lung_TCATACTAGGTGCTTT-1
AGM2_Lung_TCATACTTCATTATCC-1
AGM2_Lung_TCATATCAGGCGTTAG-1
AGM2_Lung_TCATATCTCCTGTTAT-1
AGM2_Lung_TCATCATGTCTACAAC-1
AGM2_Lung_TCATCATTCCAAACCA-1
AGM2_Lung_TCATCATTCTGAATGC-1
AGM2_Lung_TCATCCGCATAACGGG-1
AGM2_Lung_TCATGCCAGCGTATGG-1
AGM2_Lung_TCATGGAAGTAGGATT-1
AGM2_Lung_TCATTACCAATGGCCC-1
AGM2_Lung_TCATTACCAGCCGTTG-1
AGM2_Lung_TCATTCAAGATGCTGG-1
AGM2_Lung_TCATTCAGTAGCCCTG-1
AGM2_Lung_TCATTGTAGGTCCGAA-1
AGM2_Lung_TCATTGTCACCTATCC-1
AGM2_Lung_TCCACGTTCATGAGGG-1
AGM2_Lung_TCCAGAAAGCTTACGT-1
AGM2_Lung_TCCAGAACAGACTCTA-1
AGM2_Lung_TCCAGAATCCCGAAAT-1
AGM2_Lung_TCCATGCCAGTAGTGG-1
AGM2_Lung_TCCCACACAAGTCGTT-1
AGM2_Lung_TCCCAGTGTCACTTCC-1
AGM2_Lung_TCCGAAAGTAGCTAAA-1
AGM2_Lung_TCCGAAAGTCCGAAGA-1
AGM2_Lung_TCCGATCTCCCTCTTT-1
AGM2_Lung_TCCGTGTCAGAGAAAG-1
AGM2_Lung_TCCGTGTTCAAAGGTA-1
AGM2_Lung_TCCTAATAGTTCCGGC-1
AGM2_Lung_TCCTAATTCCGCTGTT-1
AGM2_Lung_TCCTCCCTCCACATAG-1
AGM2_Lung_TCCTCCCTCTCCAAGA-1
AGM2_Lung_TCCTCGAGTTCCCAAA-1
AGM2_Lung_TCCTCTTCACTCGATA-1
AGM2_Lung_TCCTGCACATAGGAGC-1
AGM2_Lung_TCCTGCATCGTTCTAT-1
AGM2_Lung_TCCTTCTAGTGCACCC-1
AGM2_Lung_TCCTTCTGTCTCAGAT-1
AGM2_Lung_TCCTTTCAGAAGATCT-1
AGM2_Lung_TCCTTTCCAGGTTCAT-1
AGM2_Lung_TCGAACAAGCTACGTT-1
AGM2_Lung_TCGAAGTCAACGGGTA-1
AGM2_Lung_TCGAAGTGTGGATTTC-1
AGM2_Lung_TCGAAGTTCGGACTGC-1
AGM2_Lung_TCGAAGTTCTCTATGT-1
AGM2_Lung_TCGACCTAGCTTGTGT-1
AGM2_Lung_TCGACGGAGTATGGAT-1
AGM2_Lung_TCGACGGGTCGTTCAA-1
AGM2_Lung_TCGACGGTCGGACTTA-1
AGM2_Lung_TCGCACTAGGCGCTCT-1
AGM2_Lung_TCGCACTAGGGAACAA-1
AGM2_Lung_TCGCAGGCATGTACGT-1
AGM2_Lung_TCGCAGGTCTAACGGT-1
AGM2_Lung_TCGCTCAAGACGCAGT-1
AGM2_Lung_TCGCTTGTCCCGAAAT-1
AGM2_Lung_TCGGATACAATTGCGT-1
AGM2_Lung_TCGGATACACATTCGA-1
AGM2_Lung_TCGGATAGTCGGCTAC-1
AGM2_Lung_TCGGATAGTTTACACG-1
AGM2_Lung_TCGGATATCATTACCT-1
AGM2_Lung_TCGGGACAGCTACTGT-1
AGM2_Lung_TCGGGCACAGTGACCC-1
AGM2_Lung_TCGGGCACATACCGTA-1
AGM2_Lung_TCGGGCAGTCTAACGT-1
AGM2_Lung_TCGGGCATCATGGGAG-1
AGM2_Lung_TCGTAGAAGCAAGCCA-1
AGM2_Lung_TCGTAGAGTATAGCTC-1
AGM2_Lung_TCGTGCTCATCTTTCA-1
AGM2_Lung_TCGTGGGCATAGAGGC-1
AGM2_Lung_TCGTGGGGTGCTTATG-1
AGM2_Lung_TCTAACTAGCCATTTG-1
AGM2_Lung_TCTAACTCAACGGTAG-1
AGM2_Lung_TCTAACTCACAAGCTT-1
AGM2_Lung_TCTACATAGGCATTTC-1
AGM2_Lung_TCTACCGAGTTAGAAC-1
AGM2_Lung_TCTACCGCATACCGTA-1
AGM2_Lung_TCTACCGTCCGTAGGC-1
AGM2_Lung_TCTATACGTAATGATG-1
AGM2_Lung_TCTATCACAAAGGATT-1
AGM2_Lung_TCTCACGAGTTCCGGC-1
AGM2_Lung_TCTCACGCATAACGGG-1
AGM2_Lung_TCTCACGTCGCAGTTA-1
AGM2_Lung_TCTCAGCAGGCATGCA-1
AGM2_Lung_TCTCAGCAGTCATGCT-1
AGM2_Lung_TCTCAGCGTGAGGCAT-1
AGM2_Lung_TCTCAGCTCTTCCCAG-1
AGM2_Lung_TCTCCGAGTACCGTCG-1
AGM2_Lung_TCTCCGAGTGACTGTT-1
AGM2_Lung_TCTCCGATCATGCAGT-1
AGM2_Lung_TCTCCGATCGATTTCT-1
AGM2_Lung_TCTGCCACAACGGCCT-1
AGM2_Lung_TCTTAGTCACCAATTG-1
AGM2_Lung_TCTTAGTGTTGAAGTA-1
AGM2_Lung_TCTTCCTGTAGGACTG-1
AGM2_Lung_TCTTCCTTCCATTTAC-1
AGM2_Lung_TCTTGCGGTTCTTGCC-1
AGM2_Lung_TCTTTGAAGCACCAGA-1
AGM2_Lung_TCTTTGAAGTGCAACG-1
AGM2_Lung_TGAACGTGTCCTGGTG-1
AGM2_Lung_TGAATCGAGCTGTCCG-1
AGM2_Lung_TGACAGTGTTCAATCG-1
AGM2_Lung_TGACAGTTCGCAACAT-1
AGM2_Lung_TGACTCCTCATGCTAG-1
AGM2_Lung_TGACTCCTCCAAAGGG-1
AGM2_Lung_TGACTCCTCCACCCTA-1
AGM2_Lung_TGAGACTAGCATAGGC-1
AGM2_Lung_TGAGACTTCTGGGAGA-1
AGM2_Lung_TGAGCATAGTACTCGT-1
AGM2_Lung_TGAGCGCTCTGGTTGA-1
AGM2_Lung_TGAGCGCTCTTCCCGA-1
AGM2_Lung_TGAGGAGAGAAGTCAT-1
AGM2_Lung_TGAGGAGAGTCCGCCA-1
AGM2_Lung_TGAGGAGCACGCTGCA-1
AGM2_Lung_TGAGGAGCATGGAGAC-1
AGM2_Lung_TGAGGAGGTGGTCCCA-1
AGM2_Lung_TGAGGAGGTTAAGGGC-1
AGM2_Lung_TGAGGAGGTTTACACG-1
AGM2_Lung_TGAGGAGTCTGTCGCT-1
AGM2_Lung_TGAGGGACAACAGAGC-1
AGM2_Lung_TGAGGGATCGAACTCA-1
AGM2_Lung_TGAGTCAAGCTCGCAC-1
AGM2_Lung_TGATCTTAGGAGCTGT-1
AGM2_Lung_TGATTCTAGCAGAAAG-1
AGM2_Lung_TGATTCTAGTGAGGTC-1
AGM2_Lung_TGATTCTCAGGACGAT-1
AGM2_Lung_TGATTCTTCTTGATTC-1
AGM2_Lung_TGATTTCAGGTACAAT-1
AGM2_Lung_TGATTTCGTTAGGGTG-1
AGM2_Lung_TGATTTCTCAACTCTT-1
AGM2_Lung_TGATTTCTCACTTGGA-1
AGM2_Lung_TGCAGATTCAGGCGAA-1
AGM2_Lung_TGCAGATTCTACGGGC-1
AGM2_Lung_TGCAGGCGTCCTGTTC-1
AGM2_Lung_TGCAGTAAGGCCATAG-1
AGM2_Lung_TGCAGTACATGGGTCC-1
AGM2_Lung_TGCATGAAGCGAACTG-1
AGM2_Lung_TGCATGACAGCTGCCA-1
AGM2_Lung_TGCATGAGTGACGTCC-1
AGM2_Lung_TGCCGAGGTCTGTTAG-1
AGM2_Lung_TGCCGAGGTTGTAGCT-1
AGM2_Lung_TGCGACGGTACGAGCA-1
AGM2_Lung_TGCGATAGTGCCTAAT-1
AGM2_Lung_TGCGGCATCGTCCTTG-1
AGM2_Lung_TGCGGGTCATGAGTAA-1
AGM2_Lung_TGCGGGTGTCAATGGG-1
AGM2_Lung_TGCTCCAGTTCGGCGT-1
AGM2_Lung_TGCTCCATCCGCCTAT-1
AGM2_Lung_TGCTCGTAGAGCCATG-1
AGM2_Lung_TGCTCGTAGGTATCTC-1
AGM2_Lung_TGCTTCGTCGATAACC-1
AGM2_Lung_TGGAGAGCAGCGAGTA-1
AGM2_Lung_TGGAGAGGTGAGATAT-1
AGM2_Lung_TGGAGGATCGGCCAAC-1
AGM2_Lung_TGGATCATCACCACAA-1
AGM2_Lung_TGGATGTCAACGGCTC-1
AGM2_Lung_TGGATGTCACAGTCCG-1
AGM2_Lung_TGGATGTGTAGGTTTC-1
AGM2_Lung_TGGCGTGCACCGTCTT-1
AGM2_Lung_TGGCGTGCACGCGTCA-1
AGM2_Lung_TGGGAAGTCTGCAGCG-1
AGM2_Lung_TGGGAGAAGCCGAATG-1
AGM2_Lung_TGGGAGAAGTTACGTC-1
AGM2_Lung_TGGGCTGAGGACGCAT-1
AGM2_Lung_TGGGCTGCATTAGGAA-1
AGM2_Lung_TGGGTTACATTATGCG-1
AGM2_Lung_TGGTACAGTGTCCTAA-1
AGM2_Lung_TGGTACATCTCTATGT-1
AGM2_Lung_TGGTAGTAGCATTGTC-1
AGM2_Lung_TGGTAGTCAAGCAATA-1
AGM2_Lung_TGGTAGTCATGTGACT-1
AGM2_Lung_TGGTAGTTCCATGATG-1
AGM2_Lung_TGGTAGTTCTAGGCAT-1
AGM2_Lung_TGGTGATTCTGTACAG-1
AGM2_Lung_TGGTTAGCATTGTAGC-1
AGM2_Lung_TGTAACGGTCTCCTGT-1
AGM2_Lung_TGTACAGAGGTTTGAA-1
AGM2_Lung_TGTACAGCAGCCTATA-1
AGM2_Lung_TGTACAGGTATTGCCA-1
AGM2_Lung_TGTAGACCACATTCGA-1
AGM2_Lung_TGTCAGACATGATAGA-1
AGM2_Lung_TGTCCACGTACACGCC-1
AGM2_Lung_TGTCCACTCACCCATC-1
AGM2_Lung_TGTCCCAAGCTCATAC-1
AGM2_Lung_TGTCCCACAAATCAAG-1
AGM2_Lung_TGTCCCAGTACGGATG-1
AGM2_Lung_TGTCCTGGTTTACTGG-1
AGM2_Lung_TGTCCTGTCTCATTTG-1
AGM2_Lung_TGTCCTGTCTGGGATT-1
AGM2_Lung_TGTGAGTTCCGACGGT-1
AGM2_Lung_TGTGATGCACACCTAA-1
AGM2_Lung_TGTGATGTCCAGTGTA-1
AGM2_Lung_TGTGCGGTCTGCGAGC-1
AGM2_Lung_TGTGGCGAGCGCCCAT-1
AGM2_Lung_TGTGGCGCACACCGAC-1
AGM2_Lung_TGTTACTAGACCTCAT-1
AGM2_Lung_TGTTACTCACCCTGTT-1
AGM2_Lung_TGTTACTGTAGACGGT-1
AGM2_Lung_TGTTCATAGAACTTCC-1
AGM2_Lung_TGTTCATGTAGTCCTA-1
AGM2_Lung_TGTTCCGGTCGGCTAC-1
AGM2_Lung_TGTTCCGGTGCTCTTC-1
AGM2_Lung_TGTTCCGGTTTGTGGT-1
AGM2_Lung_TGTTCTATCGTGGACC-1
AGM2_Lung_TGTTGAGAGGCAGTCA-1
AGM2_Lung_TGTTGAGAGTAAATGC-1
AGM2_Lung_TGTTGAGCAAATACGA-1
AGM2_Lung_TGTTGAGGTAAGTCAA-1
AGM2_Lung_TGTTGGAGTGGTCAAG-1
AGM2_Lung_TGTTGGATCAGTGGGA-1
AGM2_Lung_TGTTTGTAGTCACGCC-1
AGM2_Lung_TGTTTGTCACCGCTGA-1
AGM2_Lung_TGTTTGTTCATACGGT-1
AGM2_Lung_TTAATCCTCATTCTTG-1
AGM2_Lung_TTACGCCGTACAAAGT-1
AGM2_Lung_TTACGTTGTTGCCGAC-1
AGM2_Lung_TTACTGTAGAAACCCG-1
AGM2_Lung_TTACTGTAGGTGCTAG-1
AGM2_Lung_TTACTGTCAACCGATT-1
AGM2_Lung_TTACTGTCATTCCTCG-1
AGM2_Lung_TTAGGCACACTATGTG-1
AGM2_Lung_TTAGGCAGTGTGTCGC-1
AGM2_Lung_TTAGGCATCTTCGCTG-1
AGM2_Lung_TTAGGGTTCAACTTTC-1
AGM2_Lung_TTAGTCTCAAAGGGTC-1
AGM2_Lung_TTATTGCAGCGTGTTT-1
AGM2_Lung_TTCAATCAGCTTTCTT-1
AGM2_Lung_TTCAATCAGGGTGAGG-1
AGM2_Lung_TTCAATCCATAGGTAA-1
AGM2_Lung_TTCAATCCATCGATCA-1
AGM2_Lung_TTCACCGAGAATTCAG-1
AGM2_Lung_TTCACCGGTCGTCTCT-1
AGM2_Lung_TTCACGCAGATAGCAT-1
AGM2_Lung_TTCAGGATCGTCGCTT-1
AGM2_Lung_TTCATGTCAGGTATGG-1
AGM2_Lung_TTCCAATGTGATTGGG-1
AGM2_Lung_TTCCGGTGTTCGTACA-1
AGM2_Lung_TTCCTCTTCGGCCTTT-1
AGM2_Lung_TTCCTTCGTCACGTGC-1
AGM2_Lung_TTCCTTCGTTTGGCTA-1
AGM2_Lung_TTCGATTAGTGCGTCC-1
AGM2_Lung_TTCGATTGTTGGCCTG-1
AGM2_Lung_TTCGCTGCAAATGCGG-1
AGM2_Lung_TTCGCTGTCTGCTTAT-1
AGM2_Lung_TTCGGTCAGCTAGAGC-1
AGM2_Lung_TTCGGTCAGTGATAGT-1
AGM2_Lung_TTCGGTCGTAGCACGA-1
AGM2_Lung_TTCTAGTGTATGCAAA-1
AGM2_Lung_TTCTCTCTCTACCACC-1
AGM2_Lung_TTCTGTACACGCGCAT-1
AGM2_Lung_TTCTGTAGTGGCATCC-1
AGM2_Lung_TTCTGTATCCTTTAGT-1
AGM2_Lung_TTCTTCCAGCTGTGCC-1
AGM2_Lung_TTCTTCCCACAACGAG-1
AGM2_Lung_TTCTTCCGTACCAGAG-1
AGM2_Lung_TTCTTGACAAGTGGCA-1
AGM2_Lung_TTGACCCCAACTCATG-1
AGM2_Lung_TTGAGTGAGTGGCGAT-1
AGM2_Lung_TTGAGTGCATAGACTC-1
AGM2_Lung_TTGATGGAGTCGCCAC-1
AGM2_Lung_TTGCATTCAAGCCCAC-1
AGM2_Lung_TTGCATTGTGATTCAC-1
AGM2_Lung_TTGCCTGCAAGCAATA-1
AGM2_Lung_TTGCCTGCACTCATAG-1
AGM2_Lung_TTGCCTGCAGTGTATC-1
AGM2_Lung_TTGCCTGCATGGCCCA-1
AGM2_Lung_TTGCGTCAGCGACAGT-1
AGM2_Lung_TTGCTGCTCATGTCAG-1
AGM2_Lung_TTGGATGAGTAAGAGG-1
AGM2_Lung_TTGGATGTCTCATTTG-1
AGM2_Lung_TTGGGATAGAAGGGAT-1
AGM2_Lung_TTGGGATGTTGTGTTG-1
AGM2_Lung_TTGGGCGGTACATTGC-1
AGM2_Lung_TTGGGTATCTCTGCCA-1
AGM2_Lung_TTGTGGAAGTAATTGG-1
AGM2_Lung_TTGTGTTGTTGCAAGG-1
AGM2_Lung_TTGTTCAGTTTGAACC-1
AGM2_Lung_TTGTTGTAGAAATTGC-1
AGM2_Lung_TTTACCACACTCTAGA-1
AGM2_Lung_TTTACCACAGTAGTGG-1
AGM2_Lung_TTTACCATCCTATTTG-1
AGM2_Lung_TTTACGTAGCATATGA-1
AGM2_Lung_TTTACGTGTATGATCC-1
AGM2_Lung_TTTACGTGTTTCAGAC-1
AGM2_Lung_TTTACGTTCAGTCTTT-1
AGM2_Lung_TTTACGTTCCAATCCC-1
AGM2_Lung_TTTACTGGTGAGAGGG-1
AGM2_Lung_TTTACTGGTGTAAACA-1
AGM2_Lung_TTTAGTCCAACAAAGT-1
AGM2_Lung_TTTAGTCCAATTCTTC-1
AGM2_Lung_TTTCAGTGTCCGAAGA-1
AGM2_Lung_TTTCATGGTCAGTCTA-1
AGM2_Lung_TTTCATGTCTTCGGAA-1
AGM2_Lung_TTTCCTCTCGCACGGT-1
AGM2_Lung_TTTCGATAGTGGATAT-1
AGM2_Lung_TTTCGATGTACGATGG-1
AGM2_Lung_TTTGACTAGTTTCGAC-1
AGM2_Lung_TTTGATCGTCTACGTA-1
AGM2_Lung_TTTGGAGCACTGTGTA-1
AGM2_Lung_TTTGGAGCATAGAATG-1
AGM2_Lung_TTTGTTGGTTGATGTC-1
AGM3_Lung_AAACCCACATCCTTGC-1
AGM3_Lung_AAACCCACATCTTAGG-1
AGM3_Lung_AAACCCAGTTATGTGC-1
AGM3_Lung_AAACCCATCCGATAGT-1
AGM3_Lung_AAACGAAAGTAGGAAG-1
AGM3_Lung_AAACGAACAACCGTGC-1
AGM3_Lung_AAACGAACACAATTCG-1
AGM3_Lung_AAACGAAGTGAGATTA-1
AGM3_Lung_AAACGAAGTTGTGGCC-1
AGM3_Lung_AAACGCTCAGAAGTTA-1
AGM3_Lung_AAACGCTCAGTTAGGG-1
AGM3_Lung_AAACGCTCATAACGGG-1
AGM3_Lung_AAAGAACAGGTACTGG-1
AGM3_Lung_AAAGAACCACGAAAGC-1
AGM3_Lung_AAAGAACCATTCATCT-1
AGM3_Lung_AAAGAACTCCCATTTA-1
AGM3_Lung_AAAGGATCAACACGAG-1
AGM3_Lung_AAAGGGCCATAACGGG-1
AGM3_Lung_AAAGGGCGTTCGGTCG-1
AGM3_Lung_AAAGGGCTCGCTTGAA-1
AGM3_Lung_AAAGGTAAGACGGATC-1
AGM3_Lung_AAAGGTACAGGTAGTG-1
AGM3_Lung_AAAGGTAGTAATGATG-1
AGM3_Lung_AAAGGTAGTGAAAGTT-1
AGM3_Lung_AAAGGTATCCTTCACG-1
AGM3_Lung_AAAGTCCTCCAACTGA-1
AGM3_Lung_AAAGTCCTCTCATAGG-1
AGM3_Lung_AAAGTGAAGAAACTCA-1
AGM3_Lung_AAAGTGACATCGATAC-1
AGM3_Lung_AAAGTGAGTATTAAGG-1
AGM3_Lung_AAAGTGATCTCTTGCG-1
AGM3_Lung_AAATGGAGTTAGCTAC-1
AGM3_Lung_AAATGGATCTCATTAC-1
AGM3_Lung_AACAAAGAGGTCACCC-1
AGM3_Lung_AACAAAGCAACTCGTA-1
AGM3_Lung_AACAACCAGATACATG-1
AGM3_Lung_AACAACCAGCTAGAAT-1
AGM3_Lung_AACAACCTCTGAGGTT-1
AGM3_Lung_AACAAGAGTACTAACC-1
AGM3_Lung_AACACACCAGGAAGTC-1
AGM3_Lung_AACACACGTAGTCTTG-1
AGM3_Lung_AACAGGGGTCCGCAGT-1
AGM3_Lung_AACAGGGGTCGACGCT-1
AGM3_Lung_AACAGGGTCGGTCTGG-1
AGM3_Lung_AACAGGGTCGTCGGGT-1
AGM3_Lung_AACCAACCAAAGCAAT-1
AGM3_Lung_AACCAACGTGTTCAGT-1
AGM3_Lung_AACCAACGTTTGGAGG-1
AGM3_Lung_AACCACAAGACTACCT-1
AGM3_Lung_AACCACACAGAGTAAT-1
AGM3_Lung_AACCACACATCACGGC-1
AGM3_Lung_AACCACAGTGAACGGT-1
AGM3_Lung_AACCACAGTTGGGTAG-1
AGM3_Lung_AACCACATCTACGCAA-1
AGM3_Lung_AACCATGAGCAGGCTA-1
AGM3_Lung_AACCATGAGTGCTAGG-1
AGM3_Lung_AACCATGCACTTGGGC-1
AGM3_Lung_AACCATGGTGCCTGAC-1
AGM3_Lung_AACCATGGTTATAGCC-1
AGM3_Lung_AACCATGTCACCTCAC-1
AGM3_Lung_AACCATGTCCTCCACA-1
AGM3_Lung_AACCCAAAGGTAGCCA-1
AGM3_Lung_AACCCAACAACATCGT-1
AGM3_Lung_AACCCAACAGCGTGAA-1
AGM3_Lung_AACCCAACATCTCCCA-1
AGM3_Lung_AACCCAACATTAAGCC-1
AGM3_Lung_AACCCAATCCTTCGAC-1
AGM3_Lung_AACCCAATCGAACCTA-1
AGM3_Lung_AACCTGAAGGCGTCCT-1
AGM3_Lung_AACCTTTAGATAGTCA-1
AGM3_Lung_AACCTTTCAAGAGGTC-1
AGM3_Lung_AACGAAACACCCGTAG-1
AGM3_Lung_AACGAAACATGCGGTC-1
AGM3_Lung_AACGAAAGTCATCCGG-1
AGM3_Lung_AACGAAAGTTGGGACA-1
AGM3_Lung_AACGTCACAAGAGTTA-1
AGM3_Lung_AACGTCAGTGGAATGC-1
AGM3_Lung_AACGTCAGTGGATCAG-1
AGM3_Lung_AACGTCATCCCAGCGA-1
AGM3_Lung_AACTTCTAGGTCATTC-1
AGM3_Lung_AACTTCTCAAGCCTGC-1
AGM3_Lung_AACTTCTCACACCGCA-1
AGM3_Lung_AACTTCTTCTTAGGAC-1
AGM3_Lung_AACTTCTTCTTCCTAA-1
AGM3_Lung_AAGAACACACCGCTAG-1
AGM3_Lung_AAGAACACAGACTCTA-1
AGM3_Lung_AAGAACAGTGAGACCA-1
AGM3_Lung_AAGAACATCACTACTT-1
AGM3_Lung_AAGAACATCTCATGGA-1
AGM3_Lung_AAGACTCAGTCAATCC-1
AGM3_Lung_AAGACTCTCCGCACTT-1
AGM3_Lung_AAGATAGAGAAGCCTG-1
AGM3_Lung_AAGATAGAGCCATTTG-1
AGM3_Lung_AAGATAGTCACTTGGA-1
AGM3_Lung_AAGATAGTCCTACGGG-1
AGM3_Lung_AAGCATCAGCTTCGTA-1
AGM3_Lung_AAGCATCGTCGACTGC-1
AGM3_Lung_AAGCATCTCCCGAGGT-1
AGM3_Lung_AAGCGAGCAATGCAAA-1
AGM3_Lung_AAGCGAGGTTAAGAAC-1
AGM3_Lung_AAGCGTTAGTCGCCAC-1
AGM3_Lung_AAGCGTTCAAACTAAG-1
AGM3_Lung_AAGCGTTCACAAATAG-1
AGM3_Lung_AAGCGTTGTTCGGTAT-1
AGM3_Lung_AAGGAATCAGACCAGA-1
AGM3_Lung_AAGGTAAAGTCGTTAC-1
AGM3_Lung_AAGGTAATCTTAATCC-1
AGM3_Lung_AAGTACCAGGCCTAGA-1
AGM3_Lung_AAGTACCCAGGCTCTG-1
AGM3_Lung_AAGTACCCATGGGTTT-1
AGM3_Lung_AAGTCGTAGGCACTCC-1
AGM3_Lung_AAGTCGTCAGCAATTC-1
AGM3_Lung_AAGTCGTCATGGCCAC-1
AGM3_Lung_AAGTCGTTCAGATGCT-1
AGM3_Lung_AAGTGAAAGTGCAGCA-1
AGM3_Lung_AAGTGAATCCTTGAAG-1
AGM3_Lung_AAGTTCGTCTAACACG-1
AGM3_Lung_AATAGAGCAAACACCT-1
AGM3_Lung_AATAGAGGTAACACGG-1
AGM3_Lung_AATAGAGGTCCCGGTA-1
AGM3_Lung_AATCACGCAACTCCCT-1
AGM3_Lung_AATCACGCACACAGCC-1
AGM3_Lung_AATCACGTCTCAAAGC-1
AGM3_Lung_AATCGACCATGACTCA-1
AGM3_Lung_AATCGACTCATTGGTG-1
AGM3_Lung_AATCGACTCTTCCTAA-1
AGM3_Lung_AATCGTGTCATGAGGG-1
AGM3_Lung_AATGAAGAGGTAGTAT-1
AGM3_Lung_AATGAAGCAACACACT-1
AGM3_Lung_AATGAAGCAATCCAGT-1
AGM3_Lung_AATGAAGCACAGACGA-1
AGM3_Lung_AATGAAGGTCATTCCC-1
AGM3_Lung_AATGAAGGTCGTGGTC-1
AGM3_Lung_AATGAAGGTCTAGGTT-1
AGM3_Lung_AATGCCAAGAGCCCAA-1
AGM3_Lung_AATGCCACAACCGCCA-1
AGM3_Lung_AATGGAAAGCATCCCG-1
AGM3_Lung_AATGGAAGTGAGAGGG-1
AGM3_Lung_AATGGCTGTCCATCTC-1
AGM3_Lung_AATGGCTGTCTCTCCA-1
AGM3_Lung_AATGGCTGTGCGCTCA-1
AGM3_Lung_AATGGCTTCTCCGTGT-1
AGM3_Lung_AATTCCTGTACTGTTG-1
AGM3_Lung_AATTCCTTCCAACACA-1
AGM3_Lung_AATTCCTTCGTGGTAT-1
AGM3_Lung_AATTTCCCAATGCAGG-1
AGM3_Lung_ACAAAGAGTTTACGAC-1
AGM3_Lung_ACAAAGATCCTGTAGA-1
AGM3_Lung_ACAAAGATCTTCCCAG-1
AGM3_Lung_ACAACCAGTAGCCCTG-1
AGM3_Lung_ACAACCAGTAGCGCCT-1
AGM3_Lung_ACAACCATCAATCCGA-1
AGM3_Lung_ACAAGCTGTTCACGAT-1
AGM3_Lung_ACACCAAAGTAATACG-1
AGM3_Lung_ACACCAACAAATCCCA-1
AGM3_Lung_ACACCAAGTCGTGCCA-1
AGM3_Lung_ACACGCGCAAGGTTGG-1
AGM3_Lung_ACACGCGTCTGGGCAC-1
AGM3_Lung_ACACTGAAGCAATAAC-1
AGM3_Lung_ACAGAAAGTCGATTCA-1
AGM3_Lung_ACAGAAATCGCACTCT-1
AGM3_Lung_ACAGGGACATAACCCA-1
AGM3_Lung_ACATCCCCAGGTTTAC-1
AGM3_Lung_ACATCCCGTCTTCTAT-1
AGM3_Lung_ACATCGAAGAAGCCTG-1
AGM3_Lung_ACATCGACATCCTCAC-1
AGM3_Lung_ACATCGATCGCTCTAC-1
AGM3_Lung_ACATCGATCGTTAGAC-1
AGM3_Lung_ACATCGATCTGAGGCC-1
AGM3_Lung_ACATTTCAGCAGATAT-1
AGM3_Lung_ACATTTCCATTAAGCC-1
AGM3_Lung_ACATTTCGTATTGGCT-1
AGM3_Lung_ACATTTCGTTCTCTAT-1
AGM3_Lung_ACATTTCTCTCGACCT-1
AGM3_Lung_ACCAAACCAGTCGGAA-1
AGM3_Lung_ACCAAACGTAGTCCTA-1
AGM3_Lung_ACCAAACTCAGAACCT-1
AGM3_Lung_ACCAAACTCGCAATGT-1
AGM3_Lung_ACCAACAAGTATAGGT-1
AGM3_Lung_ACCAACAAGTCTCGTA-1
AGM3_Lung_ACCAACAGTCGTGCCA-1
AGM3_Lung_ACCAACATCATGAAAG-1
AGM3_Lung_ACCATTTTCTATACGG-1
AGM3_Lung_ACCCAAAAGAACCGCA-1
AGM3_Lung_ACCCAAACAAAGCAAT-1
AGM3_Lung_ACCCAAACAGTCGGAA-1
AGM3_Lung_ACCCAAAGTACAGGTG-1
AGM3_Lung_ACCCAAATCAATCGGT-1
AGM3_Lung_ACCCAAATCTTCTTCC-1
AGM3_Lung_ACCCTCAAGTGGTTCT-1
AGM3_Lung_ACCCTCACACCAAAGG-1
AGM3_Lung_ACCCTCAGTTAGGCCC-1
AGM3_Lung_ACCGTTCCATGGGATG-1
AGM3_Lung_ACCGTTCTCCTAAACG-1
AGM3_Lung_ACCGTTCTCGGCATTA-1
AGM3_Lung_ACCTACCCATCCCGTT-1
AGM3_Lung_ACCTACCGTCACAATC-1
AGM3_Lung_ACCTGAAGTATCAGGG-1
AGM3_Lung_ACCTGAAGTGGACTGA-1
AGM3_Lung_ACCTGAATCCATCGTC-1
AGM3_Lung_ACCTGTCCACGCTGTG-1
AGM3_Lung_ACCTGTCGTCGGTGTC-1
AGM3_Lung_ACCTGTCGTCGTACAT-1
AGM3_Lung_ACGATCAAGCTGCGAA-1
AGM3_Lung_ACGATGTAGACTAAGT-1
AGM3_Lung_ACGATGTGTTAACAGA-1
AGM3_Lung_ACGATGTTCACCGCTT-1
AGM3_Lung_ACGCACGGTCATACCA-1
AGM3_Lung_ACGCACGGTTGTAAAG-1
AGM3_Lung_ACGGAAGCACAGCCTG-1
AGM3_Lung_ACGGAAGGTCGAACAG-1
AGM3_Lung_ACGGGTCAGCACTCGC-1
AGM3_Lung_ACGGGTCTCATGCCAA-1
AGM3_Lung_ACGGGTCTCGGAGCAA-1
AGM3_Lung_ACGGTCGCACGCTGAC-1
AGM3_Lung_ACGGTCGGTATAGCTC-1
AGM3_Lung_ACGGTCGGTCTGTGAT-1
AGM3_Lung_ACGGTTACACTATCCC-1
AGM3_Lung_ACGGTTAGTCAATGGG-1
AGM3_Lung_ACGTAACAGCAGAAAG-1
AGM3_Lung_ACGTAACAGCGTGTCC-1
AGM3_Lung_ACGTAACGTGACTGTT-1
AGM3_Lung_ACGTAACTCATGTCTT-1
AGM3_Lung_ACGTAGTGTTGGGCCT-1
AGM3_Lung_ACGTCCTGTGCCTAAT-1
AGM3_Lung_ACGTCCTTCTGTGCAA-1
AGM3_Lung_ACGTTCCAGTTCCATG-1
AGM3_Lung_ACGTTCCTCGTGAGAG-1
AGM3_Lung_ACTACGAAGAACGTGC-1
AGM3_Lung_ACTACGAGTACAGTTC-1
AGM3_Lung_ACTACGATCGCCCAGA-1
AGM3_Lung_ACTATCTAGGTTGTTC-1
AGM3_Lung_ACTATCTTCCTACGAA-1
AGM3_Lung_ACTATGGAGTACTGTC-1
AGM3_Lung_ACTATGGCAACAGATA-1
AGM3_Lung_ACTATGGTCACAATGC-1
AGM3_Lung_ACTATGGTCATACGGT-1
AGM3_Lung_ACTATTCCAAGTGCAG-1
AGM3_Lung_ACTATTCGTGGCTTAT-1
AGM3_Lung_ACTCCCAAGGCATGCA-1
AGM3_Lung_ACTCCCACAGAACGCA-1
AGM3_Lung_ACTGCAAAGCTGAGTG-1
AGM3_Lung_ACTGCAACAGACACAG-1
AGM3_Lung_ACTGTCCAGAGTTGAT-1
AGM3_Lung_ACTGTGACAAGACTGG-1
AGM3_Lung_ACTGTGATCATCTCTA-1
AGM3_Lung_ACTTAGGCACCAGCCA-1
AGM3_Lung_ACTTAGGGTAACATCC-1
AGM3_Lung_ACTTATCAGTGATAGT-1
AGM3_Lung_ACTTATCGTAACTAAG-1
AGM3_Lung_ACTTATCGTCGGTGAA-1
AGM3_Lung_ACTTATCTCCGCGATG-1
AGM3_Lung_ACTTCCGGTGGGTATG-1
AGM3_Lung_ACTTCGCCACGCCAGT-1
AGM3_Lung_ACTTCGCTCTTTGCTA-1
AGM3_Lung_ACTTTCAAGCAGAAAG-1
AGM3_Lung_ACTTTCACAATTGCTG-1
AGM3_Lung_ACTTTCACAGCTGAGA-1
AGM3_Lung_ACTTTCATCTAATTCC-1
AGM3_Lung_ACTTTGTAGTACTGGG-1
AGM3_Lung_ACTTTGTGTACCCGAC-1
AGM3_Lung_ACTTTGTTCAACCCGG-1
AGM3_Lung_AGAAATGGTGTTAACC-1
AGM3_Lung_AGAAATGGTTAAGGGC-1
AGM3_Lung_AGAACAAAGCACTCTA-1
AGM3_Lung_AGAACAAAGTAAGAGG-1
AGM3_Lung_AGAACCTAGTATAGGT-1
AGM3_Lung_AGAACCTCAATATCCG-1
AGM3_Lung_AGAACCTGTGACACAG-1
AGM3_Lung_AGAACCTTCAGTGTGT-1
AGM3_Lung_AGAAGTAAGACAACTA-1
AGM3_Lung_AGAAGTAAGCGTTGTT-1
AGM3_Lung_AGAAGTATCGTTAGAC-1
AGM3_Lung_AGACAAAAGCGATGGT-1
AGM3_Lung_AGACACTAGGGAGTGG-1
AGM3_Lung_AGACACTAGGTCCAGA-1
AGM3_Lung_AGACACTCAGTTAAAG-1
AGM3_Lung_AGACACTCATCGTTCC-1
AGM3_Lung_AGACAGGCACCAGGTC-1
AGM3_Lung_AGACAGGGTCTTACAG-1
AGM3_Lung_AGACAGGTCGGTAAGG-1
AGM3_Lung_AGACCATGTTTCGATG-1
AGM3_Lung_AGACCATTCCATTCAT-1
AGM3_Lung_AGACCATTCCCGTGTT-1
AGM3_Lung_AGACCCGAGTCACGAG-1
AGM3_Lung_AGACCCGGTGAATTAG-1
AGM3_Lung_AGACTCATCTGTTGGA-1
AGM3_Lung_AGAGAATCACAGTCAT-1
AGM3_Lung_AGAGAGCCAAATACGA-1
AGM3_Lung_AGAGAGCGTATTGACC-1
AGM3_Lung_AGAGCAGAGGTTCAGG-1
AGM3_Lung_AGAGCCCAGCACTTTG-1
AGM3_Lung_AGAGCCCCAAGACAAT-1
AGM3_Lung_AGAGCCCCAGACAAAT-1
AGM3_Lung_AGAGCCCCAGCTCGGT-1
AGM3_Lung_AGAGCCCGTGCGCTCA-1
AGM3_Lung_AGAGCCCGTTTGGGTT-1
AGM3_Lung_AGAGCCCTCAGGAACG-1
AGM3_Lung_AGAGCCCTCTGCATGA-1
AGM3_Lung_AGATAGAGTCATCAGT-1
AGM3_Lung_AGATAGAGTTTATGCG-1
AGM3_Lung_AGATCCAGTCTTCGAA-1
AGM3_Lung_AGATCCAGTGAGTGAC-1
AGM3_Lung_AGATCGTAGGTGCTAG-1
AGM3_Lung_AGATCGTAGTCGTCTA-1
AGM3_Lung_AGATCGTTCACGATAC-1
AGM3_Lung_AGATGAAAGTTGCCCG-1
AGM3_Lung_AGATGAACATCATTGG-1
AGM3_Lung_AGATGCTCAAAGAGTT-1
AGM3_Lung_AGATGCTGTATGGGAC-1
AGM3_Lung_AGATGCTTCGTAACCA-1
AGM3_Lung_AGCATCAGTCGTTCAA-1
AGM3_Lung_AGCATCATCAGCGGAA-1
AGM3_Lung_AGCCAATGTGACCTGC-1
AGM3_Lung_AGCCACGAGGACACTG-1
AGM3_Lung_AGCCACGGTAGTACGG-1
AGM3_Lung_AGCCACGGTAGTCCTA-1
AGM3_Lung_AGCCACGGTCCAATCA-1
AGM3_Lung_AGCCAGCAGAATTTGG-1
AGM3_Lung_AGCGATTAGGGTCAAC-1
AGM3_Lung_AGCGATTCATCGTGCG-1
AGM3_Lung_AGCGATTCATGACACT-1
AGM3_Lung_AGCGATTTCACTTTGT-1
AGM3_Lung_AGCGATTTCGGACTTA-1
AGM3_Lung_AGCGCTGAGGACACTG-1
AGM3_Lung_AGCGCTGCATCAGTCA-1
AGM3_Lung_AGCGCTGGTCCATACA-1
AGM3_Lung_AGCGCTGGTGGCTCTG-1
AGM3_Lung_AGCGTATCACACAGCC-1
AGM3_Lung_AGCGTATTCCTTCTTC-1
AGM3_Lung_AGCTACAAGACCAGAC-1
AGM3_Lung_AGCTACAAGCCTCTCT-1
AGM3_Lung_AGCTACAAGGGTGAGG-1
AGM3_Lung_AGCTACACAGAGGCTA-1
AGM3_Lung_AGCTCAATCTTGGATG-1
AGM3_Lung_AGGAAATAGGCAGGGA-1
AGM3_Lung_AGGAAATTCATACGGT-1
AGM3_Lung_AGGAATAAGGCATGGT-1
AGM3_Lung_AGGAATAAGTGTGTTC-1
AGM3_Lung_AGGAATAGTACAGAGC-1
AGM3_Lung_AGGACGAGTATCAGCT-1
AGM3_Lung_AGGACTTTCGCAGTCG-1
AGM3_Lung_AGGAGGTAGGTAGTCG-1
AGM3_Lung_AGGAGGTCAGTCGCAC-1
AGM3_Lung_AGGAGGTGTACGAGTG-1
AGM3_Lung_AGGAGGTTCACGGGAA-1
AGM3_Lung_AGGATAACACTACACA-1
AGM3_Lung_AGGATAACATTCTGTT-1
AGM3_Lung_AGGATAATCTCGTGAA-1
AGM3_Lung_AGGCATTCACAGTCGC-1
AGM3_Lung_AGGCATTGTACTCGTA-1
AGM3_Lung_AGGCATTGTCCGAAGA-1
AGM3_Lung_AGGCCACCAACCACAT-1
AGM3_Lung_AGGCCACGTATGTGTC-1
AGM3_Lung_AGGCCACGTCTAGGTT-1
AGM3_Lung_AGGCCACTCGTGGAAG-1
AGM3_Lung_AGGCCACTCTTCCACG-1
AGM3_Lung_AGGCTGCCACAGTCCG-1
AGM3_Lung_AGGCTGCGTTGATGTC-1
AGM3_Lung_AGGGAGTCATTCTTCA-1
AGM3_Lung_AGGGAGTGTGCTCTCT-1
AGM3_Lung_AGGGAGTTCCGTGGGT-1
AGM3_Lung_AGGGAGTTCGCTGATA-1
AGM3_Lung_AGGGAGTTCGTGTGAT-1
AGM3_Lung_AGGGAGTTCTTGGCTC-1
AGM3_Lung_AGGGCCTAGCGTATGG-1
AGM3_Lung_AGGGCCTCACTACGGC-1
AGM3_Lung_AGGGCCTTCAGGAACG-1
AGM3_Lung_AGGGCTCAGATTAGCA-1
AGM3_Lung_AGGGTCCCAGAGTCTT-1
AGM3_Lung_AGGGTCCGTGAGCAGT-1
AGM3_Lung_AGGGTTTTCCCTTCCC-1
AGM3_Lung_AGGTAGGAGAGCATCG-1
AGM3_Lung_AGGTAGGAGCCTCCAG-1
AGM3_Lung_AGGTAGGAGGAACGAA-1
AGM3_Lung_AGGTAGGGTCGAGCAA-1
AGM3_Lung_AGGTCATAGGCTAAAT-1
AGM3_Lung_AGGTCATCATCCTCAC-1
AGM3_Lung_AGGTCTATCAAAGAAC-1
AGM3_Lung_AGGTGTTAGTACCATC-1
AGM3_Lung_AGGTGTTGTGAGACGT-1
AGM3_Lung_AGGTTACCACATTCGA-1
AGM3_Lung_AGGTTACTCGAGAACG-1
AGM3_Lung_AGGTTGTCAATCTCTT-1
AGM3_Lung_AGTAACCAGATGCGAC-1
AGM3_Lung_AGTAACCAGGATGGCT-1
AGM3_Lung_AGTAACCAGTTAGTAG-1
AGM3_Lung_AGTAACCCACCTGATA-1
AGM3_Lung_AGTACCAGTCCAGAAG-1
AGM3_Lung_AGTACCAGTCCTCCAT-1
AGM3_Lung_AGTACCAGTTGACGGA-1
AGM3_Lung_AGTACCATCACGAGGA-1
AGM3_Lung_AGTACTGGTAAGCAAT-1
AGM3_Lung_AGTACTGGTTCAATCG-1
AGM3_Lung_AGTAGCTCATAGTCAC-1
AGM3_Lung_AGTAGTCAGCTGGAGT-1
AGM3_Lung_AGTAGTCCAGGTCAAG-1
AGM3_Lung_AGTCAACAGTATGATG-1
AGM3_Lung_AGTCAACGTACACGCC-1
AGM3_Lung_AGTCAACGTTGTATGC-1
AGM3_Lung_AGTCACAAGAGTCACG-1
AGM3_Lung_AGTCACACAAGTGGCA-1
AGM3_Lung_AGTCACATCCGGTAAT-1
AGM3_Lung_AGTCTCCAGCAAGTCG-1
AGM3_Lung_AGTCTCCCAAATTAGG-1
AGM3_Lung_AGTCTCCTCACTGATG-1
AGM3_Lung_AGTGATCAGCTCGGCT-1
AGM3_Lung_AGTGATCCATTACTCT-1
AGM3_Lung_AGTGATCTCTTGTTAC-1
AGM3_Lung_AGTGCCGAGCCAAGGT-1
AGM3_Lung_AGTGCCGAGGTTACCT-1
AGM3_Lung_AGTGCCGCAGAATGTA-1
AGM3_Lung_AGTGCCGCATCTAACG-1
AGM3_Lung_AGTGCCGGTACGATTC-1
AGM3_Lung_AGTGTTGCATACCAGT-1
AGM3_Lung_AGTGTTGTCTCTATGT-1
AGM3_Lung_AGTTAGCAGTCTGGAG-1
AGM3_Lung_AGTTAGCTCACGAGGA-1
AGM3_Lung_AGTTCCCAGATGACAT-1
AGM3_Lung_AGTTCCCCAACTGTGT-1
AGM3_Lung_AGTTCCCCAATACAGA-1
AGM3_Lung_AGTTCCCGTCGGAAAC-1
AGM3_Lung_AGTTCGAAGCGCATCC-1
AGM3_Lung_AGTTCGACACAGCCAC-1
AGM3_Lung_AGTTCGACACGACAAG-1
AGM3_Lung_AGTTCGACAGACCGCT-1
AGM3_Lung_AGTTCGAGTCACTCAA-1
AGM3_Lung_ATACCGAAGCAGAAAG-1
AGM3_Lung_ATAGACCAGGTGCCAA-1
AGM3_Lung_ATAGACCAGGTGCCTC-1
AGM3_Lung_ATAGACCCACAGCCAC-1
AGM3_Lung_ATAGACCGTACGCTAT-1
AGM3_Lung_ATAGACCGTGGCTTAT-1
AGM3_Lung_ATAGAGAAGGAGGCAG-1
AGM3_Lung_ATAGAGACAAGTGCTT-1
AGM3_Lung_ATAGAGACACTACGGC-1
AGM3_Lung_ATAGGCTAGAGCAGTC-1
AGM3_Lung_ATAGGCTAGTACAGCG-1
AGM3_Lung_ATAGGCTCAAACTAAG-1
AGM3_Lung_ATAGGCTGTGGGTATG-1
AGM3_Lung_ATAGGCTGTGTTACTG-1
AGM3_Lung_ATAGGCTGTTTCACAG-1
AGM3_Lung_ATATCCTCAATTCTTC-1
AGM3_Lung_ATCACAGTCTGGCCGA-1
AGM3_Lung_ATCACGAGTTACCGTA-1
AGM3_Lung_ATCACTTAGGGACAGG-1
AGM3_Lung_ATCACTTCAGGCGAAT-1
AGM3_Lung_ATCACTTGTAGGACTG-1
AGM3_Lung_ATCACTTTCGTAGGAG-1
AGM3_Lung_ATCAGGTCAAGGTCGA-1
AGM3_Lung_ATCAGGTCAGACCTAT-1
AGM3_Lung_ATCAGGTGTGGTGATG-1
AGM3_Lung_ATCAGGTTCTCTTGCG-1
AGM3_Lung_ATCATTCCACGACCTG-1
AGM3_Lung_ATCATTCCATGGCCAC-1
AGM3_Lung_ATCCACCAGCGACTTT-1
AGM3_Lung_ATCCACCGTCGTATGT-1
AGM3_Lung_ATCCACCGTGGTCTTA-1
AGM3_Lung_ATCCACCTCATTTCGT-1
AGM3_Lung_ATCCACCTCGCAATTG-1
AGM3_Lung_ATCCACCTCGCGTCGA-1
AGM3_Lung_ATCCATTCATGGATCT-1
AGM3_Lung_ATCCATTGTCGCTTGG-1
AGM3_Lung_ATCCGTCGTAGTCGGA-1
AGM3_Lung_ATCCGTCTCCATGAGT-1
AGM3_Lung_ATCCTATCAGTCTTCC-1
AGM3_Lung_ATCCTATCATACCACA-1
AGM3_Lung_ATCGATGAGCTTACGT-1
AGM3_Lung_ATCGATGCAAGTACCT-1
AGM3_Lung_ATCGATGCATCGATAC-1
AGM3_Lung_ATCGATGTCACGGGCT-1
AGM3_Lung_ATCGCCTCATGTTCAG-1
AGM3_Lung_ATCGCCTGTGGCTAGA-1
AGM3_Lung_ATCGCCTTCAGACCTA-1
AGM3_Lung_ATCGGATAGGCTTAGG-1
AGM3_Lung_ATCGGATTCCCTCTCC-1
AGM3_Lung_ATCGGATTCTCAATCT-1
AGM3_Lung_ATCGGCGAGGGTTTCT-1
AGM3_Lung_ATCGGCGAGTCTTGGT-1
AGM3_Lung_ATCGGCGCAATTCGTG-1
AGM3_Lung_ATCGGCGCAATTGGTC-1
AGM3_Lung_ATCGGCGCACAAGTTC-1
AGM3_Lung_ATCGGCGCAGGAATCG-1
AGM3_Lung_ATCGGCGCATGAAAGT-1
AGM3_Lung_ATCGTAGAGAAGGCTC-1
AGM3_Lung_ATCGTAGCAACAAAGT-1
AGM3_Lung_ATCGTAGGTGCGACAA-1
AGM3_Lung_ATCGTCCAGAGCTGAC-1
AGM3_Lung_ATCGTCCCAGACCATT-1
AGM3_Lung_ATCGTGAGTATCGTAC-1
AGM3_Lung_ATCGTGAGTTGGATCT-1
AGM3_Lung_ATCTCTAAGACGCTCC-1
AGM3_Lung_ATCTCTAAGCAACAAT-1
AGM3_Lung_ATCTCTAGTTGTGTTG-1
AGM3_Lung_ATCTTCACAATACGAA-1
AGM3_Lung_ATCTTCAGTATATGGA-1
AGM3_Lung_ATCTTCATCCAGCACG-1
AGM3_Lung_ATGAAAGCAGAAGTGC-1
AGM3_Lung_ATGACCAAGCTTCGTA-1
AGM3_Lung_ATGACCAAGGTCGACA-1
AGM3_Lung_ATGACCACAATGACCT-1
AGM3_Lung_ATGACCACAGCCCACA-1
AGM3_Lung_ATGACCAGTGCTCCGA-1
AGM3_Lung_ATGACCATCATGCCAA-1
AGM3_Lung_ATGAGGGAGCCGTCGT-1
AGM3_Lung_ATGAGGGAGTCTTCCC-1
AGM3_Lung_ATGAGGGGTATTGGCT-1
AGM3_Lung_ATGAGGGGTCGTACTA-1
AGM3_Lung_ATGAGGGTCAGCCCAG-1
AGM3_Lung_ATGAGTCAGACCAAGC-1
AGM3_Lung_ATGAGTCGTTGCGTAT-1
AGM3_Lung_ATGAGTCTCAACTACG-1
AGM3_Lung_ATGAGTCTCAGTCATG-1
AGM3_Lung_ATGAGTCTCATCGTAG-1
AGM3_Lung_ATGAGTCTCGCACTCT-1
AGM3_Lung_ATGAGTCTCTCTGCCA-1
AGM3_Lung_ATGATCGAGGTTCTTG-1
AGM3_Lung_ATGATCGAGTCGAGGT-1
AGM3_Lung_ATGATCGCACAATGAA-1
AGM3_Lung_ATGCATGAGCCTGTGC-1
AGM3_Lung_ATGCATGCAAATCGTC-1
AGM3_Lung_ATGCATGGTACTAACC-1
AGM3_Lung_ATGCATGGTCACCACG-1
AGM3_Lung_ATGCATGGTTGTTGTG-1
AGM3_Lung_ATGGAGGCAGAGTTGG-1
AGM3_Lung_ATGGAGGCATGAAAGT-1
AGM3_Lung_ATGGAGGGTGATATAG-1
AGM3_Lung_ATGGAGGTCTCCTGTG-1
AGM3_Lung_ATGGATCAGCATGTTC-1
AGM3_Lung_ATGGATCAGCCGTTAT-1
AGM3_Lung_ATGGATCAGTTTCTTC-1
AGM3_Lung_ATGGATCCAAGCGCTC-1
AGM3_Lung_ATGGATCTCCTTCTAA-1
AGM3_Lung_ATGGATCTCGCGCCAA-1
AGM3_Lung_ATGGGAGAGCAGCCTC-1
AGM3_Lung_ATGGGTTAGTAATCCC-1
AGM3_Lung_ATGGTTGAGTCCGCGT-1
AGM3_Lung_ATGTCCCAGTCCCAAT-1
AGM3_Lung_ATGTCCCTCCCGAGTG-1
AGM3_Lung_ATGTCTTAGGCCATAG-1
AGM3_Lung_ATTACCTAGGTCCCGT-1
AGM3_Lung_ATTACCTCAGAGGTTG-1
AGM3_Lung_ATTACCTCATGACAGG-1
AGM3_Lung_ATTACCTGTACTAACC-1
AGM3_Lung_ATTACTCCAGGCATTT-1
AGM3_Lung_ATTACTCTCCGCAAAT-1
AGM3_Lung_ATTATCCAGAACCGCA-1
AGM3_Lung_ATTATCCTCTAGCCTC-1
AGM3_Lung_ATTCACTTCCCGAAAT-1
AGM3_Lung_ATTCAGGCACCAACAT-1
AGM3_Lung_ATTCAGGGTACCTAAC-1
AGM3_Lung_ATTCAGGGTTACGGAG-1
AGM3_Lung_ATTCATCAGGCCCACT-1
AGM3_Lung_ATTCATCCACTCCGAG-1
AGM3_Lung_ATTCCATAGAGGGTAA-1
AGM3_Lung_ATTCCATCATGCCATA-1
AGM3_Lung_ATTCCATCATGGTGGA-1
AGM3_Lung_ATTCCATTCGACATTG-1
AGM3_Lung_ATTCCATTCGGAACTT-1
AGM3_Lung_ATTCCCGAGTGATCGG-1
AGM3_Lung_ATTCCCGCATTGAAAG-1
AGM3_Lung_ATTCCTAGTACGAAAT-1
AGM3_Lung_ATTCGTTGTCCTACAA-1
AGM3_Lung_ATTCTTGAGACAACAT-1
AGM3_Lung_ATTCTTGAGATTCGCT-1
AGM3_Lung_ATTCTTGCACCGCTGA-1
AGM3_Lung_ATTCTTGCATCCGCGA-1
AGM3_Lung_ATTCTTGCATGAGGGT-1
AGM3_Lung_ATTCTTGCATGGGAAC-1
AGM3_Lung_ATTCTTGGTCTTACAG-1
AGM3_Lung_ATTCTTGGTGACCGAA-1
AGM3_Lung_ATTGGGTCAATCTCTT-1
AGM3_Lung_ATTGGGTCAGGCATGA-1
AGM3_Lung_ATTGGGTCAGGTGAGT-1
AGM3_Lung_ATTGGGTGTACTGCGC-1
AGM3_Lung_ATTGGGTTCTGGTCAA-1
AGM3_Lung_ATTGTTCCATGGGTCC-1
AGM3_Lung_ATTGTTCGTCGAGTTT-1
AGM3_Lung_ATTTACCGTCTTCGAA-1
AGM3_Lung_ATTTACCTCCGTCACT-1
AGM3_Lung_ATTTACCTCCGTGGCA-1
AGM3_Lung_ATTTCACAGGCAATGC-1
AGM3_Lung_ATTTCACCACGAGGAT-1
AGM3_Lung_ATTTCACTCATTACTC-1
AGM3_Lung_ATTTCACTCCGATGCG-1
AGM3_Lung_ATTTCTGAGTAAACTG-1
AGM3_Lung_ATTTCTGCACTCAAGT-1
AGM3_Lung_ATTTCTGGTGGCATCC-1
AGM3_Lung_CAAAGAAAGCGTTCCG-1
AGM3_Lung_CAAAGAAAGGACTTCT-1
AGM3_Lung_CAAAGAACAGTTTCGA-1
AGM3_Lung_CAAAGAAGTACAAGCG-1
AGM3_Lung_CAAAGAAGTAGGACCA-1
AGM3_Lung_CAAAGAATCGTGTGGC-1
AGM3_Lung_CAAAGAATCGTTATCT-1
AGM3_Lung_CAACAACAGCTGTGCC-1
AGM3_Lung_CAACAACAGGTTCATC-1
AGM3_Lung_CAACAACTCCGGCAGT-1
AGM3_Lung_CAACAGTGTTCCCACT-1
AGM3_Lung_CAACCAAGTTAGGAGC-1
AGM3_Lung_CAACCAATCGAAGGAC-1
AGM3_Lung_CAACCTCGTATATGGA-1
AGM3_Lung_CAACCTCGTCAGTCGC-1
AGM3_Lung_CAACCTCTCCCACAGG-1
AGM3_Lung_CAACCTCTCCTTCTGG-1
AGM3_Lung_CAACGATCACAGAGCA-1
AGM3_Lung_CAACGATTCCGCGGAT-1
AGM3_Lung_CAACGGCAGATCCAAA-1
AGM3_Lung_CAACGGCAGCGCCTTG-1
AGM3_Lung_CAACGGCTCCATCTGC-1
AGM3_Lung_CAAGACTAGCCGTCGT-1
AGM3_Lung_CAAGAGGCAGCACCCA-1
AGM3_Lung_CAAGAGGTCAAATAGG-1
AGM3_Lung_CAAGCTAAGGTTGAGC-1
AGM3_Lung_CAAGCTAAGTTGGCGA-1
AGM3_Lung_CAAGCTACACACCGAC-1
AGM3_Lung_CAAGCTACAGCGACAA-1
AGM3_Lung_CAAGCTACATGTAACC-1
AGM3_Lung_CAAGCTATCGGTCACG-1
AGM3_Lung_CAAGGGAGTAGCTCGC-1
AGM3_Lung_CAAGGGATCAGAGTGG-1
AGM3_Lung_CAAGGGATCCAAATGC-1
AGM3_Lung_CAATACGAGTCGCGAA-1
AGM3_Lung_CAATACGCACGACAAG-1
AGM3_Lung_CAATACGCAGCCATTA-1
AGM3_Lung_CAATCGACATAAGCAA-1
AGM3_Lung_CAATCGATCCTACGGG-1
AGM3_Lung_CAATTTCAGATTGAGT-1
AGM3_Lung_CAATTTCGTCGAGCAA-1
AGM3_Lung_CACAACAAGCGCGTTC-1
AGM3_Lung_CACAACACAATACGAA-1
AGM3_Lung_CACAACAGTCGAACGA-1
AGM3_Lung_CACACAACATGACACT-1
AGM3_Lung_CACAGATCAGCAGATG-1
AGM3_Lung_CACAGGCGTCCGGCAT-1
AGM3_Lung_CACAGGCTCACCTGTC-1
AGM3_Lung_CACAGGCTCCATTCGC-1
AGM3_Lung_CACAGGCTCGTCAAAC-1
AGM3_Lung_CACATGAGTTAAACCC-1
AGM3_Lung_CACATGATCTCCTGCA-1
AGM3_Lung_CACCAAAAGTTGCGAG-1
AGM3_Lung_CACCAAATCATGTCTT-1
AGM3_Lung_CACCGTTAGAATCGTA-1
AGM3_Lung_CACCGTTAGGGACACT-1
AGM3_Lung_CACCGTTAGGTGATCG-1
AGM3_Lung_CACCGTTCACATATCG-1
AGM3_Lung_CACCGTTTCATAGACC-1
AGM3_Lung_CACGAATGTCTACGTA-1
AGM3_Lung_CACGAATTCGGCCAAC-1
AGM3_Lung_CACGGGTAGAATTTGG-1
AGM3_Lung_CACGGGTCACGATAGG-1
AGM3_Lung_CACGGGTGTCAGTCGC-1
AGM3_Lung_CACGGGTGTGGTTTGT-1
AGM3_Lung_CACGGGTGTTTCACTT-1
AGM3_Lung_CACGTGGAGCGTGAAC-1
AGM3_Lung_CACGTGGCATTATGCG-1
AGM3_Lung_CACGTGGTCGAACCTA-1
AGM3_Lung_CACGTTCAGAACAGGA-1
AGM3_Lung_CACGTTCGTACTGAGG-1
AGM3_Lung_CACTAAGAGTCATAGA-1
AGM3_Lung_CACTAAGCATCATGAC-1
AGM3_Lung_CACTAAGGTGTATTCG-1
AGM3_Lung_CACTGAAGTACCGTCG-1
AGM3_Lung_CACTGAATCAACCGAT-1
AGM3_Lung_CACTGGGAGAGGCCAT-1
AGM3_Lung_CACTGTCCACATAGCT-1
AGM3_Lung_CACTTCGCAATAGTCC-1
AGM3_Lung_CACTTCGCAATCGCAT-1
AGM3_Lung_CACTTCGGTCTAACTG-1
AGM3_Lung_CACTTCGTCCTGGGAC-1
AGM3_Lung_CACTTCGTCTATTGTC-1
AGM3_Lung_CAGAGCCAGATGAATC-1
AGM3_Lung_CAGAGCCGTGAATGAT-1
AGM3_Lung_CAGAGCCTCCGCTAGG-1
AGM3_Lung_CAGATACCATAAGCGG-1
AGM3_Lung_CAGATACGTAACCCGC-1
AGM3_Lung_CAGATTGAGTTTCGGT-1
AGM3_Lung_CAGATTGCAGAAGCGT-1
AGM3_Lung_CAGCAATAGATTACCC-1
AGM3_Lung_CAGCAATCAACCTAAC-1
AGM3_Lung_CAGCACGAGAGCTGCA-1
AGM3_Lung_CAGCACGCAGAGTGAC-1
AGM3_Lung_CAGCACGGTCGCCACA-1
AGM3_Lung_CAGCACGGTGTTAACC-1
AGM3_Lung_CAGCAGCTCGAAGCCC-1
AGM3_Lung_CAGCCAGAGAAAGCGA-1
AGM3_Lung_CAGCCAGCAGGAAGTC-1
AGM3_Lung_CAGCCAGGTCATACCA-1
AGM3_Lung_CAGCCAGGTTCTTGCC-1
AGM3_Lung_CAGCGTGAGTCTCTGA-1
AGM3_Lung_CAGCGTGGTCCCGTGA-1
AGM3_Lung_CAGCGTGGTCGATTAC-1
AGM3_Lung_CAGCGTGTCGGCTCTT-1
AGM3_Lung_CAGGCCAGTGGACCAA-1
AGM3_Lung_CAGGCCATCAGCTGTA-1
AGM3_Lung_CAGGGCTAGTCAACAA-1
AGM3_Lung_CAGGGCTCAGTAGGAC-1
AGM3_Lung_CAGGGCTTCAAGATAG-1
AGM3_Lung_CAGTGCGAGATACCAA-1
AGM3_Lung_CAGTGCGGTAGCACAG-1
AGM3_Lung_CAGTGCGGTGACAGCA-1
AGM3_Lung_CAGTGCGTCACTTGTT-1
AGM3_Lung_CAGTTAGCAATCCTTT-1
AGM3_Lung_CAGTTAGTCTGGGTCG-1
AGM3_Lung_CAGTTCCCACAAGTTC-1
AGM3_Lung_CAGTTCCCACAGTCGC-1
AGM3_Lung_CAGTTCCTCTACGGTA-1
AGM3_Lung_CATAAGCTCAGAACCT-1
AGM3_Lung_CATAAGCTCCGAGAAG-1
AGM3_Lung_CATACAGAGCCATTCA-1
AGM3_Lung_CATACAGAGGGATCGT-1
AGM3_Lung_CATACAGCAAACCGGA-1
AGM3_Lung_CATACCCCAACCGTGC-1
AGM3_Lung_CATACCCTCACGACTA-1
AGM3_Lung_CATACTTAGAGAATCT-1
AGM3_Lung_CATACTTAGCATGCGA-1
AGM3_Lung_CATACTTGTCGCTTAA-1
AGM3_Lung_CATACTTGTGACTGTT-1
AGM3_Lung_CATAGACAGGTACAGC-1
AGM3_Lung_CATAGACCAAGGGCAT-1
AGM3_Lung_CATAGACCAAGTGTCT-1
AGM3_Lung_CATAGACGTACCGTCG-1
AGM3_Lung_CATCAAGCAATAGAGT-1
AGM3_Lung_CATCAAGGTACCGGCT-1
AGM3_Lung_CATCAAGGTTGCTTGA-1
AGM3_Lung_CATCAAGTCGGTCACG-1
AGM3_Lung_CATCCACAGCTTTCTT-1
AGM3_Lung_CATCCACAGGCTGTAG-1
AGM3_Lung_CATCCGTAGAGCATTA-1
AGM3_Lung_CATCCGTAGGTTCAGG-1
AGM3_Lung_CATCCGTAGTTCATGC-1
AGM3_Lung_CATCCGTTCTCGGTAA-1
AGM3_Lung_CATCGCTAGATGCTTC-1
AGM3_Lung_CATCGCTCACACACGC-1
AGM3_Lung_CATCGCTGTCGATTCA-1
AGM3_Lung_CATCGCTTCAAACCTG-1
AGM3_Lung_CATCGCTTCAGGACAG-1
AGM3_Lung_CATCGGGAGACAGCGT-1
AGM3_Lung_CATCGTCCAATGGCAG-1
AGM3_Lung_CATCGTCCAATTTCCT-1
AGM3_Lung_CATCGTCGTTGCGGAA-1
AGM3_Lung_CATCGTCTCAAATGAG-1
AGM3_Lung_CATGAGTTCCCGGTAG-1
AGM3_Lung_CATGCAAAGGAGAATG-1
AGM3_Lung_CATGCAAGTGAGTGAC-1
AGM3_Lung_CATGCCTTCAACGAGG-1
AGM3_Lung_CATGCGGAGATGTTGA-1
AGM3_Lung_CATGCGGGTAACAAGT-1
AGM3_Lung_CATGCGGGTCGATTAC-1
AGM3_Lung_CATGCTCAGCCTGGAA-1
AGM3_Lung_CATGGATAGCCATTGT-1
AGM3_Lung_CATGGATCACGCAAAG-1
AGM3_Lung_CATGGATGTCATCAGT-1
AGM3_Lung_CATGGATTCAATCCGA-1
AGM3_Lung_CATGGTAAGGATCATA-1
AGM3_Lung_CATGGTAAGGTCGAGT-1
AGM3_Lung_CATGGTAAGTCTTGGT-1
AGM3_Lung_CATGGTACACGGTGTC-1
AGM3_Lung_CATGGTATCGAGTGGA-1
AGM3_Lung_CATTCATAGCGACTTT-1
AGM3_Lung_CATTCATAGCGGACAT-1
AGM3_Lung_CATTCATGTATCACCA-1
AGM3_Lung_CATTCATGTGCTCCGA-1
AGM3_Lung_CATTCCGCAATCAGCT-1
AGM3_Lung_CATTCCGGTACGCTAT-1
AGM3_Lung_CATTCTACAAAGTGTA-1
AGM3_Lung_CATTGAGAGTCATCCA-1
AGM3_Lung_CATTGAGGTCCATACA-1
AGM3_Lung_CATTGAGGTCGATTCA-1
AGM3_Lung_CATTGAGGTTCTTGCC-1
AGM3_Lung_CATTGCCAGGAACGTC-1
AGM3_Lung_CATTGCCTCCATCCGT-1
AGM3_Lung_CATTGCCTCCGCACGA-1
AGM3_Lung_CATTGTTAGCAGGCTA-1
AGM3_Lung_CATTGTTAGGATTCAA-1
AGM3_Lung_CATTGTTCAAATCGTC-1
AGM3_Lung_CATTGTTCACCTCAGG-1
AGM3_Lung_CATTTCACAGAATTCC-1
AGM3_Lung_CATTTCAGTCCACTCT-1
AGM3_Lung_CATTTCATCACACCGG-1
AGM3_Lung_CATTTCATCATAGCAC-1
AGM3_Lung_CCAAGCGAGCTGTCCG-1
AGM3_Lung_CCAAGCGAGTGGATAT-1
AGM3_Lung_CCAAGCGCAATGTTGC-1
AGM3_Lung_CCAAGCGGTCACTCGG-1
AGM3_Lung_CCAATGAAGTTACTCG-1
AGM3_Lung_CCAATGAGTTGTCATG-1
AGM3_Lung_CCAATTTGTGCCAAGA-1
AGM3_Lung_CCACAAAAGAGTACCG-1
AGM3_Lung_CCACAAAAGATACGAT-1
AGM3_Lung_CCACAAAAGCGTCGAA-1
AGM3_Lung_CCACAAACAAGTGGAC-1
AGM3_Lung_CCACAAACAATCTAGC-1
AGM3_Lung_CCACAAATCCGTGCGA-1
AGM3_Lung_CCACACTCAAATGAAC-1
AGM3_Lung_CCACCATGTCGTATTG-1
AGM3_Lung_CCACCATGTCTTCCGT-1
AGM3_Lung_CCACGAGCAGTGCCTG-1
AGM3_Lung_CCACGAGGTATGCGGA-1
AGM3_Lung_CCACGAGGTCAAAGTA-1
AGM3_Lung_CCACGAGTCCCGGTAG-1
AGM3_Lung_CCACGAGTCGAGAGAC-1
AGM3_Lung_CCACGTTCACTTCCTG-1
AGM3_Lung_CCACGTTTCTGCATGA-1
AGM3_Lung_CCACTTGTCGAGTCCG-1
AGM3_Lung_CCATAAGCAGGTGGAT-1
AGM3_Lung_CCATAAGTCTTCGACC-1
AGM3_Lung_CCATCACAGGACCCAA-1
AGM3_Lung_CCATCACGTGGCAACA-1
AGM3_Lung_CCCAACTAGGACACTG-1
AGM3_Lung_CCCAACTAGTGCACAG-1
AGM3_Lung_CCCATTGAGCATCAAA-1
AGM3_Lung_CCCGAAGAGTACGAGC-1
AGM3_Lung_CCCGAAGGTTACCTGA-1
AGM3_Lung_CCCGGAAAGCGGGTTA-1
AGM3_Lung_CCCTAACAGGCTTAAA-1
AGM3_Lung_CCCTAACCAACCCGCA-1
AGM3_Lung_CCCTAACGTTGGTAGG-1
AGM3_Lung_CCCTAACTCCTCCACA-1
AGM3_Lung_CCCTCTCGTGTACGCC-1
AGM3_Lung_CCCTGATAGCCGAACA-1
AGM3_Lung_CCCTGATCACGGCCAT-1
AGM3_Lung_CCCTTAGAGGTTCATC-1
AGM3_Lung_CCCTTAGCAGTACTAC-1
AGM3_Lung_CCCTTAGTCGATAACC-1
AGM3_Lung_CCGATCTAGCAAGCCA-1
AGM3_Lung_CCGATGGGTGAGCGAT-1
AGM3_Lung_CCGCAAGAGAAGTCAT-1
AGM3_Lung_CCGCAAGAGGCTGTAG-1
AGM3_Lung_CCGCAAGGTCACAGTT-1
AGM3_Lung_CCGGACAAGAGGTCGT-1
AGM3_Lung_CCGGACAAGATTCGAA-1
AGM3_Lung_CCGGACAAGCTTTCCC-1
AGM3_Lung_CCGGGTACAGCAGACA-1
AGM3_Lung_CCGGGTAGTAGCTGAG-1
AGM3_Lung_CCGGGTATCTCCAAGA-1
AGM3_Lung_CCGGTAGAGAGAACCC-1
AGM3_Lung_CCGGTAGCATCCCGTT-1
AGM3_Lung_CCGGTGAGTTTCGCTC-1
AGM3_Lung_CCGTGAGAGATGCAGC-1
AGM3_Lung_CCGTGAGAGCGCTTCG-1
AGM3_Lung_CCGTGAGAGGTACATA-1
AGM3_Lung_CCGTTCACAAAGGCAC-1
AGM3_Lung_CCGTTCAGTCGTGTTA-1
AGM3_Lung_CCGTTCAGTCTCCTGT-1
AGM3_Lung_CCGTTCATCGAACGCC-1
AGM3_Lung_CCTAACCGTACGTGTT-1
AGM3_Lung_CCTAACCTCTCGGCTT-1
AGM3_Lung_CCTAAGAAGGCAGTCA-1
AGM3_Lung_CCTAAGATCCTAAACG-1
AGM3_Lung_CCTACGTGTCGCATCG-1
AGM3_Lung_CCTATCGAGAGAACCC-1
AGM3_Lung_CCTATCGCAAGGACAC-1
AGM3_Lung_CCTCAACAGGACGCTA-1
AGM3_Lung_CCTCAACGTGCGGTAA-1
AGM3_Lung_CCTCAACTCCAGTTCC-1
AGM3_Lung_CCTCACAAGAGACAAG-1
AGM3_Lung_CCTCACAAGATGTTGA-1
AGM3_Lung_CCTCACAAGGTCACAG-1
AGM3_Lung_CCTCACAAGTAACCGG-1
AGM3_Lung_CCTCAGTCAGTAGATA-1
AGM3_Lung_CCTCAGTTCTGGTGCG-1
AGM3_Lung_CCTCATGGTCTCGGGT-1
AGM3_Lung_CCTCATGTCATCACTT-1
AGM3_Lung_CCTCCAAAGTACAGAT-1
AGM3_Lung_CCTCCAACAAGGTACG-1
AGM3_Lung_CCTCCTCCAAAGGGTC-1
AGM3_Lung_CCTCCTCTCAACACGT-1
AGM3_Lung_CCTCTAGAGCCGTTGC-1
AGM3_Lung_CCTCTAGTCAATCCAG-1
AGM3_Lung_CCTCTCCAGCACTTTG-1
AGM3_Lung_CCTCTCCGTTTGGCTA-1
AGM3_Lung_CCTCTCCTCCCTGGTT-1
AGM3_Lung_CCTCTCCTCGACATCA-1
AGM3_Lung_CCTGCATAGTGTACCT-1
AGM3_Lung_CCTGCATGTGCCCTTT-1
AGM3_Lung_CCTGCATTCGCCGAGT-1
AGM3_Lung_CCTGTTGAGATGCGAC-1
AGM3_Lung_CCTGTTGAGTCTACCA-1
AGM3_Lung_CCTTCAGAGTCTACCA-1
AGM3_Lung_CCTTCAGCAACAGAGC-1
AGM3_Lung_CCTTCAGGTTCACGAT-1
AGM3_Lung_CCTTGTGCACGGCACT-1
AGM3_Lung_CCTTGTGCATGATAGA-1
AGM3_Lung_CCTTGTGGTACTGGGA-1
AGM3_Lung_CCTTGTGGTGTGTCGC-1
AGM3_Lung_CCTTGTGTCAGGTAAA-1
AGM3_Lung_CCTTTGGCAAACTCGT-1
AGM3_Lung_CCTTTGGGTCTGTGTA-1
AGM3_Lung_CCTTTGGGTTTCCCAC-1
AGM3_Lung_CCTTTGGTCACCATCC-1
AGM3_Lung_CGAAGGACACAGAGAC-1
AGM3_Lung_CGAAGGACAGCCCACA-1
AGM3_Lung_CGAAGGAGTAAGTTAG-1
AGM3_Lung_CGAAGGAGTTACAGCT-1
AGM3_Lung_CGAAGTTGTGATTCAC-1
AGM3_Lung_CGAAGTTTCCTTTGAT-1
AGM3_Lung_CGAAGTTTCGGTTGTA-1
AGM3_Lung_CGAATTGAGGTTAAAC-1
AGM3_Lung_CGAATTGTCACCTCGT-1
AGM3_Lung_CGACAGCTCATGCTAG-1
AGM3_Lung_CGAGAAGGTATATGGA-1
AGM3_Lung_CGAGGCTAGTCACAGG-1
AGM3_Lung_CGAGGCTGTAATTGGA-1
AGM3_Lung_CGAGGCTTCGGACAAG-1
AGM3_Lung_CGAGTGCTCAGTCTTT-1
AGM3_Lung_CGAGTTAAGGTTCTTG-1
AGM3_Lung_CGAGTTACACACGTGC-1
AGM3_Lung_CGAGTTATCAACCCGG-1
AGM3_Lung_CGAGTTATCGCGTCGA-1
AGM3_Lung_CGATCGGAGTTACGAA-1
AGM3_Lung_CGATCGGCAAGAAACT-1
AGM3_Lung_CGATGCGTCAAACCCA-1
AGM3_Lung_CGATGCGTCAACTACG-1
AGM3_Lung_CGATGGCAGGCAGCTA-1
AGM3_Lung_CGATGGCCAGCCTATA-1
AGM3_Lung_CGATGGCGTACTGACT-1
AGM3_Lung_CGATGGCTCGCGCTGA-1
AGM3_Lung_CGCAGGTAGCGGTAAC-1
AGM3_Lung_CGCAGGTAGGCATCAG-1
AGM3_Lung_CGCAGGTCATCTCCCA-1
AGM3_Lung_CGCAGGTTCATCTATC-1
AGM3_Lung_CGCATAAGTGCACATT-1
AGM3_Lung_CGCATAATCTTTCTAG-1
AGM3_Lung_CGCATGGGTCCACACG-1
AGM3_Lung_CGCATGGTCGCAGTGC-1
AGM3_Lung_CGCCAGACACACTGGC-1
AGM3_Lung_CGCCAGAGTAAGAACT-1
AGM3_Lung_CGCCAGAGTATCGGTT-1
AGM3_Lung_CGCCAGATCTGATTCT-1
AGM3_Lung_CGCCATTCACAATCTG-1
AGM3_Lung_CGCCATTCACTGGATT-1
AGM3_Lung_CGCCATTGTCGTGTTA-1
AGM3_Lung_CGCCATTGTGTGTTTG-1
AGM3_Lung_CGCGTGAAGAGGGTGG-1
AGM3_Lung_CGCGTGAGTGTGGACA-1
AGM3_Lung_CGGAACCAGTGCAACG-1
AGM3_Lung_CGGAACCCACTCTCGT-1
AGM3_Lung_CGGAACCCATAGATGA-1
AGM3_Lung_CGGAACCGTACAGAGC-1
AGM3_Lung_CGGAACCGTTCTAAGC-1
AGM3_Lung_CGGAACCTCAAACGAA-1
AGM3_Lung_CGGAATTGTCGCACGT-1
AGM3_Lung_CGGAATTTCCAACACA-1
AGM3_Lung_CGGACACAGCGTCAAG-1
AGM3_Lung_CGGACACGTATCGCAT-1
AGM3_Lung_CGGACACGTGTGAATA-1
AGM3_Lung_CGGACACTCGACCATA-1
AGM3_Lung_CGGACACTCGCAATGT-1
AGM3_Lung_CGGAGAAAGCGACTTT-1
AGM3_Lung_CGGAGAATCGGTCATA-1
AGM3_Lung_CGGAGAATCTGCTTAT-1
AGM3_Lung_CGGCAGTCACGTAGTT-1
AGM3_Lung_CGGGACTGTGGATCAG-1
AGM3_Lung_CGGGCATCAGATACCT-1
AGM3_Lung_CGGGTCAAGAAGCGGG-1
AGM3_Lung_CGGGTCAAGGTCGTCC-1
AGM3_Lung_CGGGTCACAGCATTGT-1
AGM3_Lung_CGGGTCACAGTCGCAC-1
AGM3_Lung_CGGGTCATCCGTGGTG-1
AGM3_Lung_CGGGTGTAGATTCGAA-1
AGM3_Lung_CGGGTGTCACAGAAGC-1
AGM3_Lung_CGGGTGTCAGCTGTAT-1
AGM3_Lung_CGGGTGTGTACATACC-1
AGM3_Lung_CGGTCAGGTATGACAA-1
AGM3_Lung_CGGTCAGGTTTACGTG-1
AGM3_Lung_CGTAAGTGTTCGAACT-1
AGM3_Lung_CGTAAGTTCCCGTGAG-1
AGM3_Lung_CGTAATGGTCTGTGAT-1
AGM3_Lung_CGTAATGGTGAGTTTC-1
AGM3_Lung_CGTAATGTCGTCAGAT-1
AGM3_Lung_CGTAATGTCTTTACAC-1
AGM3_Lung_CGTAGTAAGGCGAACT-1
AGM3_Lung_CGTAGTAGTCTTCAAG-1
AGM3_Lung_CGTCAAAAGACCATGG-1
AGM3_Lung_CGTCAAACACAAATGA-1
AGM3_Lung_CGTCAAACATCCAACA-1
AGM3_Lung_CGTCAAAGTATGTGTC-1
AGM3_Lung_CGTCAAATCGGAGTAG-1
AGM3_Lung_CGTCCATCATTGCAAC-1
AGM3_Lung_CGTCCATTCAACCCGG-1
AGM3_Lung_CGTGAATAGCTGAAGC-1
AGM3_Lung_CGTGAATTCCGATAGT-1
AGM3_Lung_CGTGATAAGTGGTGGT-1
AGM3_Lung_CGTGATAGTGAGAGGG-1
AGM3_Lung_CGTGTCTCAAAGGGCT-1
AGM3_Lung_CGTGTCTGTTTATGCG-1
AGM3_Lung_CGTTAGACATGACTCA-1
AGM3_Lung_CGTTCTGAGGTAGCCA-1
AGM3_Lung_CGTTCTGGTCACAATC-1
AGM3_Lung_CGTTCTGGTGCCAAGA-1
AGM3_Lung_CTAACCCAGATACAGT-1
AGM3_Lung_CTAACCCGTACTCCGG-1
AGM3_Lung_CTAACCCTCACTGATG-1
AGM3_Lung_CTAACCCTCGTGCGAC-1
AGM3_Lung_CTAACTTGTAACGCGA-1
AGM3_Lung_CTACAGAAGAGGTTAT-1
AGM3_Lung_CTACATTAGTCGCCCA-1
AGM3_Lung_CTACCCAGTACGCGTC-1
AGM3_Lung_CTACCCAGTTCTATCT-1
AGM3_Lung_CTACCCATCTATGTGG-1
AGM3_Lung_CTACCTGCAGTAACAA-1
AGM3_Lung_CTACCTGTCAACCGAT-1
AGM3_Lung_CTACGGGAGGATGAGA-1
AGM3_Lung_CTACGGGAGTATTGCC-1
AGM3_Lung_CTACGGGCACGCGGTT-1
AGM3_Lung_CTACGGGCAGCAGGAT-1
AGM3_Lung_CTACTATAGAAACTGT-1
AGM3_Lung_CTACTATGTGTGTTTG-1
AGM3_Lung_CTAGACAAGAATACAC-1
AGM3_Lung_CTAGACAAGCCTCAAT-1
AGM3_Lung_CTAGACACACTAAACC-1
AGM3_Lung_CTAGGTACAAGATGGC-1
AGM3_Lung_CTAGGTAGTGTTGAGG-1
AGM3_Lung_CTATAGGTCATCCTAT-1
AGM3_Lung_CTATAGGTCGATGGAG-1
AGM3_Lung_CTATCCGCACGTACAT-1
AGM3_Lung_CTATCCGGTACAGCGA-1
AGM3_Lung_CTATCCGTCCCGATCT-1
AGM3_Lung_CTATCTACACATATGC-1
AGM3_Lung_CTCAACCAGTGAGGCT-1
AGM3_Lung_CTCAACCCAATGCAGG-1
AGM3_Lung_CTCAACCGTAGACGGT-1
AGM3_Lung_CTCAACCTCCTCTAGC-1
AGM3_Lung_CTCAAGAGTTAGAGAT-1
AGM3_Lung_CTCAAGATCCGTGGCA-1
AGM3_Lung_CTCAATTAGTCCTGTA-1
AGM3_Lung_CTCAATTAGTCGCGAA-1
AGM3_Lung_CTCAATTCAGCTGAAG-1
AGM3_Lung_CTCACTGCAGAGATGC-1
AGM3_Lung_CTCACTGCATATCGGT-1
AGM3_Lung_CTCACTGTCTTCCGTG-1
AGM3_Lung_CTCAGAACACTGGAAG-1
AGM3_Lung_CTCAGAATCAAGCTGT-1
AGM3_Lung_CTCAGGGAGCACCAGA-1
AGM3_Lung_CTCAGGGCATAGTCGT-1
AGM3_Lung_CTCAGGGTCAGACTGT-1
AGM3_Lung_CTCAGTCGTTCGAAGG-1
AGM3_Lung_CTCATCGAGTCTGCAT-1
AGM3_Lung_CTCATCGGTAGCTGTT-1
AGM3_Lung_CTCATGCGTCACCACG-1
AGM3_Lung_CTCATGCGTCAGCGTC-1
AGM3_Lung_CTCATGCGTTCAAGGG-1
AGM3_Lung_CTCATTACACATGGTT-1
AGM3_Lung_CTCATTAGTTTGTGGT-1
AGM3_Lung_CTCATTATCCTCATAT-1
AGM3_Lung_CTCCAACTCAGACATC-1
AGM3_Lung_CTCCAACTCTGCTGAA-1
AGM3_Lung_CTCCACACAATAGTGA-1
AGM3_Lung_CTCCATGCAGAAACCG-1
AGM3_Lung_CTCCCAAGTTCCAGGC-1
AGM3_Lung_CTCCCAAGTTCTCCTG-1
AGM3_Lung_CTCCCTCAGCGTTAGG-1
AGM3_Lung_CTCCCTCCAAACCACT-1
AGM3_Lung_CTCCGATCATATCTGG-1
AGM3_Lung_CTCCGATGTGCCGAAA-1
AGM3_Lung_CTCCGATGTTACCCTC-1
AGM3_Lung_CTCCGATGTTCAAGTC-1
AGM3_Lung_CTCCTCCAGAGCAGAA-1
AGM3_Lung_CTCCTCCAGGTCTGGA-1
AGM3_Lung_CTCCTCCGTAATTGGA-1
AGM3_Lung_CTCCTCCGTCCGGACT-1
AGM3_Lung_CTCCTCCTCTAGTTCT-1
AGM3_Lung_CTCCTTTCAGATCCAT-1
AGM3_Lung_CTCCTTTCATCCTATT-1
AGM3_Lung_CTCCTTTCATCTCGTC-1
AGM3_Lung_CTCCTTTTCGGCTCTT-1
AGM3_Lung_CTCGAGGCACCTGAAT-1
AGM3_Lung_CTCGAGGTCCTCCACA-1
AGM3_Lung_CTCGAGGTCTGGACTA-1
AGM3_Lung_CTCTCAGTCAACGAGG-1
AGM3_Lung_CTCTCGAAGAGTAACT-1
AGM3_Lung_CTCTCGAAGTAGGCCA-1
AGM3_Lung_CTCTCGACAGCTGAAG-1
AGM3_Lung_CTCTCGATCGAGCCTG-1
AGM3_Lung_CTCTGGTTCTTCGACC-1
AGM3_Lung_CTGAATGCAGAGCCCT-1
AGM3_Lung_CTGAATGCATCCAACA-1
AGM3_Lung_CTGAATGGTTGTGGAG-1
AGM3_Lung_CTGAATGGTTTAGAGA-1
AGM3_Lung_CTGAGCGCAGCAGTAG-1
AGM3_Lung_CTGAGCGCAGTCTGGC-1
AGM3_Lung_CTGAGCGGTACCTTCC-1
AGM3_Lung_CTGAGCGTCAGGAAGC-1
AGM3_Lung_CTGAGCGTCTCATTAC-1
AGM3_Lung_CTGAGGCAGAGACAAG-1
AGM3_Lung_CTGAGGCCAGGCTTGC-1
AGM3_Lung_CTGAGGCCATACCATG-1
AGM3_Lung_CTGATCCCATCTAACG-1
AGM3_Lung_CTGATCCGTGTGTCGC-1
AGM3_Lung_CTGATCCGTTATCTTC-1
AGM3_Lung_CTGCAGGCACAGTGTT-1
AGM3_Lung_CTGCATCCAGGGAATC-1
AGM3_Lung_CTGCATCTCTGTGCTC-1
AGM3_Lung_CTGCCATGTAGGTGCA-1
AGM3_Lung_CTGCCATTCACTCCGT-1
AGM3_Lung_CTGCCATTCTACACTT-1
AGM3_Lung_CTGCCTACACTACAGT-1
AGM3_Lung_CTGCCTAGTAACAGGC-1
AGM3_Lung_CTGCCTAGTAAGCAAT-1
AGM3_Lung_CTGCGAGAGCTAGAGC-1
AGM3_Lung_CTGCGAGAGGTCCCTG-1
AGM3_Lung_CTGCGAGGTTCGGACC-1
AGM3_Lung_CTGCTCAAGTAAATGC-1
AGM3_Lung_CTGCTCACAATACGCT-1
AGM3_Lung_CTGCTCATCGTTCAGA-1
AGM3_Lung_CTGGACGTCCACCTGT-1
AGM3_Lung_CTGGACGTCTCTATAC-1
AGM3_Lung_CTGGCAGCAATCGCAT-1
AGM3_Lung_CTGGCAGGTGGGCTCT-1
AGM3_Lung_CTGGCAGGTTAACAGA-1
AGM3_Lung_CTGGTCTGTACTCGTA-1
AGM3_Lung_CTGGTCTGTTTCCAAG-1
AGM3_Lung_CTGTACCAGCGACTTT-1
AGM3_Lung_CTGTAGAAGGGTGGGA-1
AGM3_Lung_CTGTAGACACGGCTAC-1
AGM3_Lung_CTGTAGAGTGCAGGAT-1
AGM3_Lung_CTGTATTAGAAATTCG-1
AGM3_Lung_CTGTATTTCGTTCTGC-1
AGM3_Lung_CTGTCGTCACGCTGCA-1
AGM3_Lung_CTGTCGTGTGACTCTA-1
AGM3_Lung_CTGTCGTTCTTCGCTG-1
AGM3_Lung_CTGTGAACACTAGGTT-1
AGM3_Lung_CTGTGAAGTAGGACTG-1
AGM3_Lung_CTGTGAATCCTCGCAT-1
AGM3_Lung_CTGTGAATCGGCAGTC-1
AGM3_Lung_CTGTGGGAGGCACTAG-1
AGM3_Lung_CTGTGGGTCGCCTTGT-1
AGM3_Lung_CTTACCGAGATACGAT-1
AGM3_Lung_CTTAGGACAATGAAAC-1
AGM3_Lung_CTTAGGACATTCCTCG-1
AGM3_Lung_CTTAGGAGTGAATAAC-1
AGM3_Lung_CTTAGGAGTTGCGAAG-1
AGM3_Lung_CTTCAATGTCGTCATA-1
AGM3_Lung_CTTCAATTCGACTCCT-1
AGM3_Lung_CTTCAATTCTGCACCT-1
AGM3_Lung_CTTCCGATCCGAGATT-1
AGM3_Lung_CTTCCTTTCACGGGCT-1
AGM3_Lung_CTTCCTTTCATCACCC-1
AGM3_Lung_CTTCGGTTCTCCTGAC-1
AGM3_Lung_CTTCTAAAGGTCGAGT-1
AGM3_Lung_CTTCTAACATTATGCG-1
AGM3_Lung_CTTCTAATCAAACGAA-1
AGM3_Lung_CTTCTAATCTGCATAG-1
AGM3_Lung_CTTCTCTCAGCTACAT-1
AGM3_Lung_CTTCTCTGTATTGAGA-1
AGM3_Lung_CTTCTCTGTTCATCTT-1
AGM3_Lung_CTTGAGAAGGACAGCT-1
AGM3_Lung_CTTGAGAAGTACCATC-1
AGM3_Lung_CTTGAGACAATTGAGA-1
AGM3_Lung_CTTGAGATCAAAGGTA-1
AGM3_Lung_CTTGATTAGGTGGTTG-1
AGM3_Lung_CTTGATTAGGTTGGTG-1
AGM3_Lung_CTTGATTGTCCAACGC-1
AGM3_Lung_CTTGATTTCCGTGACG-1
AGM3_Lung_CTTGATTTCGACTCCT-1
AGM3_Lung_CTTTCAAAGCTACGTT-1
AGM3_Lung_CTTTCAACAACGCATT-1
AGM3_Lung_CTTTCAACACATTCTT-1
AGM3_Lung_CTTTCAATCGCTGTTC-1
AGM3_Lung_CTTTCGGCAACTTCTT-1
AGM3_Lung_CTTTCGGCATGGAGAC-1
AGM3_Lung_CTTTCGGGTCTAACGT-1
AGM3_Lung_GAAACCTGTTTCGATG-1
AGM3_Lung_GAAACCTTCACCCATC-1
AGM3_Lung_GAAATGAAGACGGTTG-1
AGM3_Lung_GAACACTAGATGGTCG-1
AGM3_Lung_GAACACTTCGGCTCTT-1
AGM3_Lung_GAACACTTCTCTTGCG-1
AGM3_Lung_GAACGTTCACCAACAT-1
AGM3_Lung_GAACGTTCACGGCTAC-1
AGM3_Lung_GAACGTTCATTGTCGA-1
AGM3_Lung_GAACTGTAGCAACCAG-1
AGM3_Lung_GAACTGTAGTTGGCGA-1
AGM3_Lung_GAACTGTCACCTTCGT-1
AGM3_Lung_GAACTGTCAGTATACC-1
AGM3_Lung_GAACTGTTCGGCATCG-1
AGM3_Lung_GAACTGTTCTTCGTGC-1
AGM3_Lung_GAAGAATAGAAGTGTT-1
AGM3_Lung_GAAGAATAGATCCCGC-1
AGM3_Lung_GAAGAATCAAAGCTCT-1
AGM3_Lung_GAAGAATCACACGGAA-1
AGM3_Lung_GAAGAATCACGCGTGT-1
AGM3_Lung_GAAGAATGTACTCGTA-1
AGM3_Lung_GAAGAATGTTGTTGCA-1
AGM3_Lung_GAAGAATTCGCTGTTC-1
AGM3_Lung_GAAGCCCAGATGTAGT-1
AGM3_Lung_GAAGCCCGTAGATTAG-1
AGM3_Lung_GAAGCGAAGTTCGGTT-1
AGM3_Lung_GAAGCGACAGCCATTA-1
AGM3_Lung_GAAGGACCAAAGACGC-1
AGM3_Lung_GAAGGGTCAAGAATAC-1
AGM3_Lung_GAAGGGTTCAGAGCGA-1
AGM3_Lung_GAAGTAAAGCGACCCT-1
AGM3_Lung_GAAGTAAGTGGCATCC-1
AGM3_Lung_GAAGTAAGTTCGGCGT-1
AGM3_Lung_GAATAGACAGGTTCCG-1
AGM3_Lung_GAATAGATCGCCCAGA-1
AGM3_Lung_GAATCACCACAGACGA-1
AGM3_Lung_GAATCACTCTGGGAGA-1
AGM3_Lung_GAATCGTAGAGGCGTT-1
AGM3_Lung_GAATCGTGTGACGCCT-1
AGM3_Lung_GAATCGTGTTAAAGTG-1
AGM3_Lung_GAATCGTTCTGGTTGA-1
AGM3_Lung_GACACGCAGCACTAGG-1
AGM3_Lung_GACACGCCAATCTGCA-1
AGM3_Lung_GACACGCGTCCGGACT-1
AGM3_Lung_GACACGCTCATGGGAG-1
AGM3_Lung_GACACGCTCCGTATGA-1
AGM3_Lung_GACAGCCCAGCAGACA-1
AGM3_Lung_GACAGCCTCCGGCTTT-1
AGM3_Lung_GACATCACAGAGGCAT-1
AGM3_Lung_GACCAATTCCTCACCA-1
AGM3_Lung_GACCCAGAGGATGCGT-1
AGM3_Lung_GACCCAGTCTCCCAAC-1
AGM3_Lung_GACCCTTAGTGCGACA-1
AGM3_Lung_GACCCTTCAAGTCGTT-1
AGM3_Lung_GACCCTTCACCGTGGT-1
AGM3_Lung_GACCCTTTCCCGAACG-1
AGM3_Lung_GACCGTGCAAATGAGT-1
AGM3_Lung_GACCTTCAGCCGGATA-1
AGM3_Lung_GACCTTCCAGGAACCA-1
AGM3_Lung_GACCTTCTCCTCTTTC-1
AGM3_Lung_GACCTTCTCGTTGTAG-1
AGM3_Lung_GACCTTCTCTTAGCTT-1
AGM3_Lung_GACGCTGCACAGCCAC-1
AGM3_Lung_GACGCTGGTACTCGTA-1
AGM3_Lung_GACTATGGTCTCTCTG-1
AGM3_Lung_GACTATGTCAGCTCTC-1
AGM3_Lung_GACTCAAAGGTCGTGA-1
AGM3_Lung_GACTCAATCTTACCGC-1
AGM3_Lung_GACTCTCAGCACGTCC-1
AGM3_Lung_GACTCTCCAAGCTACT-1
AGM3_Lung_GACTCTCGTAGGCTGA-1
AGM3_Lung_GACTGATCAATCACGT-1
AGM3_Lung_GACTGATGTCTGATAC-1
AGM3_Lung_GACTTCCCAGGTTCCG-1
AGM3_Lung_GACTTCCCATTGCTTT-1
AGM3_Lung_GACTTCCGTCGACTGC-1
AGM3_Lung_GAGAAATAGTATGTAG-1
AGM3_Lung_GAGAAATTCCTTGACC-1
AGM3_Lung_GAGAAATTCGTGTTCC-1
AGM3_Lung_GAGACCCCAAGTGCTT-1
AGM3_Lung_GAGACCCCAATTGCGT-1
AGM3_Lung_GAGACCCCATCGGCCA-1
AGM3_Lung_GAGACTTAGATGTAGT-1
AGM3_Lung_GAGAGGTCAAAGACGC-1
AGM3_Lung_GAGAGGTTCGGCATCG-1
AGM3_Lung_GAGATGGAGCACCCAC-1
AGM3_Lung_GAGATGGAGGTCGCCT-1
AGM3_Lung_GAGCCTGAGCACACCC-1
AGM3_Lung_GAGCCTGCACATAACC-1
AGM3_Lung_GAGCCTGCATATGCGT-1
AGM3_Lung_GAGCCTGGTCATAACC-1
AGM3_Lung_GAGGCAAAGGAACGAA-1
AGM3_Lung_GAGGCAACACAGCATT-1
AGM3_Lung_GAGGCAAGTAGCGCTC-1
AGM3_Lung_GAGGCAAGTATCGGTT-1
AGM3_Lung_GAGGCCTCACAAAGCG-1
AGM3_Lung_GAGGCCTGTATCTCGA-1
AGM3_Lung_GAGGCCTGTCTCTCTG-1
AGM3_Lung_GAGGCCTGTGCAATGG-1
AGM3_Lung_GAGGCCTTCACACCGG-1
AGM3_Lung_GAGGCCTTCTGAATGC-1
AGM3_Lung_GAGGGATAGAAGCGAA-1
AGM3_Lung_GAGGGATAGCGCATCC-1
AGM3_Lung_GAGGGATCAGCAGAAC-1
AGM3_Lung_GAGGGATGTACCCAGC-1
AGM3_Lung_GAGGGATGTCCGAAAG-1
AGM3_Lung_GAGGGATTCCGAGCTG-1
AGM3_Lung_GAGGGTAGTATCAGCT-1
AGM3_Lung_GAGGGTAGTTTGCAGT-1
AGM3_Lung_GAGTCATCAGGAGGAG-1
AGM3_Lung_GAGTCATCAGGTGTGA-1
AGM3_Lung_GAGTCATCATACTGAC-1
AGM3_Lung_GAGTCATCATCCGATA-1
AGM3_Lung_GAGTCATTCTCTGCCA-1
AGM3_Lung_GAGTCTAAGCTAGATA-1
AGM3_Lung_GAGTCTAGTCAGGCAA-1
AGM3_Lung_GAGTCTATCTGCATGA-1
AGM3_Lung_GAGTGAGCACTGCATA-1
AGM3_Lung_GAGTGAGCAGTCACGC-1
AGM3_Lung_GAGTGAGCATCTCAAG-1
AGM3_Lung_GAGTGAGGTAGCGCTC-1
AGM3_Lung_GAGTGTTCACTGAGGA-1
AGM3_Lung_GAGTGTTCAGTCCCGA-1
AGM3_Lung_GAGTGTTCATTGTACG-1
AGM3_Lung_GAGTGTTGTTAGGAGC-1
AGM3_Lung_GAGTGTTTCCTACACC-1
AGM3_Lung_GAGTGTTTCTGTGCTC-1
AGM3_Lung_GAGTTACCAAGTTCGT-1
AGM3_Lung_GAGTTACCAATGCTCA-1
AGM3_Lung_GAGTTACCAGGTAGTG-1
AGM3_Lung_GAGTTACTCGTGCTCT-1
AGM3_Lung_GAGTTGTGTAACCAGG-1
AGM3_Lung_GAGTTTGTCCGAGGCT-1
AGM3_Lung_GATAGAAAGTAAGCAT-1
AGM3_Lung_GATAGAATCGCTATTT-1
AGM3_Lung_GATAGCTCAACACACT-1
AGM3_Lung_GATAGCTCATGACTCA-1
AGM3_Lung_GATAGCTGTCACTAGT-1
AGM3_Lung_GATAGCTTCCACTAGA-1
AGM3_Lung_GATAGCTTCGGAAGGT-1
AGM3_Lung_GATAGCTTCTCCCATG-1
AGM3_Lung_GATCACACAGGGAGAG-1
AGM3_Lung_GATCACAGTAGGCAGT-1
AGM3_Lung_GATCACAGTCGAGTTT-1
AGM3_Lung_GATCAGTCACCAACAT-1
AGM3_Lung_GATCAGTGTCTACGTA-1
AGM3_Lung_GATCAGTGTTAATGAG-1
AGM3_Lung_GATCATGTCATTGCTT-1
AGM3_Lung_GATCCCTTCTCGTCAC-1
AGM3_Lung_GATCCCTTCTGGTGCG-1
AGM3_Lung_GATGAGGCAATCGCCG-1
AGM3_Lung_GATGAGGGTAACAAGT-1
AGM3_Lung_GATGAGGGTAACTTCG-1
AGM3_Lung_GATGATCGTTGGGCCT-1
AGM3_Lung_GATGCTAAGAAATCCA-1
AGM3_Lung_GATGCTAAGACTGTTC-1
AGM3_Lung_GATGCTACACACAGAG-1
AGM3_Lung_GATGCTACATACTGTG-1
AGM3_Lung_GATGCTAGTGTCTTCC-1
AGM3_Lung_GATGCTATCTCACTCG-1
AGM3_Lung_GATGCTATCTGGAAGG-1
AGM3_Lung_GATGTTGGTTACCTGA-1
AGM3_Lung_GATTCGAAGAGGGCGA-1
AGM3_Lung_GATTCGATCAGAGCGA-1
AGM3_Lung_GATTCTTGTCCTGTTC-1
AGM3_Lung_GATTCTTTCGTGGCGT-1
AGM3_Lung_GATTGGTAGGTTGACG-1
AGM3_Lung_GATTGGTCACCGGAAA-1
AGM3_Lung_GATTGGTGTAGACAGC-1
AGM3_Lung_GATTGGTGTATCTCTT-1
AGM3_Lung_GATTGGTTCTGCGAGC-1
AGM3_Lung_GCAACATAGGATTCCT-1
AGM3_Lung_GCAACATCACAAGGTG-1
AGM3_Lung_GCAACATCACAGTGAG-1
AGM3_Lung_GCAACATTCAGTCAGT-1
AGM3_Lung_GCAACCGGTGCATCTA-1
AGM3_Lung_GCAACCGTCGCTAATG-1
AGM3_Lung_GCAACCGTCTTACTGT-1
AGM3_Lung_GCACATAAGAGGCGGA-1
AGM3_Lung_GCACATAAGGGCCAAT-1
AGM3_Lung_GCACATACATCGATAC-1
AGM3_Lung_GCACATATCGCAGATT-1
AGM3_Lung_GCACATATCTGCTTAT-1
AGM3_Lung_GCACGGTAGTGGACGT-1
AGM3_Lung_GCACGTGCAGCTACTA-1
AGM3_Lung_GCACGTGCATAAGCGG-1
AGM3_Lung_GCACGTGTCTCCAAGA-1
AGM3_Lung_GCACTAATCTGCGGAC-1
AGM3_Lung_GCAGCCACATTCACCC-1
AGM3_Lung_GCAGCCATCCTATGGA-1
AGM3_Lung_GCAGCTGAGGTGCTGA-1
AGM3_Lung_GCAGCTGTCATGCCGG-1
AGM3_Lung_GCAGGCTTCATTCACT-1
AGM3_Lung_GCAGTTACAGGCCTGT-1
AGM3_Lung_GCAGTTACATCATGAC-1
AGM3_Lung_GCAGTTATCATCGTAG-1
AGM3_Lung_GCATCGGAGGCCGCTT-1
AGM3_Lung_GCATCGGAGGGTGAAA-1
AGM3_Lung_GCATCGGGTAATCAAG-1
AGM3_Lung_GCATCTCGTAGAGGAA-1
AGM3_Lung_GCATGATTCACTGAAC-1
AGM3_Lung_GCATGATTCGATACGT-1
AGM3_Lung_GCATTAGAGCGAATGC-1
AGM3_Lung_GCATTAGAGGTTATAG-1
AGM3_Lung_GCATTAGTCCCATTTA-1
AGM3_Lung_GCATTAGTCGAAGTGG-1
AGM3_Lung_GCCAACGAGAACTCCT-1
AGM3_Lung_GCCAACGCAGGTTACT-1
AGM3_Lung_GCCAACGGTGATTCTG-1
AGM3_Lung_GCCAACGTCCGCAGTG-1
AGM3_Lung_GCCAACGTCGACCAAT-1
AGM3_Lung_GCCAGGTCAGAGCTAG-1
AGM3_Lung_GCCAGGTCAGGTGGAT-1
AGM3_Lung_GCCAGGTGTGTAAATG-1
AGM3_Lung_GCCAGGTTCCGTCAAA-1
AGM3_Lung_GCCAGTGTCAATCTTC-1
AGM3_Lung_GCCAGTGTCCTTACCG-1
AGM3_Lung_GCCATGGGTCAAGCCC-1
AGM3_Lung_GCCATTCCACTAACGT-1
AGM3_Lung_GCCATTCTCCCATAGA-1
AGM3_Lung_GCCATTCTCGCCAGTG-1
AGM3_Lung_GCCCGAAAGCTGCGAA-1
AGM3_Lung_GCCCGAAAGGTTACAA-1
AGM3_Lung_GCCCGAACACAGCGCT-1
AGM3_Lung_GCCCGAATCCATTTAC-1
AGM3_Lung_GCCGATGAGTTGGGAC-1
AGM3_Lung_GCCGATGCACTTCATT-1
AGM3_Lung_GCCGATGGTCACCGCA-1
AGM3_Lung_GCCGTGAGTACCTGTA-1
AGM3_Lung_GCCGTGATCCCGAACG-1
AGM3_Lung_GCCTGTTCAACTGGTT-1
AGM3_Lung_GCCTGTTTCCTCTCTT-1
AGM3_Lung_GCCTGTTTCTCTCAAT-1
AGM3_Lung_GCGAGAAAGCAGGCTA-1
AGM3_Lung_GCGAGAATCGCCGAAC-1
AGM3_Lung_GCGAGAATCTGTGCTC-1
AGM3_Lung_GCGATCGAGGCTCACC-1
AGM3_Lung_GCGATCGTCCCTAGGG-1
AGM3_Lung_GCGGAAACAGAAATTG-1
AGM3_Lung_GCGGAAACATGCCATA-1
AGM3_Lung_GCGGAAAGTAGGATAT-1
AGM3_Lung_GCGGATCAGGCATGCA-1
AGM3_Lung_GCGGATCCAAATACGA-1
AGM3_Lung_GCGGATCGTCCAATCA-1
AGM3_Lung_GCGGATCGTGAGCAGT-1
AGM3_Lung_GCGTGCAAGATGCCGA-1
AGM3_Lung_GCGTGCAAGTCTAGCT-1
AGM3_Lung_GCGTGCACAAGGTCGA-1
AGM3_Lung_GCGTTTCGTAGGAGTC-1
AGM3_Lung_GCGTTTCGTGACGTCC-1
AGM3_Lung_GCTACAAAGTCCTGTA-1
AGM3_Lung_GCTACCTCACCGGCTA-1
AGM3_Lung_GCTACCTCAGGCACTC-1
AGM3_Lung_GCTCAAAAGTCCCGGT-1
AGM3_Lung_GCTCAAATCCCGGTAG-1
AGM3_Lung_GCTGAATAGGAAACGA-1
AGM3_Lung_GCTGAATCAGGGATAC-1
AGM3_Lung_GCTGAATCATCTGCGG-1
AGM3_Lung_GCTGAATGTGACACAG-1
AGM3_Lung_GCTGAATTCGGCTGTG-1
AGM3_Lung_GCTGCAGAGCCTCTGG-1
AGM3_Lung_GCTGCAGTCGTCTCAC-1
AGM3_Lung_GCTGGGTAGACGCCCT-1
AGM3_Lung_GCTGGGTCACTACGGC-1
AGM3_Lung_GCTGGGTGTAGAATGT-1
AGM3_Lung_GCTGGGTTCGAGATGG-1
AGM3_Lung_GCTGGGTTCGTACCTC-1
AGM3_Lung_GCTTCACAGGCACTAG-1
AGM3_Lung_GCTTCACGTTCAAAGA-1
AGM3_Lung_GCTTGGGAGCCTTGAT-1
AGM3_Lung_GCTTGGGAGGTCGTGA-1
AGM3_Lung_GCTTGGGCATTGAGGG-1
AGM3_Lung_GCTTTCGGTGCCTACG-1
AGM3_Lung_GCTTTCGGTTGGACCC-1
AGM3_Lung_GGAACCCTCGCGGTAC-1
AGM3_Lung_GGAAGTGAGGTAGCAC-1
AGM3_Lung_GGAAGTGGTTCGGCCA-1
AGM3_Lung_GGAAGTGTCTGTAAGC-1
AGM3_Lung_GGAATCTAGTCGAGGT-1
AGM3_Lung_GGAATCTAGTGAGTGC-1
AGM3_Lung_GGAATCTCACACAGAG-1
AGM3_Lung_GGAATCTCAGCCGTCA-1
AGM3_Lung_GGAATCTCAGGACAGT-1
AGM3_Lung_GGAATCTTCGATGCAT-1
AGM3_Lung_GGAATGGCAATTGCGT-1
AGM3_Lung_GGAATGGGTGCGAACA-1
AGM3_Lung_GGACGTCAGATAGTCA-1
AGM3_Lung_GGACGTCAGCATCTTG-1
AGM3_Lung_GGAGAACGTTTACGAC-1
AGM3_Lung_GGAGATGAGCTGAGCA-1
AGM3_Lung_GGAGATGTCACCTTGC-1
AGM3_Lung_GGAGATGTCACTGGTA-1
AGM3_Lung_GGAGATGTCGTTCCCA-1
AGM3_Lung_GGAGATGTCTCGACGG-1
AGM3_Lung_GGAGCAACACCTGCGA-1
AGM3_Lung_GGAGCAACAGAAGTTA-1
AGM3_Lung_GGAGCAACAGCTGTAT-1
AGM3_Lung_GGAGCAAGTCATGACT-1
AGM3_Lung_GGAGCAAGTCTACATG-1
AGM3_Lung_GGAGCAATCGTGGGAA-1
AGM3_Lung_GGAGGATCATCGAGCC-1
AGM3_Lung_GGAGGATTCACTGTCC-1
AGM3_Lung_GGAGGATTCGGACAAG-1
AGM3_Lung_GGAGGATTCGTTCCTG-1
AGM3_Lung_GGAGGTAAGGTCGTAG-1
AGM3_Lung_GGAGGTACAAAGTGTA-1
AGM3_Lung_GGAGGTAGTCATACCA-1
AGM3_Lung_GGAGGTATCCGCGGAT-1
AGM3_Lung_GGATCTACACAGAAGC-1
AGM3_Lung_GGATCTAGTCCACGCA-1
AGM3_Lung_GGATCTATCAGTGGGA-1
AGM3_Lung_GGATGTTCATCACGGC-1
AGM3_Lung_GGCACGTGTCAACGCC-1
AGM3_Lung_GGCACGTTCGGCATCG-1
AGM3_Lung_GGCGTCACATTAGGAA-1
AGM3_Lung_GGCGTCATCAAGTGTC-1
AGM3_Lung_GGCTGTGCAACTTGGT-1
AGM3_Lung_GGCTGTGTCTCTGGTC-1
AGM3_Lung_GGCTTGGAGGGTGGGA-1
AGM3_Lung_GGCTTGGGTTCGAGCC-1
AGM3_Lung_GGCTTGGTCTAAGCCA-1
AGM3_Lung_GGCTTTCCAATAACCC-1
AGM3_Lung_GGCTTTCCACCACATA-1
AGM3_Lung_GGCTTTCGTCAGTCTA-1
AGM3_Lung_GGCTTTCGTGACTAAA-1
AGM3_Lung_GGCTTTCTCGGAACTT-1
AGM3_Lung_GGGAAGTCAAATCAGA-1
AGM3_Lung_GGGACAAAGCATCCTA-1
AGM3_Lung_GGGACAACAACCCTAA-1
AGM3_Lung_GGGACAACAGCGCTTG-1
AGM3_Lung_GGGACAAGTAGACAGC-1
AGM3_Lung_GGGACTCAGAATCGTA-1
AGM3_Lung_GGGACTCCATGACTCA-1
AGM3_Lung_GGGAGATAGGCCTGAA-1
AGM3_Lung_GGGAGATCACGACGAA-1
AGM3_Lung_GGGAGATGTGCTTATG-1
AGM3_Lung_GGGAGATGTTCTCGTC-1
AGM3_Lung_GGGAGATTCATGAGAA-1
AGM3_Lung_GGGATCCGTTACCCAA-1
AGM3_Lung_GGGATCCTCACCCATC-1
AGM3_Lung_GGGATGAAGAGTCTGG-1
AGM3_Lung_GGGATGAGTAGACACG-1
AGM3_Lung_GGGATGATCGGCTGTG-1
AGM3_Lung_GGGCCATAGCGCACAA-1
AGM3_Lung_GGGCCATCAGAGCCCT-1
AGM3_Lung_GGGCGTTAGACAGCTG-1
AGM3_Lung_GGGCGTTTCCGAGAAG-1
AGM3_Lung_GGGCGTTTCGTGGTAT-1
AGM3_Lung_GGGCTCAAGAGGTTTA-1
AGM3_Lung_GGGTAGAAGGCAGCTA-1
AGM3_Lung_GGGTAGAGTAATGATG-1
AGM3_Lung_GGGTATTAGGCTCCCA-1
AGM3_Lung_GGGTATTCACAATGAA-1
AGM3_Lung_GGGTATTGTTCCTTGC-1
AGM3_Lung_GGGTCACAGTAACGAT-1
AGM3_Lung_GGGTCACCACATGAAA-1
AGM3_Lung_GGGTCACCAGAGTAAT-1
AGM3_Lung_GGGTGAACACGGTGTC-1
AGM3_Lung_GGGTGTCAGCCTCAAT-1
AGM3_Lung_GGGTGTCAGCGACCCT-1
AGM3_Lung_GGGTGTCAGCGATGAC-1
AGM3_Lung_GGGTGTCCACAAACGG-1
AGM3_Lung_GGGTGTCGTGGCCTCA-1
AGM3_Lung_GGGTTATAGAAACTCA-1
AGM3_Lung_GGGTTATAGACAACTA-1
AGM3_Lung_GGGTTTACATCGGCCA-1
AGM3_Lung_GGGTTTAGTTCCGTTC-1
AGM3_Lung_GGTAACTGTAGTATAG-1
AGM3_Lung_GGTAACTGTAGTGCGA-1
AGM3_Lung_GGTAATCCAGGGTTGA-1
AGM3_Lung_GGTAATCCATTGCTGA-1
AGM3_Lung_GGTAATCGTGCACAAG-1
AGM3_Lung_GGTAGAGCACACCGCA-1
AGM3_Lung_GGTAGAGTCGCCCAGA-1
AGM3_Lung_GGTCACGAGACATGCG-1
AGM3_Lung_GGTCACGGTATCGAGG-1
AGM3_Lung_GGTCACGGTTGTAGCT-1
AGM3_Lung_GGTCACGGTTTGGGTT-1
AGM3_Lung_GGTCTGGAGTGTACAA-1
AGM3_Lung_GGTCTGGGTACAACGG-1
AGM3_Lung_GGTCTGGGTGTAACGG-1
AGM3_Lung_GGTGAAGAGGCGAAGG-1
AGM3_Lung_GGTGAAGCACATCCCT-1
AGM3_Lung_GGTGATTAGGCATGCA-1
AGM3_Lung_GGTGATTAGTTGTACC-1
AGM3_Lung_GGTGATTGTATTTCTC-1
AGM3_Lung_GGTGATTGTGCAAGAC-1
AGM3_Lung_GGTGATTGTTCCCACT-1
AGM3_Lung_GGTGGCTTCAAGAGTA-1
AGM3_Lung_GGTGGCTTCGGTGCAC-1
AGM3_Lung_GGTGTCGAGTCTGGAG-1
AGM3_Lung_GGTGTCGCATATCGGT-1
AGM3_Lung_GGTGTCGTCCAGCACG-1
AGM3_Lung_GGTGTTAAGCACCGAA-1
AGM3_Lung_GGTGTTACAAGGTCTT-1
AGM3_Lung_GGTTAACGTAACATCC-1
AGM3_Lung_GGTTAACTCAGAGTGG-1
AGM3_Lung_GGTTCTCGTGTTTGCA-1
AGM3_Lung_GGTTCTCTCGCTTGCT-1
AGM3_Lung_GGTTGTAAGTAATTGG-1
AGM3_Lung_GGTTGTATCGCCGAAC-1
AGM3_Lung_GTAACACGTGAGATAT-1
AGM3_Lung_GTAACCAGTCCTCCAT-1
AGM3_Lung_GTAAGTCAGACGACGT-1
AGM3_Lung_GTAAGTCAGCGCACAA-1
AGM3_Lung_GTAAGTCCACCCGTAG-1
AGM3_Lung_GTAAGTCCACCGTGCA-1
AGM3_Lung_GTAAGTCTCTTACGTT-1
AGM3_Lung_GTAATCGAGGAGGGTG-1
AGM3_Lung_GTAATCGAGGCTAACG-1
AGM3_Lung_GTAATCGGTCTACAAC-1
AGM3_Lung_GTAATGCTCTAGGAAA-1
AGM3_Lung_GTAATGCTCTTCACAT-1
AGM3_Lung_GTACAGTCAATCAGCT-1
AGM3_Lung_GTACAGTCATAGAAAC-1
AGM3_Lung_GTACAGTTCCTTTGAT-1
AGM3_Lung_GTAGAAAGTGTGTGGA-1
AGM3_Lung_GTAGAAATCTGAGCAT-1
AGM3_Lung_GTAGAAATCTGTTGGA-1
AGM3_Lung_GTAGAGGTCCAGCACG-1
AGM3_Lung_GTAGATCGTAGGTACG-1
AGM3_Lung_GTAGGAGTCATAGGCT-1
AGM3_Lung_GTAGGTTCATGACTAC-1
AGM3_Lung_GTAGGTTGTCGGAAAC-1
AGM3_Lung_GTAGGTTGTGCATTTG-1
AGM3_Lung_GTAGGTTGTTAAGAAC-1
AGM3_Lung_GTATTGGAGTCCTGTA-1
AGM3_Lung_GTATTGGGTGTATTCG-1
AGM3_Lung_GTATTTCGTCCAACGC-1
AGM3_Lung_GTATTTCGTTATGGTC-1
AGM3_Lung_GTATTTCTCCCATACC-1
AGM3_Lung_GTCAAACTCAGTGGGA-1
AGM3_Lung_GTCAAACTCGCTAATG-1
AGM3_Lung_GTCAAGTAGAGAGTTT-1
AGM3_Lung_GTCACGGAGTACCATC-1
AGM3_Lung_GTCACGGCACCTTCGT-1
AGM3_Lung_GTCACGGTCTGGAAGG-1
AGM3_Lung_GTCACTCAGGGCTTCC-1
AGM3_Lung_GTCACTCCACAGCTTA-1
AGM3_Lung_GTCACTCGTTTGAAAG-1
AGM3_Lung_GTCAGCGGTACCCGCA-1
AGM3_Lung_GTCATCCCAAGGCAAC-1
AGM3_Lung_GTCATCCCACGGTAGA-1
AGM3_Lung_GTCATGACAATGGGTG-1
AGM3_Lung_GTCATTTGTCGCCACA-1
AGM3_Lung_GTCATTTGTTCGGCGT-1
AGM3_Lung_GTCCACTGTTCTTGCC-1
AGM3_Lung_GTCCCATGTGGAACAC-1
AGM3_Lung_GTCCCATGTTACAGCT-1
AGM3_Lung_GTCCCATTCCTATTGT-1
AGM3_Lung_GTCCTCACACGCTGCA-1
AGM3_Lung_GTCCTCAGTTACACTG-1
AGM3_Lung_GTCGAATTCTGGACTA-1
AGM3_Lung_GTCGCGAAGATGCGAC-1
AGM3_Lung_GTCGCGAAGCTGAGTG-1
AGM3_Lung_GTCGCGATCTCTCCGA-1
AGM3_Lung_GTCGCGATCTTCGGTC-1
AGM3_Lung_GTCGTAAAGCAGCAGT-1
AGM3_Lung_GTCGTAACAGTTGTTG-1
AGM3_Lung_GTCGTAATCCCAGGAC-1
AGM3_Lung_GTCGTTCCACTATCGA-1
AGM3_Lung_GTCTAGACACAAGCCC-1
AGM3_Lung_GTCTAGAGTTAGTCGT-1
AGM3_Lung_GTCTAGATCTCCTGCA-1
AGM3_Lung_GTCTCACAGTTGTACC-1
AGM3_Lung_GTCTCACTCTGAGCAT-1
AGM3_Lung_GTCTGTCGTCTTTATC-1
AGM3_Lung_GTCTTTACAAAGGTTA-1
AGM3_Lung_GTCTTTACACGGTGAA-1
AGM3_Lung_GTCTTTAGTACTCGTA-1
AGM3_Lung_GTCTTTAGTATGAGAT-1
AGM3_Lung_GTGACGCCACACCGAC-1
AGM3_Lung_GTGACGCCACCGCTAG-1
AGM3_Lung_GTGACGCCAGCTACAT-1
AGM3_Lung_GTGACGCGTACCTTCC-1
AGM3_Lung_GTGAGCCAGCCGCTTG-1
AGM3_Lung_GTGAGCCGTATGACAA-1
AGM3_Lung_GTGAGCCGTCTTCCGT-1
AGM3_Lung_GTGAGGAGTATCGTTG-1
AGM3_Lung_GTGAGGATCGCCTTGT-1
AGM3_Lung_GTGATGTAGTCGAGGT-1
AGM3_Lung_GTGATGTCAAGACGGT-1
AGM3_Lung_GTGATGTCAGCGTGAA-1
AGM3_Lung_GTGCACGAGCTAGCCC-1
AGM3_Lung_GTGCAGCTCCCGTGTT-1
AGM3_Lung_GTGCAGCTCGCGTGAC-1
AGM3_Lung_GTGCAGCTCTGACAGT-1
AGM3_Lung_GTGCGTGGTGCCTAAT-1
AGM3_Lung_GTGCTGGGTATGTCCA-1
AGM3_Lung_GTGCTTCAGGATCATA-1
AGM3_Lung_GTGCTTCGTCACAGAG-1
AGM3_Lung_GTGCTTCGTCGACGCT-1
AGM3_Lung_GTGCTTCGTTGTGGAG-1
AGM3_Lung_GTGCTTCTCTGTAAGC-1
AGM3_Lung_GTGGAAGAGAGGTCGT-1
AGM3_Lung_GTGGAAGAGTACCCTA-1
AGM3_Lung_GTGGAAGGTAGCGCTC-1
AGM3_Lung_GTGGAGAAGACATATG-1
AGM3_Lung_GTGGAGAAGATTGGGC-1
AGM3_Lung_GTGGAGAAGCTTCGTA-1
AGM3_Lung_GTGGAGAGTACCTAGT-1
AGM3_Lung_GTGGAGAGTTCAACGT-1
AGM3_Lung_GTGGAGATCGGATTAC-1
AGM3_Lung_GTGGCGTAGCAGTCTT-1
AGM3_Lung_GTGGCGTGTTGTGTTG-1
AGM3_Lung_GTGGGAACAAGGTCGA-1
AGM3_Lung_GTGGGAACAGCAATTC-1
AGM3_Lung_GTGGTTAGTCTACATG-1
AGM3_Lung_GTGTAACCAGTGTATC-1
AGM3_Lung_GTGTAACTCACCCTGT-1
AGM3_Lung_GTGTAACTCCTCTTTC-1
AGM3_Lung_GTGTCCTCACTACCGG-1
AGM3_Lung_GTGTCCTTCCGTGGGT-1
AGM3_Lung_GTGTGGCCAGCTGTAT-1
AGM3_Lung_GTGTGGCTCCGTACGG-1
AGM3_Lung_GTGTTCCGTGGAAATT-1
AGM3_Lung_GTTACAGAGGTCACCC-1
AGM3_Lung_GTTACAGTCCGCTAGG-1
AGM3_Lung_GTTACGAGTGCTGCAC-1
AGM3_Lung_GTTAGACAGCAAGGAA-1
AGM3_Lung_GTTAGACCATCATGAC-1
AGM3_Lung_GTTAGACGTGATACTC-1
AGM3_Lung_GTTAGACGTGTACAGG-1
AGM3_Lung_GTTAGTGCAACACAGG-1
AGM3_Lung_GTTATGGCACGAGAAC-1
AGM3_Lung_GTTATGGCAGCATGCC-1
AGM3_Lung_GTTATGGCATTCTCCG-1
AGM3_Lung_GTTATGGTCGACCAAT-1
AGM3_Lung_GTTATGGTCGAGAACG-1
AGM3_Lung_GTTATGGTCGGATTAC-1
AGM3_Lung_GTTATGGTCTACGCGG-1
AGM3_Lung_GTTCCGTCAATTCTCT-1
AGM3_Lung_GTTCCGTTCGTCACCT-1
AGM3_Lung_GTTCCGTTCTAATTCC-1
AGM3_Lung_GTTCGCTAGATCCAAA-1
AGM3_Lung_GTTCGCTCAGTTGTCA-1
AGM3_Lung_GTTCTATCACTTACAG-1
AGM3_Lung_GTTCTATCAGGCTACC-1
AGM3_Lung_GTTCTATTCTCAGGCG-1
AGM3_Lung_GTTGAACCAAGAAACT-1
AGM3_Lung_GTTGAACCAGTTTCAG-1
AGM3_Lung_GTTGAACGTTCGTACA-1
AGM3_Lung_GTTGAACGTTGCTCCT-1
AGM3_Lung_GTTGAACTCCTCTTTC-1
AGM3_Lung_GTTGCGGAGAAGTATC-1
AGM3_Lung_GTTGCGGTCTTCCACG-1
AGM3_Lung_GTTGCTCAGAATACAC-1
AGM3_Lung_GTTGCTCAGATAGCTA-1
AGM3_Lung_GTTGCTCAGTGATTCC-1
AGM3_Lung_GTTGCTCCAAAGCTCT-1
AGM3_Lung_GTTGTAGGTTATAGCC-1
AGM3_Lung_GTTGTCCAGAACAAGG-1
AGM3_Lung_GTTGTCCTCCACCTCA-1
AGM3_Lung_GTTGTCCTCCAGCACG-1
AGM3_Lung_GTTGTGAAGTAGACAT-1
AGM3_Lung_GTTGTGAGTGGCTAGA-1
AGM3_Lung_GTTGTGATCACGGGAA-1
AGM3_Lung_GTTTACTAGGGTTAGC-1
AGM3_Lung_GTTTACTAGTCTTCGA-1
AGM3_Lung_GTTTACTGTTTAAGGA-1
AGM3_Lung_GTTTACTTCGTAGCCG-1
AGM3_Lung_GTTTACTTCTGGTGGC-1
AGM3_Lung_GTTTGGAAGGGATCGT-1
AGM3_Lung_TAACACGAGCCACCGT-1
AGM3_Lung_TAACCAGGTAGTGGCA-1
AGM3_Lung_TAACCAGGTCTTACAG-1
AGM3_Lung_TAACCAGTCCGGTAAT-1
AGM3_Lung_TAACGACAGCATCCTA-1
AGM3_Lung_TAACTTCAGCGTGAAC-1
AGM3_Lung_TAACTTCCAAGTCCAT-1
AGM3_Lung_TAAGCACTCAGTCACA-1
AGM3_Lung_TAAGCACTCGATTGAC-1
AGM3_Lung_TAAGCCACAAACAGGC-1
AGM3_Lung_TAAGCGTAGCACTCCG-1
AGM3_Lung_TAAGCGTAGCGACCCT-1
AGM3_Lung_TAAGCGTCAAAGCACG-1
AGM3_Lung_TAAGCGTCAGCAAGAC-1
AGM3_Lung_TAAGCGTGTACTTCCC-1
AGM3_Lung_TAAGCGTGTTCGGCGT-1
AGM3_Lung_TAAGCGTTCCTCGATC-1
AGM3_Lung_TAAGTCGCACTGTGAT-1
AGM3_Lung_TAATCTCAGCGAGTCA-1
AGM3_Lung_TAATCTCAGGACCCAA-1
AGM3_Lung_TAATCTCCATAGATCC-1
AGM3_Lung_TAATCTCTCGAGAAAT-1
AGM3_Lung_TAATCTCTCTTTGATC-1
AGM3_Lung_TAATTCCAGTTGCATC-1
AGM3_Lung_TAATTCCGTACGGATG-1
AGM3_Lung_TACAACGTCAACACCA-1
AGM3_Lung_TACACCCCAGAGTAAT-1
AGM3_Lung_TACACCCGTCTGCCTT-1
AGM3_Lung_TACACCCGTGCCTATA-1
AGM3_Lung_TACAGGTAGATAGTGT-1
AGM3_Lung_TACAGGTCACAGTGTT-1
AGM3_Lung_TACAGGTCACTGAGGA-1
AGM3_Lung_TACATTCCATACAGAA-1
AGM3_Lung_TACATTCGTACAAAGT-1
AGM3_Lung_TACATTCTCATTACCT-1
AGM3_Lung_TACCCACGTGAGATTA-1
AGM3_Lung_TACCCACTCCATATGG-1
AGM3_Lung_TACCCACTCTGCCCTA-1
AGM3_Lung_TACCCGTTCCACGGGT-1
AGM3_Lung_TACCCGTTCGCTGTCT-1
AGM3_Lung_TACCGAATCCGTCACT-1
AGM3_Lung_TACCGGGAGAGAATCT-1
AGM3_Lung_TACCGGGCACAATGCT-1
AGM3_Lung_TACCGGGGTCGGTAAG-1
AGM3_Lung_TACCGGGGTGGCTACC-1
AGM3_Lung_TACCGGGTCTCTATGT-1
AGM3_Lung_TACCGGGTCTTCCAGC-1
AGM3_Lung_TACCTCGCAAAGGTTA-1
AGM3_Lung_TACCTCGTCAAATAGG-1
AGM3_Lung_TACCTCGTCACCTGGG-1
AGM3_Lung_TACCTCGTCAGGACAG-1
AGM3_Lung_TACCTCGTCTGACGCG-1
AGM3_Lung_TACCTCGTCTTCGACC-1
AGM3_Lung_TACCTGCAGTGCTCGC-1
AGM3_Lung_TACCTGCGTAATGATG-1
AGM3_Lung_TACCTGCGTTATCTGG-1
AGM3_Lung_TACGCTCGTCAAAGCG-1
AGM3_Lung_TACGCTCGTGAGCAGT-1
AGM3_Lung_TACGGGCAGTACGTCT-1
AGM3_Lung_TACGGGCTCAGACATC-1
AGM3_Lung_TACGGTACAACCGATT-1
AGM3_Lung_TACGGTACAAGTCGTT-1
AGM3_Lung_TACGGTACACAGTATC-1
AGM3_Lung_TACGGTAGTGTGTGTT-1
AGM3_Lung_TACGTCCGTGCACGCT-1
AGM3_Lung_TACGTCCTCACCGGTG-1
AGM3_Lung_TACTGCCAGCCTGAGA-1
AGM3_Lung_TACTGCCTCACTGTCC-1
AGM3_Lung_TACTGCCTCCATATGG-1
AGM3_Lung_TACTTACCAAATAAGC-1
AGM3_Lung_TACTTACCAACTGCTA-1
AGM3_Lung_TACTTACCACACGGTC-1
AGM3_Lung_TACTTCAAGGCTCACC-1
AGM3_Lung_TACTTCAGTTGAGGAC-1
AGM3_Lung_TACTTGTTCGAGTGGA-1
AGM3_Lung_TAGATCGGTTGTCATG-1
AGM3_Lung_TAGATCGTCACCATCC-1
AGM3_Lung_TAGATCGTCCCTTGTG-1
AGM3_Lung_TAGCACATCACAAGGG-1
AGM3_Lung_TAGGAGGCAGATACTC-1
AGM3_Lung_TAGGAGGTCGACGATT-1
AGM3_Lung_TAGGGTTAGCCTCTCT-1
AGM3_Lung_TAGGGTTGTATACGGG-1
AGM3_Lung_TAGGGTTGTGGCAACA-1
AGM3_Lung_TAGGGTTGTGGCAGAT-1
AGM3_Lung_TAGGGTTGTGGCCACT-1
AGM3_Lung_TAGGGTTGTTTAGACC-1
AGM3_Lung_TAGGTTGCAACCCTAA-1
AGM3_Lung_TAGGTTGCACGGTAGA-1
AGM3_Lung_TAGGTTGTCCGCATAA-1
AGM3_Lung_TAGTGCACACGGTCTG-1
AGM3_Lung_TAGTGCAGTAGATCGG-1
AGM3_Lung_TAGTGCATCCGATCGG-1
AGM3_Lung_TATACCTTCTTTGGAG-1
AGM3_Lung_TATATCCAGGTTCAGG-1
AGM3_Lung_TATATCCGTCATCTAG-1
AGM3_Lung_TATATCCTCACCTCAC-1
AGM3_Lung_TATCAGGCAGTCACGC-1
AGM3_Lung_TATCAGGTCCGCAGTG-1
AGM3_Lung_TATCAGGTCTCGTCAC-1
AGM3_Lung_TATCCTAAGATCGGTG-1
AGM3_Lung_TATCCTACAAATAAGC-1
AGM3_Lung_TATCCTATCTGAGAAA-1
AGM3_Lung_TATCGCCAGGCGTTGA-1
AGM3_Lung_TATCGCCCAGACCTGC-1
AGM3_Lung_TATCGCCCAGTGCGCT-1
AGM3_Lung_TATCGCCGTATACGGG-1
AGM3_Lung_TATCTGTAGCCAAGTG-1
AGM3_Lung_TATCTGTAGTTAACAG-1
AGM3_Lung_TATCTGTGTCAAGGCA-1
AGM3_Lung_TATCTGTGTCTTCTAT-1
AGM3_Lung_TATCTTGGTAGCGCTC-1
AGM3_Lung_TATGTTCAGGCTTAGG-1
AGM3_Lung_TATGTTCCATCTCATT-1
AGM3_Lung_TATTCCAAGTAAACTG-1
AGM3_Lung_TATTCCACAGACACCC-1
AGM3_Lung_TATTCCAGTAAGGAGA-1
AGM3_Lung_TATTGCTAGCGTTACT-1
AGM3_Lung_TATTGCTGTGTATCCA-1
AGM3_Lung_TATTGGGGTGACTAAA-1
AGM3_Lung_TCAAGACAGGATAATC-1
AGM3_Lung_TCAAGACGTCCTTAAG-1
AGM3_Lung_TCAAGACGTCTGCATA-1
AGM3_Lung_TCAAGACGTGAAGCGT-1
AGM3_Lung_TCAAGCAAGGAGAGGC-1
AGM3_Lung_TCAAGCAGTATTAAGG-1
AGM3_Lung_TCAAGCAGTATTCCTT-1
AGM3_Lung_TCAAGCAGTTCAATCG-1
AGM3_Lung_TCAAGCATCACGATCA-1
AGM3_Lung_TCAAGCATCTAGTGTG-1
AGM3_Lung_TCAAGTGAGACGCAGT-1
AGM3_Lung_TCAAGTGAGGTGGTTG-1
AGM3_Lung_TCAAGTGCAAACACCT-1
AGM3_Lung_TCAATCTCACCCTAAA-1
AGM3_Lung_TCAATCTGTATCCTTT-1
AGM3_Lung_TCAATCTGTCATCGCG-1
AGM3_Lung_TCAATCTTCTAGACAC-1
AGM3_Lung_TCACAAGTCAATCAGC-1
AGM3_Lung_TCACACCAGAGAACCC-1
AGM3_Lung_TCACACCAGTGTACCT-1
AGM3_Lung_TCACACCCACTATCGA-1
AGM3_Lung_TCACACCGTAGAGTTA-1
AGM3_Lung_TCACACCGTCTCGACG-1
AGM3_Lung_TCACACCTCGCTTAAG-1
AGM3_Lung_TCACATTAGCAAGTGC-1
AGM3_Lung_TCACATTAGGATTTAG-1
AGM3_Lung_TCACATTCAACGATTC-1
AGM3_Lung_TCACATTTCTCCGCAT-1
AGM3_Lung_TCACGCTTCATTTCGT-1
AGM3_Lung_TCACGGGAGTGAGTTA-1
AGM3_Lung_TCACGGGCATCCCGTT-1
AGM3_Lung_TCACGGGGTCTCTCTG-1
AGM3_Lung_TCACGGGTCTAGACCA-1
AGM3_Lung_TCACTATAGTGGAATT-1
AGM3_Lung_TCACTATGTAAGGTCG-1
AGM3_Lung_TCACTATTCGGTAGGA-1
AGM3_Lung_TCACTCGCAACTCATG-1
AGM3_Lung_TCACTCGCAATAGTCC-1
AGM3_Lung_TCACTCGCACCTCGTT-1
AGM3_Lung_TCACTCGGTTAGCGGA-1
AGM3_Lung_TCAGCAAGTCATTGCA-1
AGM3_Lung_TCAGCCTCACGGTGCT-1
AGM3_Lung_TCAGCCTCAGCAGTCC-1
AGM3_Lung_TCAGCCTGTCTAGGCC-1
AGM3_Lung_TCAGGGCCAACAGATA-1
AGM3_Lung_TCAGGGCCAACTGATC-1
AGM3_Lung_TCAGGGCCATGGCACC-1
AGM3_Lung_TCAGGGCGTCTTTATC-1
AGM3_Lung_TCAGGGCTCATCGGGC-1
AGM3_Lung_TCAGGGCTCGCCTTTG-1
AGM3_Lung_TCAGGTAAGGTTCATC-1
AGM3_Lung_TCAGTCCCAGCCATTA-1
AGM3_Lung_TCAGTCCGTAGGTACG-1
AGM3_Lung_TCAGTCCGTTAAACCC-1
AGM3_Lung_TCAGTCCTCAGCATTG-1
AGM3_Lung_TCAGTCCTCCTACCAC-1
AGM3_Lung_TCAGTCCTCTCTCGCA-1
AGM3_Lung_TCAGTGATCCATTGGA-1
AGM3_Lung_TCAGTTTGTCGAGCTC-1
AGM3_Lung_TCATACTAGGAAACGA-1
AGM3_Lung_TCATACTTCCACCTCA-1
AGM3_Lung_TCATATCTCAGACATC-1
AGM3_Lung_TCATCATAGGGTACGT-1
AGM3_Lung_TCATCATTCAAGGTGG-1
AGM3_Lung_TCATCCGAGGTTGAGC-1
AGM3_Lung_TCATGAGAGACGGTTG-1
AGM3_Lung_TCATGAGAGGACTTCT-1
AGM3_Lung_TCATGAGAGTACTGGG-1
AGM3_Lung_TCATGAGCAACAGATA-1
AGM3_Lung_TCATGCCAGTGAGCCA-1
AGM3_Lung_TCATGCCTCACTGATG-1
AGM3_Lung_TCATGGAAGTGCGACA-1
AGM3_Lung_TCATGGATCTGGGCCA-1
AGM3_Lung_TCATGGATCTTGGAAC-1
AGM3_Lung_TCATGTTCACACGCCA-1
AGM3_Lung_TCATGTTCACCTGCTT-1
AGM3_Lung_TCATGTTGTATGGGAC-1
AGM3_Lung_TCATGTTGTCCAGTTA-1
AGM3_Lung_TCATTCACAAGCGGAT-1
AGM3_Lung_TCATTCAGTTGCGGAA-1
AGM3_Lung_TCATTGTAGTGGAAGA-1
AGM3_Lung_TCATTGTCAAAGGATT-1
AGM3_Lung_TCATTGTCAATGTTGC-1
AGM3_Lung_TCATTGTTCACGGGCT-1
AGM3_Lung_TCATTTGAGCGCGTTC-1
AGM3_Lung_TCATTTGCAAACACCT-1
AGM3_Lung_TCATTTGCAGATCATC-1
AGM3_Lung_TCCACCATCCGTTGAA-1
AGM3_Lung_TCCACGTCAATGGGTG-1
AGM3_Lung_TCCACGTCACAAGGTG-1
AGM3_Lung_TCCACGTTCATCGCAA-1
AGM3_Lung_TCCAGAAAGGCCTGCT-1
AGM3_Lung_TCCAGAAAGTCACTAC-1
AGM3_Lung_TCCAGAACAACACGTT-1
AGM3_Lung_TCCAGAACATCGCTGG-1
AGM3_Lung_TCCAGAATCCAGCAAT-1
AGM3_Lung_TCCATCGAGTGCACAG-1
AGM3_Lung_TCCATCGGTAACCCTA-1
AGM3_Lung_TCCATGCAGGTCTACT-1
AGM3_Lung_TCCCACACATCCGCGA-1
AGM3_Lung_TCCCAGTCATGTGGCC-1
AGM3_Lung_TCCCAGTGTTATCCAG-1
AGM3_Lung_TCCCAGTTCGTACCTC-1
AGM3_Lung_TCCCATGGTCCAGCAC-1
AGM3_Lung_TCCCATGTCAACCTCC-1
AGM3_Lung_TCCGAAAAGGTAGGCT-1
AGM3_Lung_TCCGAAACACTGCGTG-1
AGM3_Lung_TCCGAAATCGACGCGT-1
AGM3_Lung_TCCGATCAGCATACTC-1
AGM3_Lung_TCCGATCAGGGCGAAG-1
AGM3_Lung_TCCGTGTCACTGCACG-1
AGM3_Lung_TCCGTGTGTCTTCAAG-1
AGM3_Lung_TCCTAATGTCCTACAA-1
AGM3_Lung_TCCTAATGTCGGCCTA-1
AGM3_Lung_TCCTAATTCCATAGGT-1
AGM3_Lung_TCCTCCCTCTGGTCAA-1
AGM3_Lung_TCCTCGAAGCTAATCC-1
AGM3_Lung_TCCTCGACACTATCGA-1
AGM3_Lung_TCCTCGACATGTTCAG-1
AGM3_Lung_TCCTCGAGTCCGTTTC-1
AGM3_Lung_TCCTCTTCATCTCGTC-1
AGM3_Lung_TCCTCTTGTACCGCGT-1
AGM3_Lung_TCCTCTTGTCCCTGTT-1
AGM3_Lung_TCCTCTTTCTCGCTCA-1
AGM3_Lung_TCCTGCACACCGTCGA-1
AGM3_Lung_TCCTGCAGTGCATACT-1
AGM3_Lung_TCCTGCATCCGATTAG-1
AGM3_Lung_TCCTTCTAGTTGCGAG-1
AGM3_Lung_TCCTTCTCAACGGTAG-1
AGM3_Lung_TCCTTCTCACGAGAAC-1
AGM3_Lung_TCCTTCTGTACGAAAT-1
AGM3_Lung_TCCTTCTGTACTCGTA-1
AGM3_Lung_TCCTTCTTCGGCTTCT-1
AGM3_Lung_TCCTTTCCAGCAGATG-1
AGM3_Lung_TCGAACACAAATCAAG-1
AGM3_Lung_TCGAACACAGCGACAA-1
AGM3_Lung_TCGAAGTCAGCTGAAG-1
AGM3_Lung_TCGAAGTGTTAAGGGC-1
AGM3_Lung_TCGAAGTTCTGCGGGT-1
AGM3_Lung_TCGACCTAGAGCATAT-1
AGM3_Lung_TCGACGGAGTGATTCC-1
AGM3_Lung_TCGACGGCACGCGTGT-1
AGM3_Lung_TCGACGGGTCGACGCT-1
AGM3_Lung_TCGACGGTCATTCATC-1
AGM3_Lung_TCGACGGTCCACGTGG-1
AGM3_Lung_TCGACGGTCGTTATCT-1
AGM3_Lung_TCGATTTGTCTTACTT-1
AGM3_Lung_TCGATTTTCGCAGTCG-1
AGM3_Lung_TCGCACTAGAGAAGGT-1
AGM3_Lung_TCGCACTAGTCAAGCG-1
AGM3_Lung_TCGCACTTCACCATGA-1
AGM3_Lung_TCGCTCACACTGCGAC-1
AGM3_Lung_TCGCTCAGTTCCATTT-1
AGM3_Lung_TCGGATAGTAACTTCG-1
AGM3_Lung_TCGGATATCTCCTGTG-1
AGM3_Lung_TCGGATATCTTTGCGC-1
AGM3_Lung_TCGGGACTCATTTCCA-1
AGM3_Lung_TCGGGCATCGCAGTGC-1
AGM3_Lung_TCGGGTGAGGCACGAT-1
AGM3_Lung_TCGGGTGTCGCAGTCG-1
AGM3_Lung_TCGGTCTAGAATGTTG-1
AGM3_Lung_TCGGTCTGTCCGTACG-1
AGM3_Lung_TCGGTCTTCTCGGGAC-1
AGM3_Lung_TCGGTCTTCTGGTGGC-1
AGM3_Lung_TCGTAGAGTCTCCTGT-1
AGM3_Lung_TCGTCCAAGAAGCGCT-1
AGM3_Lung_TCGTCCAAGAATCGAT-1
AGM3_Lung_TCGTGCTCAATAAGGT-1
AGM3_Lung_TCGTGGGCAGGTCCCA-1
AGM3_Lung_TCGTGGGGTTTGAACC-1
AGM3_Lung_TCTAACTGTCTGTTAG-1
AGM3_Lung_TCTAACTGTGCTGCAC-1
AGM3_Lung_TCTACATGTACTAGCT-1
AGM3_Lung_TCTACCGAGATACGAT-1
AGM3_Lung_TCTACCGGTTGGGTAG-1
AGM3_Lung_TCTATACGTCACTTCC-1
AGM3_Lung_TCTATACGTGCCTATA-1
AGM3_Lung_TCTATCAAGCCGGAAT-1
AGM3_Lung_TCTATCAAGGCACCAA-1
AGM3_Lung_TCTATCAAGGCTTAAA-1
AGM3_Lung_TCTATCACATCGGAGA-1
AGM3_Lung_TCTCACGAGGCTCAAG-1
AGM3_Lung_TCTCACGCACCTGATA-1
AGM3_Lung_TCTCACGGTAACTGCT-1
AGM3_Lung_TCTCACGGTTGCGAAG-1
AGM3_Lung_TCTCAGCAGAAAGTCT-1
AGM3_Lung_TCTCAGCAGGATGGCT-1
AGM3_Lung_TCTCAGCAGGTATCTC-1
AGM3_Lung_TCTCAGCCACATAACC-1
AGM3_Lung_TCTCAGCCAGTGGTGA-1
AGM3_Lung_TCTCAGCGTTCTCGCT-1
AGM3_Lung_TCTCAGCTCAACTGAC-1
AGM3_Lung_TCTCCGAGTTGCGGAA-1
AGM3_Lung_TCTCTGGCACTCGATA-1
AGM3_Lung_TCTCTGGCATATCTCT-1
AGM3_Lung_TCTCTGGCATGGGTCC-1
AGM3_Lung_TCTCTGGGTGCCCACA-1
AGM3_Lung_TCTGCCATCAACACCA-1
AGM3_Lung_TCTGGCTGTCATAACC-1
AGM3_Lung_TCTTAGTAGGGCAAGG-1
AGM3_Lung_TCTTAGTCAAGAGTGC-1
AGM3_Lung_TCTTAGTGTCCTGGGT-1
AGM3_Lung_TCTTCCTCAGGGAATC-1
AGM3_Lung_TCTTGCGAGGACAGTC-1
AGM3_Lung_TCTTGCGAGGGTGGGA-1
AGM3_Lung_TCTTGCGGTGCCTACG-1
AGM3_Lung_TGAACGTAGTGCTCAT-1
AGM3_Lung_TGAACGTGTCCGAAAG-1
AGM3_Lung_TGAATCGAGCATGATA-1
AGM3_Lung_TGAATCGCAGGGAGAG-1
AGM3_Lung_TGAATGCCATTATGCG-1
AGM3_Lung_TGAATGCGTTGCCGAC-1
AGM3_Lung_TGACAGTGTCGTCTCT-1
AGM3_Lung_TGACAGTGTCTCAGAT-1
AGM3_Lung_TGACCCTAGTATGGAT-1
AGM3_Lung_TGACCCTCACTACCGG-1
AGM3_Lung_TGACGCGAGCTGCGAA-1
AGM3_Lung_TGACGCGCAAGGCCTC-1
AGM3_Lung_TGACGCGCATTCGGGC-1
AGM3_Lung_TGACGCGGTTGCCGAC-1
AGM3_Lung_TGACGCGTCTGTCAGA-1
AGM3_Lung_TGACTCCAGTTGCTGT-1
AGM3_Lung_TGACTCCCACTACCGG-1
AGM3_Lung_TGACTCCCAGCAGAAC-1
AGM3_Lung_TGAGACTGTATTTCTC-1
AGM3_Lung_TGAGCATCAGCTAACT-1
AGM3_Lung_TGAGCATGTGTCCAAT-1
AGM3_Lung_TGAGCGCAGACCAACG-1
AGM3_Lung_TGAGCGCAGAGTCTTC-1
AGM3_Lung_TGAGCGCAGGTCTACT-1
AGM3_Lung_TGAGCGCCAGATCACT-1
AGM3_Lung_TGAGCGCTCCACGTGG-1
AGM3_Lung_TGAGGAGAGAGACAAG-1
AGM3_Lung_TGAGGAGCAAGTTTGC-1
AGM3_Lung_TGAGGAGCATAGCTGT-1
AGM3_Lung_TGAGGAGTCCGGACGT-1
AGM3_Lung_TGAGGAGTCGTGGGTC-1
AGM3_Lung_TGAGGGACAAGGTCAG-1
AGM3_Lung_TGAGGTTGTTGTAAAG-1
AGM3_Lung_TGAGTCATCACTACGA-1
AGM3_Lung_TGAGTCATCTTAGGAC-1
AGM3_Lung_TGATCAGAGCATGTTC-1
AGM3_Lung_TGATCAGCACTGTCGG-1
AGM3_Lung_TGATCAGCAGAGACTG-1
AGM3_Lung_TGATCAGCATTGGCAT-1
AGM3_Lung_TGATCTTCACAATGTC-1
AGM3_Lung_TGATCTTCATGGCACC-1
AGM3_Lung_TGATCTTTCTGTAACG-1
AGM3_Lung_TGATGCAAGAGGATCC-1
AGM3_Lung_TGATGCAAGGTACAGC-1
AGM3_Lung_TGATGCACACCTCGTT-1
AGM3_Lung_TGATGCAGTGACACAG-1
AGM3_Lung_TGATGCAGTGCCGAAA-1
AGM3_Lung_TGATGCAGTTAAGTCC-1
AGM3_Lung_TGATGCATCAAGGTGG-1
AGM3_Lung_TGATGGTTCTCAAAGC-1
AGM3_Lung_TGATTCTAGAGTCACG-1
AGM3_Lung_TGATTCTGTCGATTCA-1
AGM3_Lung_TGATTCTTCTGAACGT-1
AGM3_Lung_TGATTTCAGGGACACT-1
AGM3_Lung_TGATTTCAGGTCCCTG-1
AGM3_Lung_TGATTTCTCCAAGCCG-1
AGM3_Lung_TGATTTCTCCTGTACC-1
AGM3_Lung_TGCACGGCAACTGCTA-1
AGM3_Lung_TGCACGGGTAAGGCTG-1
AGM3_Lung_TGCAGATCATATAGCC-1
AGM3_Lung_TGCAGATGTGATGAAT-1
AGM3_Lung_TGCAGATTCGGTCATA-1
AGM3_Lung_TGCAGGCAGCATATGA-1
AGM3_Lung_TGCAGGCCAACTGAAA-1
AGM3_Lung_TGCAGTACACCTATCC-1
AGM3_Lung_TGCATCCTCGCGCTGA-1
AGM3_Lung_TGCATGACAGGCATGA-1
AGM3_Lung_TGCATGAGTCTACACA-1
AGM3_Lung_TGCATGAGTTAAGACA-1
AGM3_Lung_TGCCGAGAGGTGGTTG-1
AGM3_Lung_TGCCGAGCACACACTA-1
AGM3_Lung_TGCGACGTCCCGAATA-1
AGM3_Lung_TGCGATACAGGCGTTC-1
AGM3_Lung_TGCGATAGTCCACACG-1
AGM3_Lung_TGCGGCACACTTGTGA-1
AGM3_Lung_TGCTCGTTCACTTGGA-1
AGM3_Lung_TGCTCGTTCGCTAAAC-1
AGM3_Lung_TGCTCGTTCTACCTTA-1
AGM3_Lung_TGCTGAACAGAAGTGC-1
AGM3_Lung_TGCTTCGAGGCACCAA-1
AGM3_Lung_TGCTTCGAGTACAGAT-1
AGM3_Lung_TGCTTCGCAGAGTCTT-1
AGM3_Lung_TGCTTCGCAGCGAGTA-1
AGM3_Lung_TGCTTGCAGGCGATAC-1
AGM3_Lung_TGCTTGCAGTCCTACA-1
AGM3_Lung_TGGAACTAGCTGTTCA-1
AGM3_Lung_TGGAACTAGTGGAAAG-1
AGM3_Lung_TGGAACTGTGTATTGC-1
AGM3_Lung_TGGAGAGCAGTTTCAG-1
AGM3_Lung_TGGAGAGCATGCCGCA-1
AGM3_Lung_TGGAGAGTCGGACGTC-1
AGM3_Lung_TGGAGGAAGCTGTCCG-1
AGM3_Lung_TGGAGGAAGTCATACC-1
AGM3_Lung_TGGAGGATCGACACCG-1
AGM3_Lung_TGGATCAAGCCACCGT-1
AGM3_Lung_TGGATGTCATGGATCT-1
AGM3_Lung_TGGATGTGTTAATCGC-1
AGM3_Lung_TGGCGTGAGACCTCCG-1
AGM3_Lung_TGGCGTGAGGTTACCT-1
AGM3_Lung_TGGCGTGTCGTGGGTC-1
AGM3_Lung_TGGCGTGTCTAACACG-1
AGM3_Lung_TGGGAAGAGCAGGTCA-1
AGM3_Lung_TGGGAAGCAAATCAAG-1
AGM3_Lung_TGGGAAGCATTGTAGC-1
AGM3_Lung_TGGGAAGGTGTCTTGA-1
AGM3_Lung_TGGGAGAAGAGGGTCT-1
AGM3_Lung_TGGGAGACACAAATGA-1
AGM3_Lung_TGGGAGAGTACGGGAT-1
AGM3_Lung_TGGGATTAGCCATCCG-1
AGM3_Lung_TGGGCGTCATCCAACA-1
AGM3_Lung_TGGGCGTTCGTTAGTG-1
AGM3_Lung_TGGGTTAGTACCGTGC-1
AGM3_Lung_TGGTACAAGGTATTGA-1
AGM3_Lung_TGGTACAAGTGCCCGT-1
AGM3_Lung_TGGTACACAGCGGTCT-1
AGM3_Lung_TGGTACACAGTTCCAA-1
AGM3_Lung_TGGTACATCAAAGACA-1
AGM3_Lung_TGGTAGTCACTGGCGT-1
AGM3_Lung_TGGTGATTCTGTCCCA-1
AGM3_Lung_TGGTTAGAGACTCTTG-1
AGM3_Lung_TGGTTAGAGAGATGCC-1
AGM3_Lung_TGGTTAGAGGATTACA-1
AGM3_Lung_TGGTTAGTCAGCACCG-1
AGM3_Lung_TGGTTAGTCGAGTGGA-1
AGM3_Lung_TGTAACGAGTTGAATG-1
AGM3_Lung_TGTAAGCAGTGGTGAC-1
AGM3_Lung_TGTAAGCGTAAGCAAT-1
AGM3_Lung_TGTAAGCTCTCGCTTG-1
AGM3_Lung_TGTAAGCTCTGGGCAC-1
AGM3_Lung_TGTAGACAGGGTTAAT-1
AGM3_Lung_TGTAGACCAGCGTGCT-1
AGM3_Lung_TGTAGACGTATGATCC-1
AGM3_Lung_TGTCAGAAGCAGTAAT-1
AGM3_Lung_TGTCAGAAGCCTCATA-1
AGM3_Lung_TGTCAGAAGCGTTCCG-1
AGM3_Lung_TGTCAGAGTATCAGCT-1
AGM3_Lung_TGTCCACCAAGGCAAC-1
AGM3_Lung_TGTCCACTCCATCTGC-1
AGM3_Lung_TGTCCCACAGCGTTTA-1
AGM3_Lung_TGTCCCAGTCTGCATA-1
AGM3_Lung_TGTCCTGGTTGCACGC-1
AGM3_Lung_TGTGAGTAGAGTCTGG-1
AGM3_Lung_TGTGAGTAGCTCCACG-1
AGM3_Lung_TGTGAGTAGTCGGCAA-1
AGM3_Lung_TGTGAGTTCATGACAC-1
AGM3_Lung_TGTGAGTTCCCGTGAG-1
AGM3_Lung_TGTGGCGCATCCAATG-1
AGM3_Lung_TGTGGCGTCCACACAA-1
AGM3_Lung_TGTGTGACAAAGCTCT-1
AGM3_Lung_TGTGTGACAATCGTCA-1
AGM3_Lung_TGTTACTAGGGCTAAC-1
AGM3_Lung_TGTTACTAGGGTACGT-1
AGM3_Lung_TGTTACTCACACACTA-1
AGM3_Lung_TGTTACTGTAGGACTG-1
AGM3_Lung_TGTTACTGTCGTACAT-1
AGM3_Lung_TGTTCATAGCTGAGCA-1
AGM3_Lung_TGTTCATAGTCCCTAA-1
AGM3_Lung_TGTTCTAGTAGAGACC-1
AGM3_Lung_TGTTCTAGTCCGAAGA-1
AGM3_Lung_TGTTGAGCATCGAACT-1
AGM3_Lung_TGTTGAGGTCGGTGAA-1
AGM3_Lung_TGTTGGACACAATCTG-1
AGM3_Lung_TGTTGGACACGGATCC-1
AGM3_Lung_TGTTGGACAGGACTAG-1
AGM3_Lung_TGTTTGTAGCCATTGT-1
AGM3_Lung_TGTTTGTCAAGTTCCA-1
AGM3_Lung_TGTTTGTGTGTTATCG-1
AGM3_Lung_TTAATCCAGTATGACA-1
AGM3_Lung_TTAATCCGTGACAGCA-1
AGM3_Lung_TTACCATAGAGATTCA-1
AGM3_Lung_TTACCATAGGCAGCTA-1
AGM3_Lung_TTACCATCACGAGAAC-1
AGM3_Lung_TTACCATGTGTGATGG-1
AGM3_Lung_TTACCGCAGGCTTAGG-1
AGM3_Lung_TTACCGCCATCCGGCA-1
AGM3_Lung_TTACCGCGTTGAGGAC-1
AGM3_Lung_TTACGCCCACTACACA-1
AGM3_Lung_TTACGCCGTGAGGCAT-1
AGM3_Lung_TTACGTTAGTGGTTCT-1
AGM3_Lung_TTACTGTAGATAGCAT-1
AGM3_Lung_TTACTGTAGCTAAATG-1
AGM3_Lung_TTACTGTGTGCCCTTT-1
AGM3_Lung_TTAGGCAAGAAGGGAT-1
AGM3_Lung_TTAGGCACACAAGGTG-1
AGM3_Lung_TTAGGCACAGCCTTCT-1
AGM3_Lung_TTAGGCACATAGATGA-1
AGM3_Lung_TTAGGCACATGGAACG-1
AGM3_Lung_TTAGGCAGTACTGTTG-1
AGM3_Lung_TTAGGGTAGTAACCTC-1
AGM3_Lung_TTAGGGTGTCTTACTT-1
AGM3_Lung_TTAGGGTTCCACGGAC-1
AGM3_Lung_TTAGGGTTCCACTTCG-1
AGM3_Lung_TTAGTCTAGCAACCAG-1
AGM3_Lung_TTAGTCTCAACTCGAT-1
AGM3_Lung_TTAGTCTCAAGATTGA-1
AGM3_Lung_TTAGTCTCAGCCGGTT-1
AGM3_Lung_TTAGTCTGTAGCTTTG-1
AGM3_Lung_TTAGTCTGTGAACTAA-1
AGM3_Lung_TTATTGCGTAATACCC-1
AGM3_Lung_TTATTGCGTTCAGCGC-1
AGM3_Lung_TTATTGCGTTGTTTGG-1
AGM3_Lung_TTATTGCTCTACGCAA-1
AGM3_Lung_TTCAATCCAAACGGCA-1
AGM3_Lung_TTCAATCCAGGACATG-1
AGM3_Lung_TTCAATCCAGTGTGGA-1
AGM3_Lung_TTCAATCTCCACCTGT-1
AGM3_Lung_TTCAATCTCCAGCACG-1
AGM3_Lung_TTCAATCTCTGGAGAG-1
AGM3_Lung_TTCACCGGTACGGCAA-1
AGM3_Lung_TTCACCGTCAGGAGAC-1
AGM3_Lung_TTCACGCAGGAATCGC-1
AGM3_Lung_TTCACGCCACACACGC-1
AGM3_Lung_TTCAGGAAGCACTCTA-1
AGM3_Lung_TTCAGGAAGGACATCG-1
AGM3_Lung_TTCAGGAAGGATACAT-1
AGM3_Lung_TTCAGGATCGCAGTGC-1
AGM3_Lung_TTCATGTCATGGCCAC-1
AGM3_Lung_TTCATGTGTTCCCAAA-1
AGM3_Lung_TTCATTGAGAAACTCA-1
AGM3_Lung_TTCATTGCAGTAGATA-1
AGM3_Lung_TTCCAATCAAGAATGT-1
AGM3_Lung_TTCCAATTCTACCAGA-1
AGM3_Lung_TTCCACGAGCAGTCTT-1
AGM3_Lung_TTCCACGGTTTGGCTA-1
AGM3_Lung_TTCCACGTCTTCTCAA-1
AGM3_Lung_TTCCGGTAGTCGTTAC-1
AGM3_Lung_TTCCGGTCACAAGTGG-1
AGM3_Lung_TTCCGGTGTGATGGCA-1
AGM3_Lung_TTCCGGTGTTGCAACT-1
AGM3_Lung_TTCCGGTTCGACGAGA-1
AGM3_Lung_TTCCGGTTCGTGTGGC-1
AGM3_Lung_TTCCGTGAGCGTGTCC-1
AGM3_Lung_TTCCGTGCATGAGGGT-1
AGM3_Lung_TTCCTAATCTCAGGCG-1
AGM3_Lung_TTCCTCTCATGCCGCA-1
AGM3_Lung_TTCCTTCAGAAATCCA-1
AGM3_Lung_TTCCTTCCACGCGCAT-1
AGM3_Lung_TTCCTTCCAGATCATC-1
AGM3_Lung_TTCGATTCAAAGCTAA-1
AGM3_Lung_TTCGCTGCAATCTCTT-1
AGM3_Lung_TTCGCTGCAGGTTCGC-1
AGM3_Lung_TTCGCTGGTATGGAGC-1
AGM3_Lung_TTCGCTGGTCAGTCCG-1
AGM3_Lung_TTCGGTCCAGTTTCAG-1
AGM3_Lung_TTCGGTCCATCCAATG-1
AGM3_Lung_TTCGGTCGTGTGAATA-1
AGM3_Lung_TTCGGTCTCACTGGTA-1
AGM3_Lung_TTCGGTCTCCGCACGA-1
AGM3_Lung_TTCTAGTAGAGGCGTT-1
AGM3_Lung_TTCTAGTAGCACCGTC-1
AGM3_Lung_TTCTAGTCAGTCTCTC-1
AGM3_Lung_TTCTCTCAGAACGCGT-1
AGM3_Lung_TTCTCTCCATTATGCG-1
AGM3_Lung_TTCTCTCGTAGCTTAC-1
AGM3_Lung_TTCTGTAAGTACTGTC-1
AGM3_Lung_TTCTTCCAGAGAGCCT-1
AGM3_Lung_TTCTTCCCACAACCGC-1
AGM3_Lung_TTCTTCCTCGAGATAA-1
AGM3_Lung_TTCTTGATCGAAGCCC-1
AGM3_Lung_TTCTTGATCTGGGTCG-1
AGM3_Lung_TTGAACGAGCGATGGT-1
AGM3_Lung_TTGAACGCACCATTCC-1
AGM3_Lung_TTGACCCAGGCACTAG-1
AGM3_Lung_TTGAGTGTCTTCACAT-1
AGM3_Lung_TTGATGGGTCCTACGG-1
AGM3_Lung_TTGCCTGTCGCCTTTG-1
AGM3_Lung_TTGCGTCAGACCATTC-1
AGM3_Lung_TTGCGTCCAACTCGTA-1
AGM3_Lung_TTGCGTCGTTCCGGTG-1
AGM3_Lung_TTGCTGCAGACGCAGT-1
AGM3_Lung_TTGCTGCCACGCCAGT-1
AGM3_Lung_TTGCTGCTCAACCTTT-1
AGM3_Lung_TTGGATGTCTTTACAC-1
AGM3_Lung_TTGGGATCAATACGAA-1
AGM3_Lung_TTGGGATGTCTGATCA-1
AGM3_Lung_TTGGGATTCAAATGCC-1
AGM3_Lung_TTGGGCGAGGAACGAA-1
AGM3_Lung_TTGGGTAAGGAACTCG-1
AGM3_Lung_TTGGGTACAACACGTT-1
AGM3_Lung_TTGGGTACACAGCTGC-1
AGM3_Lung_TTGGTTTTCTGGGCAC-1
AGM3_Lung_TTGTGGAGTCTCGGGT-1
AGM3_Lung_TTGTGGAGTTAAGACA-1
AGM3_Lung_TTGTGGATCTAAGGAA-1
AGM3_Lung_TTGTGTTAGAGGGTAA-1
AGM3_Lung_TTGTGTTCACTATCCC-1
AGM3_Lung_TTGTGTTCACTGCGAC-1
AGM3_Lung_TTGTGTTCATTCCTAT-1
AGM3_Lung_TTGTTCACAAGGGTCA-1
AGM3_Lung_TTGTTGTAGAATTGTG-1
AGM3_Lung_TTGTTGTCACTCCTTG-1
AGM3_Lung_TTGTTGTGTCCACACG-1
AGM3_Lung_TTGTTGTTCAAGCCTA-1
AGM3_Lung_TTGTTTGAGAACCCGA-1
AGM3_Lung_TTGTTTGCAATGGCAG-1
AGM3_Lung_TTGTTTGTCTCGTGGG-1
AGM3_Lung_TTTACCAAGAAACCAT-1
AGM3_Lung_TTTACCAAGCTGACAG-1
AGM3_Lung_TTTACCAGTAACATAG-1
AGM3_Lung_TTTACGTAGGCACGAT-1
AGM3_Lung_TTTACGTCAAATTAGG-1
AGM3_Lung_TTTACTGCAAGCACAG-1
AGM3_Lung_TTTACTGCAAGTGGGT-1
AGM3_Lung_TTTACTGGTCCTTTGC-1
AGM3_Lung_TTTAGTCAGCCAGAGT-1
AGM3_Lung_TTTAGTCAGCTTGTGT-1
AGM3_Lung_TTTAGTCCATACCGTA-1
AGM3_Lung_TTTATGCAGGACGCTA-1
AGM3_Lung_TTTATGCCAATCTCGA-1
AGM3_Lung_TTTATGCGTACCCAGC-1
AGM3_Lung_TTTATGCGTCACTCAA-1
AGM3_Lung_TTTATGCGTGGCTCTG-1
AGM3_Lung_TTTATGCGTTTAGTCG-1
AGM3_Lung_TTTCACAAGAAACACT-1
AGM3_Lung_TTTCAGTTCGACACTA-1
AGM3_Lung_TTTCCTCAGCTATCCA-1
AGM3_Lung_TTTCGATAGCCGGATA-1
AGM3_Lung_TTTCGATCAGGTCAGA-1
AGM3_Lung_TTTGACTCAAAGGCAC-1
AGM3_Lung_TTTGACTTCTTGATTC-1
AGM3_Lung_TTTGATCAGGGAACAA-1
AGM3_Lung_TTTGATCCATTCCTCG-1
AGM3_Lung_TTTGATCTCGAGAAGC-1
AGM3_Lung_TTTGGAGAGGCTTAAA-1
AGM3_Lung_TTTGGAGCAAAGCTAA-1
AGM3_Lung_TTTGGAGCAAGATTGA-1
AGM3_Lung_TTTGGAGCACGGTGCT-1
AGM3_Lung_TTTGGAGCACGTTGGC-1
AGM3_Lung_TTTGGAGTCTTAGTTC-1
AGM3_Lung_TTTGGTTCACACCTAA-1
AGM3_Lung_TTTGGTTGTACCTATG-1
AGM3_Lung_TTTGGTTGTAGCCAGA-1
AGM4_Lung_AAACGAAAGCGTGTCC-1
AGM4_Lung_AAACGAAAGGACCCAA-1
AGM4_Lung_AAACGAAAGTGTGTTC-1
AGM4_Lung_AAACGCTAGGTGTGAC-1
AGM4_Lung_AAAGAACGTGCTATTG-1
AGM4_Lung_AAAGAACTCGGCCTTT-1
AGM4_Lung_AAAGGTACACAGAGCA-1
AGM4_Lung_AAAGTCCAGCAGATAT-1
AGM4_Lung_AAAGTCCTCACACGAT-1
AGM4_Lung_AAAGTCCTCATGACAC-1
AGM4_Lung_AAATGGACAACAGATA-1
AGM4_Lung_AAATGGATCTCTGACC-1
AGM4_Lung_AACAAGAAGTTGGCTT-1
AGM4_Lung_AACCAACCAGCACCCA-1
AGM4_Lung_AACCACAGTATCCCTC-1
AGM4_Lung_AACCCAAGTATAGGGC-1
AGM4_Lung_AACCTGAGTAGAGGAA-1
AGM4_Lung_AACCTTTGTCTCAGAT-1
AGM4_Lung_AACGGGACATCTTAGG-1
AGM4_Lung_AACGTCAAGTGCGCTC-1
AGM4_Lung_AACGTCACAAGACTGG-1
AGM4_Lung_AACGTCAGTGAACTAA-1
AGM4_Lung_AACTTCTCACAAACGG-1
AGM4_Lung_AACTTCTTCACTCACC-1
AGM4_Lung_AAGAACAAGAAACCAT-1
AGM4_Lung_AAGACAACAGTAACCT-1
AGM4_Lung_AAGACTCCACAAGTTC-1
AGM4_Lung_AAGATAGTCTGCTGAA-1
AGM4_Lung_AAGCCATAGCCGCACT-1
AGM4_Lung_AAGCCATCAAGCTACT-1
AGM4_Lung_AAGCGAGAGAGTCAGC-1
AGM4_Lung_AAGCGAGGTCCTCAGG-1
AGM4_Lung_AAGCGTTAGAGCCGAT-1
AGM4_Lung_AAGGAATGTTCCAGGC-1
AGM4_Lung_AAGGTAAAGTAGGATT-1
AGM4_Lung_AAGGTAACAACTCCAA-1
AGM4_Lung_AAGTACCCAATCGCCG-1
AGM4_Lung_AAGTACCGTGTTCCTC-1
AGM4_Lung_AAGTACCTCTTCCAGC-1
AGM4_Lung_AAGTCGTTCCACCCTA-1
AGM4_Lung_AAGTCGTTCGCCGAAC-1
AGM4_Lung_AAGTTCGAGACTTAAG-1
AGM4_Lung_AAGTTCGGTCGTTATG-1
AGM4_Lung_AATAGAGAGTCCGCCA-1
AGM4_Lung_AATAGAGGTATAATGG-1
AGM4_Lung_AATAGAGTCGCTACAA-1
AGM4_Lung_AATCGACTCTCCTGCA-1
AGM4_Lung_AATGAAGGTACTCCCT-1
AGM4_Lung_AATGAAGGTTGTGGCC-1
AGM4_Lung_AATGGCTTCCAGTGTA-1
AGM4_Lung_AATTCCTAGGATGGCT-1
AGM4_Lung_AATTCCTGTGTCTCCT-1
AGM4_Lung_AATTTCCAGCATCCCG-1
AGM4_Lung_AATTTCCCACGTTCGG-1
AGM4_Lung_ACAAGCTTCATCACCC-1
AGM4_Lung_ACACAGTCAGAGGAAA-1
AGM4_Lung_ACACAGTCATGTGGTT-1
AGM4_Lung_ACACAGTCATTCACCC-1
AGM4_Lung_ACACCAATCGGTGCAC-1
AGM4_Lung_ACACGCGAGACCATTC-1
AGM4_Lung_ACACGCGGTTCAACGT-1
AGM4_Lung_ACACTGAGTGGGATTG-1
AGM4_Lung_ACAGAAAGTTGCCGCA-1
AGM4_Lung_ACAGCCGCACCTCGTT-1
AGM4_Lung_ACAGCCGGTGGTAATA-1
AGM4_Lung_ACAGGGACACGACCTG-1
AGM4_Lung_ACAGGGAGTCATTGCA-1
AGM4_Lung_ACAGGGAGTTAAGACA-1
AGM4_Lung_ACATCCCAGGAGAGGC-1
AGM4_Lung_ACATCGAAGACATGCG-1
AGM4_Lung_ACATTTCTCTTCGACC-1
AGM4_Lung_ACCAACACACGTATAC-1
AGM4_Lung_ACCATTTAGGTCCGAA-1
AGM4_Lung_ACCATTTTCTAGACAC-1
AGM4_Lung_ACCCTTGGTATCGCAT-1
AGM4_Lung_ACCGTTCCAGGTGACA-1
AGM4_Lung_ACCTGAAAGACAACAT-1
AGM4_Lung_ACCTGTCGTGGCTCTG-1
AGM4_Lung_ACGATCAAGCTTCATG-1
AGM4_Lung_ACGATCACAACGGCCT-1
AGM4_Lung_ACGATGTAGTACCCTA-1
AGM4_Lung_ACGCACGAGTGCACCC-1
AGM4_Lung_ACGGAAGCAATGAACA-1
AGM4_Lung_ACGGGTCAGGTTGCCC-1
AGM4_Lung_ACGGGTCAGTCAGCGA-1
AGM4_Lung_ACGGTCGGTAGGTGCA-1
AGM4_Lung_ACGGTTATCCGTCACT-1
AGM4_Lung_ACGTAGTAGAAGGGAT-1
AGM4_Lung_ACGTAGTTCTTACCAT-1
AGM4_Lung_ACGTCCTGTAATCAGA-1
AGM4_Lung_ACGTCCTTCATGGATC-1
AGM4_Lung_ACGTTCCGTTGCATAC-1
AGM4_Lung_ACGTTCCTCCATTCAT-1
AGM4_Lung_ACTACGAAGTGCACTT-1
AGM4_Lung_ACTATCTAGCTAGCCC-1
AGM4_Lung_ACTCCCAAGGGATCAC-1
AGM4_Lung_ACTCCCAGTACCGGAA-1
AGM4_Lung_ACTCCCATCTCGGCTT-1
AGM4_Lung_ACTCTCGGTACAATAG-1
AGM4_Lung_ACTGATGTCCAAACCA-1
AGM4_Lung_ACTGCAAGTTAGGGAC-1
AGM4_Lung_ACTGCAATCACTTGGA-1
AGM4_Lung_ACTTCGCCAGAGGCAT-1
AGM4_Lung_AGAAATGTCTCATGCC-1
AGM4_Lung_AGAACAAAGACATATG-1
AGM4_Lung_AGAACCTTCAGCATTG-1
AGM4_Lung_AGAAGCGCATTGAGGG-1
AGM4_Lung_AGACAAACAGGCACTC-1
AGM4_Lung_AGACAAACATAATCCG-1
AGM4_Lung_AGACCATCAGAGGTAC-1
AGM4_Lung_AGACCATTCCAGCAAT-1
AGM4_Lung_AGACCATTCTGTCCGT-1
AGM4_Lung_AGACCCGGTGGAAATT-1
AGM4_Lung_AGACCCGGTTATTCCT-1
AGM4_Lung_AGACTCAAGCATTTGC-1
AGM4_Lung_AGACTCACATACTGTG-1
AGM4_Lung_AGAGAATTCACTGTCC-1
AGM4_Lung_AGAGAATTCCACTTCG-1
AGM4_Lung_AGAGAGCCAAGTTCGT-1
AGM4_Lung_AGAGAGCGTTAGAGTA-1
AGM4_Lung_AGAGCAGAGACTTCCA-1
AGM4_Lung_AGAGCAGTCCGTTGGG-1
AGM4_Lung_AGAGCCCAGTCTCTGA-1
AGM4_Lung_AGATAGAAGGCACTCC-1
AGM4_Lung_AGATAGATCTACGCGG-1
AGM4_Lung_AGATGCTGTTCAACGT-1
AGM4_Lung_AGCATCAGTTGTGTTG-1
AGM4_Lung_AGCGCCACACTTGTGA-1
AGM4_Lung_AGCGCTGCATGGCTGC-1
AGM4_Lung_AGCGCTGGTGGATCGA-1
AGM4_Lung_AGCGTCGCACGCTATA-1
AGM4_Lung_AGCTACAAGAGCTTTC-1
AGM4_Lung_AGCTACACAAGGACAC-1
AGM4_Lung_AGCTCAACAATCAAGA-1
AGM4_Lung_AGCTTCCTCATCACTT-1
AGM4_Lung_AGGAAATGTGGAAATT-1
AGM4_Lung_AGGAATAAGCCGTCGT-1
AGM4_Lung_AGGAATAGTGCCGAAA-1
AGM4_Lung_AGGAGGTGTCGTCGGT-1
AGM4_Lung_AGGCCACTCCCAGGCA-1
AGM4_Lung_AGGGAGTGTCGTGGAA-1
AGM4_Lung_AGGGCCTCAATTCTCT-1
AGM4_Lung_AGGGCTCCATTGCCTC-1
AGM4_Lung_AGGGTTTAGTCATGCT-1
AGM4_Lung_AGGGTTTCACCCTGTT-1
AGM4_Lung_AGGTAGGCAGAGTTCT-1
AGM4_Lung_AGGTCATAGCTGACTT-1
AGM4_Lung_AGGTCATTCGTGGAAG-1
AGM4_Lung_AGGTTACTCTGGCCTT-1
AGM4_Lung_AGTACCAAGTGCCGAA-1
AGM4_Lung_AGTACTGAGGTGCCTC-1
AGM4_Lung_AGTACTGCAAATTGCC-1
AGM4_Lung_AGTAGCTAGGCAGTCA-1
AGM4_Lung_AGTAGCTCAGCAGATG-1
AGM4_Lung_AGTAGTCAGGAACATT-1
AGM4_Lung_AGTCAACAGCCATTGT-1
AGM4_Lung_AGTCAACGTCTTGCGG-1
AGM4_Lung_AGTCAACTCGTCCTTG-1
AGM4_Lung_AGTCACATCTGGTCAA-1
AGM4_Lung_AGTCTCCTCTCACTCG-1
AGM4_Lung_AGTGATCGTTTCCCAC-1
AGM4_Lung_AGTGCCGAGATACCAA-1
AGM4_Lung_AGTGTTGCACTTGAAC-1
AGM4_Lung_AGTGTTGGTCCATAGT-1
AGM4_Lung_AGTTCGAAGCCACAAG-1
AGM4_Lung_AGTTCGAGTAAGACCG-1
AGM4_Lung_ATACCGACAACGTTAC-1
AGM4_Lung_ATACCGAGTTCTAACG-1
AGM4_Lung_ATACTTCGTTCGTACA-1
AGM4_Lung_ATAGACCCACCAGTAT-1
AGM4_Lung_ATAGACCGTGAGTAAT-1
AGM4_Lung_ATAGAGATCAACCCGG-1
AGM4_Lung_ATAGGCTGTGAATTAG-1
AGM4_Lung_ATCACAGCAGTCTCTC-1
AGM4_Lung_ATCACGAGTATGTCAC-1
AGM4_Lung_ATCAGGTAGTTTCTTC-1
AGM4_Lung_ATCAGGTTCTGAACGT-1
AGM4_Lung_ATCATTCAGATGACAT-1
AGM4_Lung_ATCCACCAGGCTGAAC-1
AGM4_Lung_ATCCACCAGTTGCATC-1
AGM4_Lung_ATCCACCTCATTTCCA-1
AGM4_Lung_ATCCACCTCGTGGCTG-1
AGM4_Lung_ATCCCTGAGGTAGGCT-1
AGM4_Lung_ATCCGTCCAAATGCTC-1
AGM4_Lung_ATCCTATCAATGGCAG-1
AGM4_Lung_ATCCTATTCTAGTTCT-1
AGM4_Lung_ATCGATGTCCTGTTGC-1
AGM4_Lung_ATCGATGTCGCTCATC-1
AGM4_Lung_ATCGCCTGTGACGTCC-1
AGM4_Lung_ATCGCCTTCATACGGT-1
AGM4_Lung_ATCGGATAGTACCATC-1
AGM4_Lung_ATCGGATTCGTACCTC-1
AGM4_Lung_ATCGTCCAGTTCGGTT-1
AGM4_Lung_ATCGTCCTCCGGTTCT-1
AGM4_Lung_ATGAAAGGTCGATTTG-1
AGM4_Lung_ATGACCAAGTTACGTC-1
AGM4_Lung_ATGATCGAGTCTTCCC-1
AGM4_Lung_ATGCATGCACTGGCGT-1
AGM4_Lung_ATGGAGGGTTCTCTAT-1
AGM4_Lung_ATGGAGGTCAACCGAT-1
AGM4_Lung_ATGGATCTCTCAGTCC-1
AGM4_Lung_ATGGGAGAGCTACTAC-1
AGM4_Lung_ATGGGAGCACCCTTAC-1
AGM4_Lung_ATGGGTTAGTCTGTAC-1
AGM4_Lung_ATGGTTGAGCACTAGG-1
AGM4_Lung_ATGTCCCGTCTGTGAT-1
AGM4_Lung_ATTACCTCAACGTTAC-1
AGM4_Lung_ATTACTCTCAAGCCTA-1
AGM4_Lung_ATTATCCAGTGAGGTC-1
AGM4_Lung_ATTATCCCACCGTGGT-1
AGM4_Lung_ATTATCCGTCCACACG-1
AGM4_Lung_ATTCAGGCACATACGT-1
AGM4_Lung_ATTCAGGCACCTCTAC-1
AGM4_Lung_ATTCCATCACATTCTT-1
AGM4_Lung_ATTCCCGGTCCCACGA-1
AGM4_Lung_ATTCCTATCACTCGAA-1
AGM4_Lung_ATTCGTTAGATACAGT-1
AGM4_Lung_ATTCGTTCACCTTCCA-1
AGM4_Lung_ATTCTTGCATGCACTA-1
AGM4_Lung_ATTGTTCGTGGCGTAA-1
AGM4_Lung_ATTTACCGTTCAACGT-1
AGM4_Lung_ATTTCACGTACTCGAT-1
AGM4_Lung_CAAAGAACACTGAGGA-1
AGM4_Lung_CAACAACGTGGAAGTC-1
AGM4_Lung_CAACAACTCTCGGTCT-1
AGM4_Lung_CAACCAAAGAGTCAGC-1
AGM4_Lung_CAACCAAGTCTAGTGT-1
AGM4_Lung_CAACCAAGTTGTGGAG-1
AGM4_Lung_CAACCTCCACACTGGC-1
AGM4_Lung_CAACGGCTCTCGAGTA-1
AGM4_Lung_CAAGACTGTCTACATG-1
AGM4_Lung_CAAGAGGAGTTGGGAC-1
AGM4_Lung_CAAGGGACAGGATCTT-1
AGM4_Lung_CAATCGAGTCTAGATC-1
AGM4_Lung_CAATGACCATCCTTGC-1
AGM4_Lung_CAATGACGTGTTCATG-1
AGM4_Lung_CACAACAGTATGAGAT-1
AGM4_Lung_CACAGATCAACATACC-1
AGM4_Lung_CACAGATGTACGTTCA-1
AGM4_Lung_CACAGGCCAGGCGATA-1
AGM4_Lung_CACATGACATTGAGCT-1
AGM4_Lung_CACATGATCAATCGGT-1
AGM4_Lung_CACCAAAAGGTGCAGT-1
AGM4_Lung_CACGAATAGGAACTCG-1
AGM4_Lung_CACGGGTTCGAACTCA-1
AGM4_Lung_CACGTGGGTTTACCTT-1
AGM4_Lung_CACTAAGAGACCCTTA-1
AGM4_Lung_CACTAAGGTACATACC-1
AGM4_Lung_CACTGAACAAGACAAT-1
AGM4_Lung_CACTGAAGTGACTATC-1
AGM4_Lung_CACTGTCAGACTCAAA-1
AGM4_Lung_CACTGTCCAGGTGACA-1
AGM4_Lung_CACTTCGTCGTGGACC-1
AGM4_Lung_CAGAGCCTCGACGCTG-1
AGM4_Lung_CAGAGCCTCTTTCGAT-1
AGM4_Lung_CAGATACGTGATTCTG-1
AGM4_Lung_CAGATACGTTCGTTCC-1
AGM4_Lung_CAGATACTCGAGATAA-1
AGM4_Lung_CAGATCAAGGAATCGC-1
AGM4_Lung_CAGATCAGTCGACTTA-1
AGM4_Lung_CAGATCAGTGTCACAT-1
AGM4_Lung_CAGCAATGTCCACGCA-1
AGM4_Lung_CAGCACGTCAGTGTGT-1
AGM4_Lung_CAGCACGTCGTTAGTG-1
AGM4_Lung_CAGCAGCAGGGAGGTG-1
AGM4_Lung_CAGCAGCAGGGAGTGG-1
AGM4_Lung_CAGCAGCCATCTATCT-1
AGM4_Lung_CAGCAGCTCAGGCGAA-1
AGM4_Lung_CAGGGCTCACACCTTC-1
AGM4_Lung_CAGGGCTCACGACGTC-1
AGM4_Lung_CAGGGCTCATGTAACC-1
AGM4_Lung_CATAAGCGTGGTCTCG-1
AGM4_Lung_CATACAGAGGCGAACT-1
AGM4_Lung_CATACTTCACTCCGGA-1
AGM4_Lung_CATAGACTCAGTGATC-1
AGM4_Lung_CATCAAGCACGGCCAT-1
AGM4_Lung_CATCCACGTAACATCC-1
AGM4_Lung_CATCCACGTTAGCTAC-1
AGM4_Lung_CATCCCAAGCTTAAGA-1
AGM4_Lung_CATCCCAGTATTTCTC-1
AGM4_Lung_CATCCCATCCATTGTT-1
AGM4_Lung_CATCCCATCGAACCAT-1
AGM4_Lung_CATCGCTAGGAGGGTG-1
AGM4_Lung_CATCGCTTCACACGAT-1
AGM4_Lung_CATCGTCAGGCATCTT-1
AGM4_Lung_CATGAGTGTCGAACGA-1
AGM4_Lung_CATGCAATCCATCCGT-1
AGM4_Lung_CATGCTCAGATAACAC-1
AGM4_Lung_CATGCTCCAACTTCTT-1
AGM4_Lung_CATGGTAAGCGTTCAT-1
AGM4_Lung_CATTCATCACCCATAA-1
AGM4_Lung_CATTCCGAGGTCCGAA-1
AGM4_Lung_CATTGAGCAGCTGCCA-1
AGM4_Lung_CATTGAGCATCATGAC-1
AGM4_Lung_CATTGTTCATTCCTAT-1
AGM4_Lung_CATTGTTTCCTGGCTT-1
AGM4_Lung_CCAAGCGGTGAATGAT-1
AGM4_Lung_CCAATGAAGCTGAAAT-1
AGM4_Lung_CCAATGACAGAAGCGT-1
AGM4_Lung_CCAATTTCAAACGGCA-1
AGM4_Lung_CCACAAAGTCCATAGT-1
AGM4_Lung_CCACACTAGGCGATAC-1
AGM4_Lung_CCACCATGTAATGTGA-1
AGM4_Lung_CCACCATTCTGCTGAA-1
AGM4_Lung_CCACCATTCTTCCGTG-1
AGM4_Lung_CCACGAGGTAACGATA-1
AGM4_Lung_CCACTTGGTATGGAAT-1
AGM4_Lung_CCATCACTCCATATGG-1
AGM4_Lung_CCCAACTGTCTACTGA-1
AGM4_Lung_CCCAACTGTGCCCACA-1
AGM4_Lung_CCCATTGCACCCATAA-1
AGM4_Lung_CCCATTGTCCCTTCCC-1
AGM4_Lung_CCCGAAGCATAGAATG-1
AGM4_Lung_CCCGAAGGTCGTGGTC-1
AGM4_Lung_CCCTAACTCAAACCTG-1
AGM4_Lung_CCCTTAGAGTCTGCGC-1
AGM4_Lung_CCGATGGTCACCTCAC-1
AGM4_Lung_CCGCAAGCAAGATCCT-1
AGM4_Lung_CCGCAAGCAATGAAAC-1
AGM4_Lung_CCGGACACAGAACTTC-1
AGM4_Lung_CCGGGTATCCACATAG-1
AGM4_Lung_CCGGTGAGTTATCCAG-1
AGM4_Lung_CCGTAGGAGGTCCAGA-1
AGM4_Lung_CCGTAGGGTGCCAAGA-1
AGM4_Lung_CCGTTCAAGTTCCGGC-1
AGM4_Lung_CCGTTCACATAGGCGA-1
AGM4_Lung_CCTATCGCAATGAGCG-1
AGM4_Lung_CCTCAACCAGCGCGTT-1
AGM4_Lung_CCTCACAGTCTCTCTG-1
AGM4_Lung_CCTCAGTTCCCGAGAC-1
AGM4_Lung_CCTCATGGTGGAACCA-1
AGM4_Lung_CCTCCAATCATGCCGG-1
AGM4_Lung_CCTCCTCCACATAACC-1
AGM4_Lung_CCTCTCCAGCAAACAT-1
AGM4_Lung_CCTCTCCGTTCCAAAC-1
AGM4_Lung_CCTCTCCTCATAGGCT-1
AGM4_Lung_CCTTTGGGTCGAAACG-1
AGM4_Lung_CCTTTGGTCCACTAGA-1
AGM4_Lung_CCTTTGGTCCGGCTTT-1
AGM4_Lung_CGAAGTTAGGATGTTA-1
AGM4_Lung_CGAAGTTAGGTGAGAA-1
AGM4_Lung_CGAGAAGGTATCGCAT-1
AGM4_Lung_CGATGCGGTATAGGAT-1
AGM4_Lung_CGATGGCAGGTCATCT-1
AGM4_Lung_CGATGGCGTGACGCCT-1
AGM4_Lung_CGCAGGTAGTTGGCTT-1
AGM4_Lung_CGCAGGTCAGCCGGTT-1
AGM4_Lung_CGCAGGTTCTAACGGT-1
AGM4_Lung_CGCATAAGTCGAGCTC-1
AGM4_Lung_CGCCAGATCAGTGATC-1
AGM4_Lung_CGCCATTAGGTCACTT-1
AGM4_Lung_CGGAACCGTTCCACAA-1
AGM4_Lung_CGGAACCGTTCCGTTC-1
AGM4_Lung_CGGACACAGCAGTACG-1
AGM4_Lung_CGGACACAGCCTCTGG-1
AGM4_Lung_CGGACACTCGAATGCT-1
AGM4_Lung_CGGAGAACAATAACGA-1
AGM4_Lung_CGGCAGTAGAGTACCG-1
AGM4_Lung_CGGCAGTTCCACGTAA-1
AGM4_Lung_CGGGACTCAACTCCCT-1
AGM4_Lung_CGGGTCAGTTACCCTC-1
AGM4_Lung_CGGGTGTAGGTAGTAT-1
AGM4_Lung_CGGGTGTAGGTGCCAA-1
AGM4_Lung_CGTAAGTAGCTCGTGC-1
AGM4_Lung_CGTAAGTCATCATGAC-1
AGM4_Lung_CGTAATGGTCCTGGGT-1
AGM4_Lung_CGTAGTACAGTTGTCA-1
AGM4_Lung_CGTAGTAGTCGCGGTT-1
AGM4_Lung_CGTAGTATCTTTGATC-1
AGM4_Lung_CGTCAAAAGTCGAAAT-1
AGM4_Lung_CGTCCATAGGACAGCT-1
AGM4_Lung_CGTCCATCAATCCAGT-1
AGM4_Lung_CGTGAATTCCGTGGCA-1
AGM4_Lung_CGTGATACACGCTTAA-1
AGM4_Lung_CGTGATAGTATACAGA-1
AGM4_Lung_CGTGATAGTTTGGCTA-1
AGM4_Lung_CGTGCTTGTATGGGAC-1
AGM4_Lung_CGTTAGAGTATGTCCA-1
AGM4_Lung_CGTTAGAGTCGCTGCA-1
AGM4_Lung_CGTTAGATCCATGATG-1
AGM4_Lung_CGTTCTGTCACCTGTC-1
AGM4_Lung_CTACAGAAGGCAGTCA-1
AGM4_Lung_CTACAGACAGTAACCT-1
AGM4_Lung_CTACATTCAACGTAAA-1
AGM4_Lung_CTACCCACAGTCTACA-1
AGM4_Lung_CTACCTGAGAAGTCTA-1
AGM4_Lung_CTACGGGCAGCGGTCT-1
AGM4_Lung_CTACTATTCTGAGTCA-1
AGM4_Lung_CTACTATTCTGCCTGT-1
AGM4_Lung_CTATCCGAGTTAGAAC-1
AGM4_Lung_CTATCCGTCTTAGCCC-1
AGM4_Lung_CTCAACCGTCTTAGTG-1
AGM4_Lung_CTCAAGACAGATCCAT-1
AGM4_Lung_CTCAAGATCGGTCTAA-1
AGM4_Lung_CTCAGAATCCGTAGGC-1
AGM4_Lung_CTCAGTCTCCTCTAAT-1
AGM4_Lung_CTCATGCGTATGTGTC-1
AGM4_Lung_CTCATTACAGCAAGAC-1
AGM4_Lung_CTCATTACATTCATCT-1
AGM4_Lung_CTCCAACAGATACCAA-1
AGM4_Lung_CTCCACACAGGTCTCG-1
AGM4_Lung_CTCCATGCACTACTTT-1
AGM4_Lung_CTCCCAAAGCTCGTGC-1
AGM4_Lung_CTCCGATAGACAGCTG-1
AGM4_Lung_CTCCGATTCTTCTGTA-1
AGM4_Lung_CTCCTCCTCACCGGGT-1
AGM4_Lung_CTCCTCCTCACTTTGT-1
AGM4_Lung_CTCCTTTCAACCACGC-1
AGM4_Lung_CTCCTTTGTCACTCAA-1
AGM4_Lung_CTCTCAGAGACGAGCT-1
AGM4_Lung_CTCTCGAAGGTTCCGC-1
AGM4_Lung_CTCTCGACACATATGC-1
AGM4_Lung_CTCTCGACACCATTCC-1
AGM4_Lung_CTCTCGAGTCACGCTG-1
AGM4_Lung_CTCTCGAGTGCCTGAC-1
AGM4_Lung_CTGAATGAGCAGATAT-1
AGM4_Lung_CTGAATGGTAGTGCGA-1
AGM4_Lung_CTGAGCGCATAGACTC-1
AGM4_Lung_CTGAGCGGTACTAAGA-1
AGM4_Lung_CTGAGCGGTTTCGTAG-1
AGM4_Lung_CTGCAGGGTCTTCAAG-1
AGM4_Lung_CTGCATCTCTGGGAGA-1
AGM4_Lung_CTGCCATGTCTACTGA-1
AGM4_Lung_CTGCCATGTTATTCTC-1
AGM4_Lung_CTGCCTACACTACTTT-1
AGM4_Lung_CTGCCTACAGCATGCC-1
AGM4_Lung_CTGCGAGGTTCAAGTC-1
AGM4_Lung_CTGGACGAGCTGTCCG-1
AGM4_Lung_CTGGTCTTCGTGGCGT-1
AGM4_Lung_CTGTACCAGCACTTTG-1
AGM4_Lung_CTGTAGACAGCGGTTC-1
AGM4_Lung_CTGTAGAGTAGAGCTG-1
AGM4_Lung_CTGTAGAGTCAAGGCA-1
AGM4_Lung_CTGTAGATCCACACAA-1
AGM4_Lung_CTGTCGTAGGAGGGTG-1
AGM4_Lung_CTGTGAAAGCGCTTCG-1
AGM4_Lung_CTTCAATTCGGCTGGT-1
AGM4_Lung_CTTCGGTAGTCTAGAA-1
AGM4_Lung_CTTCGGTTCAATCTTC-1
AGM4_Lung_CTTCGGTTCTTTCCGG-1
AGM4_Lung_CTTCTCTAGAGAGCGG-1
AGM4_Lung_CTTCTCTCAGTGTATC-1
AGM4_Lung_CTTGAGACAGGGAGAG-1
AGM4_Lung_CTTGATTAGTGCTCGC-1
AGM4_Lung_CTTTCAATCACTAGCA-1
AGM4_Lung_GAAACCTCAGCTGTCG-1
AGM4_Lung_GAAACCTGTCTGTGAT-1
AGM4_Lung_GAAATGAGTCTGTCAA-1
AGM4_Lung_GAACACTTCGGTAGGA-1
AGM4_Lung_GAACGTTCAAACGAGC-1
AGM4_Lung_GAACTGTAGAAGCTCG-1
AGM4_Lung_GAACTGTAGTCGCGAA-1
AGM4_Lung_GAACTGTCACTATGTG-1
AGM4_Lung_GAAGCGAAGTGCCCGT-1
AGM4_Lung_GAAGCGAAGTTGGAAT-1
AGM4_Lung_GAAGCGAGTCATCGGC-1
AGM4_Lung_GAAGCGATCAAGAGTA-1
AGM4_Lung_GAAGCGATCGCGTGCA-1
AGM4_Lung_GAAGGGTAGACTCATC-1
AGM4_Lung_GAAGTAAGTATTGACC-1
AGM4_Lung_GAATAGAAGCTTCATG-1
AGM4_Lung_GAATCACTCATCACTT-1
AGM4_Lung_GAATCGTTCCCGTAAA-1
AGM4_Lung_GACAGCCCATAACCCA-1
AGM4_Lung_GACATCACATAGCACT-1
AGM4_Lung_GACCAATAGACCAGAC-1
AGM4_Lung_GACCAATGTTGTGGAG-1
AGM4_Lung_GACCGTGAGGGTACAC-1
AGM4_Lung_GACCGTGGTGACATCT-1
AGM4_Lung_GACCGTGGTTGTCCCT-1
AGM4_Lung_GACGCTGGTGCACATT-1
AGM4_Lung_GACTATGAGGTACAGC-1
AGM4_Lung_GACTATGGTGTTCCTC-1
AGM4_Lung_GACTCTCAGTTCGCAT-1
AGM4_Lung_GACTCTCGTACCATAC-1
AGM4_Lung_GACTCTCGTGAGAGGG-1
AGM4_Lung_GAGAAATAGCATGCGA-1
AGM4_Lung_GAGACCCCAGCAGTTT-1
AGM4_Lung_GAGACTTCAGGTGTGA-1
AGM4_Lung_GAGAGGTGTAATCAAG-1
AGM4_Lung_GAGAGGTTCCTACGGG-1
AGM4_Lung_GAGAGGTTCTTAGCAG-1
AGM4_Lung_GAGCTGCTCAAGAGGC-1
AGM4_Lung_GAGGCAACAGCAGATG-1
AGM4_Lung_GAGGCCTGTTGTCATG-1
AGM4_Lung_GAGGCCTTCTACAGGT-1
AGM4_Lung_GAGGGATTCCATAAGC-1
AGM4_Lung_GAGGGTAGTTTGGGAG-1
AGM4_Lung_GAGTCATGTGTGATGG-1
AGM4_Lung_GAGTCTACACGGATCC-1
AGM4_Lung_GAGTGAGAGCCGTTAT-1
AGM4_Lung_GAGTGTTCAGTGAGCA-1
AGM4_Lung_GAGTTGTGTCTACAGT-1
AGM4_Lung_GAGTTGTTCCTTCTAA-1
AGM4_Lung_GATAGCTTCCCGAGTG-1
AGM4_Lung_GATCACAAGCGAGAAA-1
AGM4_Lung_GATCACAAGTCAGAGC-1
AGM4_Lung_GATCAGTAGTATGAGT-1
AGM4_Lung_GATCATGGTCGAGCTC-1
AGM4_Lung_GATCCCTCATGGAAGC-1
AGM4_Lung_GATGACTCACTTGTGA-1
AGM4_Lung_GATGATCAGTAACCGG-1
AGM4_Lung_GATGCTAAGTGGACGT-1
AGM4_Lung_GATGCTACATATTCGG-1
AGM4_Lung_GATGGAGGTACAAACA-1
AGM4_Lung_GATGGAGGTCAGACGA-1
AGM4_Lung_GATGTTGCATAATGCC-1
AGM4_Lung_GATTCGACAAGAAACT-1
AGM4_Lung_GATTCTTAGTAAAGCT-1
AGM4_Lung_GATTGGTAGAGATGCC-1
AGM4_Lung_GATTGGTCAAGCTACT-1
AGM4_Lung_GATTTCTAGAGTGTGC-1
AGM4_Lung_GATTTCTAGGTGGGTT-1
AGM4_Lung_GATTTCTAGTAAGCAT-1
AGM4_Lung_GCAACATTCCACCTGT-1
AGM4_Lung_GCACGGTGTGTCTTAG-1
AGM4_Lung_GCACGGTTCCCTCGTA-1
AGM4_Lung_GCACTAATCTCTGAGA-1
AGM4_Lung_GCAGTTACATCTCATT-1
AGM4_Lung_GCATCGGGTGAATGAT-1
AGM4_Lung_GCATCTCGTGCACAAG-1
AGM4_Lung_GCATTAGAGCTGTACT-1
AGM4_Lung_GCATTAGAGGGATCTG-1
AGM4_Lung_GCATTAGGTAGACGGT-1
AGM4_Lung_GCCAACGCAAGGATGC-1
AGM4_Lung_GCCAACGTCGCGTCGA-1
AGM4_Lung_GCCAGCACAACAGAGC-1
AGM4_Lung_GCCAGGTCAATGGGTG-1
AGM4_Lung_GCCAGGTTCACAAGGG-1
AGM4_Lung_GCCCGAAGTTTGCCGG-1
AGM4_Lung_GCCGATGCACTCCACT-1
AGM4_Lung_GCCGATGGTGATAGAT-1
AGM4_Lung_GCCTGTTCAAGCGATG-1
AGM4_Lung_GCGAGAACATTGTCGA-1
AGM4_Lung_GCGAGAATCGCTTTAT-1
AGM4_Lung_GCGAGAATCTGTAAGC-1
AGM4_Lung_GCGATCGCATGCGGTC-1
AGM4_Lung_GCGATCGTCCTTTGAT-1
AGM4_Lung_GCGTGCAAGCCTATCA-1
AGM4_Lung_GCGTGCAAGTTGCTGT-1
AGM4_Lung_GCGTTTCAGGCTCAAG-1
AGM4_Lung_GCGTTTCCATCGTGGC-1
AGM4_Lung_GCTACAAAGTTCATCG-1
AGM4_Lung_GCTACAATCCCAGCGA-1
AGM4_Lung_GCTACCTTCCGTGCGA-1
AGM4_Lung_GCTCAAACAATCCAGT-1
AGM4_Lung_GCTGAATGTACGGCAA-1
AGM4_Lung_GCTTTCGCAGTTGTCA-1
AGM4_Lung_GCTTTCGGTCCAGCCA-1
AGM4_Lung_GGAATCTTCCGCGGAT-1
AGM4_Lung_GGACGTCGTACACGCC-1
AGM4_Lung_GGACGTCGTACTGAGG-1
AGM4_Lung_GGAGAACAGCCACAAG-1
AGM4_Lung_GGAGAACAGCGACATG-1
AGM4_Lung_GGAGAACAGGAACTAT-1
AGM4_Lung_GGAGCAACATGACGGA-1
AGM4_Lung_GGAGGATAGATTTGCC-1
AGM4_Lung_GGAGGATAGGCTGGAT-1
AGM4_Lung_GGAGGATAGTAAACTG-1
AGM4_Lung_GGAGGATGTGTCCTAA-1
AGM4_Lung_GGAGGTACAAGCCTGC-1
AGM4_Lung_GGAGGTATCTGCTAGA-1
AGM4_Lung_GGATCTACAGGTGAGT-1
AGM4_Lung_GGATGTTCAGATCACT-1
AGM4_Lung_GGCACGTAGAAACTCA-1
AGM4_Lung_GGCACGTCAACACGAG-1
AGM4_Lung_GGCACGTCATCCAACA-1
AGM4_Lung_GGCACGTTCCCGTAAA-1
AGM4_Lung_GGCAGTCGTTCCGGTG-1
AGM4_Lung_GGCGTCAGTATGTCTG-1
AGM4_Lung_GGCGTCAGTTTGAAAG-1
AGM4_Lung_GGCTGTGAGCTATCTG-1
AGM4_Lung_GGCTGTGGTCTTGCGG-1
AGM4_Lung_GGCTTTCAGTTCACTG-1
AGM4_Lung_GGGAAGTGTATTGACC-1
AGM4_Lung_GGGAAGTTCCGATCGG-1
AGM4_Lung_GGGAAGTTCCTCAGAA-1
AGM4_Lung_GGGACAACAGCACCCA-1
AGM4_Lung_GGGACAAGTCGTTATG-1
AGM4_Lung_GGGACAAGTGTGCCTG-1
AGM4_Lung_GGGACCTTCATTTCGT-1
AGM4_Lung_GGGAGTACAGTCGCAC-1
AGM4_Lung_GGGATCCTCCATGCAA-1
AGM4_Lung_GGGATGAAGATTAGAC-1
AGM4_Lung_GGGCCATGTATCATGC-1
AGM4_Lung_GGGCCATTCTCAAAGC-1
AGM4_Lung_GGGCGTTAGTACTGGG-1
AGM4_Lung_GGGCGTTCAATACCCA-1
AGM4_Lung_GGGCGTTGTATTTCTC-1
AGM4_Lung_GGGCGTTTCAACACCA-1
AGM4_Lung_GGGCGTTTCACTGTTT-1
AGM4_Lung_GGGCTACCATAGGTTC-1
AGM4_Lung_GGGCTACGTGGTACAG-1
AGM4_Lung_GGGCTCAAGTGCAGCA-1
AGM4_Lung_GGGCTCACACACACTA-1
AGM4_Lung_GGGTAGATCGTTGTAG-1
AGM4_Lung_GGGTATTAGAGGTCGT-1
AGM4_Lung_GGGTATTCAGAATGTA-1
AGM4_Lung_GGGTATTGTAATTAGG-1
AGM4_Lung_GGGTATTGTGTTTCTT-1
AGM4_Lung_GGGTCTGAGGGTTAGC-1
AGM4_Lung_GGGTGAAAGTGCCCGT-1
AGM4_Lung_GGGTGAATCCCAATAG-1
AGM4_Lung_GGGTTTAAGAGCGACT-1
AGM4_Lung_GGTAATCCAATGAAAC-1
AGM4_Lung_GGTCACGCAGAGGACT-1
AGM4_Lung_GGTCTGGCACGCGCTA-1
AGM4_Lung_GGTGTTAGTACCCGAC-1
AGM4_Lung_GGTTAACCACTACGGC-1
AGM4_Lung_GGTTAACCAGCCTATA-1
AGM4_Lung_GGTTCTCGTTGAATCC-1
AGM4_Lung_GGTTCTCGTTGACGGA-1
AGM4_Lung_GTAACCAAGCGCCGTT-1
AGM4_Lung_GTAACCAGTTTACCTT-1
AGM4_Lung_GTAATCGTCACTGGTA-1
AGM4_Lung_GTAATGCGTTTACCAG-1
AGM4_Lung_GTACAGTCAAATCAAG-1
AGM4_Lung_GTACAGTGTAAGCGGT-1
AGM4_Lung_GTACAGTGTTCTCTAT-1
AGM4_Lung_GTAGAAAAGTATTCCG-1
AGM4_Lung_GTAGAAAGTAGCACGA-1
AGM4_Lung_GTAGGAGAGATCACCT-1
AGM4_Lung_GTAGGTTGTCCAGCGT-1
AGM4_Lung_GTAGGTTTCTTGATTC-1
AGM4_Lung_GTAGTACTCACATACG-1
AGM4_Lung_GTAGTACTCGCTGACG-1
AGM4_Lung_GTATTGGTCACCGCTT-1
AGM4_Lung_GTATTTCGTCAAGGCA-1
AGM4_Lung_GTATTTCGTCATTGCA-1
AGM4_Lung_GTATTTCGTGCCGAAA-1
AGM4_Lung_GTCAAACGTGTTACAC-1
AGM4_Lung_GTCAAGTCAGAGCGTA-1
AGM4_Lung_GTCACTCAGCAAGCCA-1
AGM4_Lung_GTCACTCGTGCCCAGT-1
AGM4_Lung_GTCACTCTCTGTCTCG-1
AGM4_Lung_GTCAGCGGTTATCTTC-1
AGM4_Lung_GTCATGAGTTCTCAGA-1
AGM4_Lung_GTCCACTAGTCAGAGC-1
AGM4_Lung_GTCCACTTCCGTCACT-1
AGM4_Lung_GTCCCATAGCCATTTG-1
AGM4_Lung_GTCCCATAGCTTAAGA-1
AGM4_Lung_GTCCTCAGTGAGGATC-1
AGM4_Lung_GTCGCGAGTAGGGTAC-1
AGM4_Lung_GTCGTAACAAAGACTA-1
AGM4_Lung_GTCTACCAGACGGTTG-1
AGM4_Lung_GTCTCACCACAAGCAG-1
AGM4_Lung_GTCTGTCCAACCAATC-1
AGM4_Lung_GTCTGTCCATTCCTAT-1
AGM4_Lung_GTCTTTACAGACGATG-1
AGM4_Lung_GTCTTTACATCGCTAA-1
AGM4_Lung_GTCTTTAGTGTGAATA-1
AGM4_Lung_GTGACGCGTGACACGA-1
AGM4_Lung_GTGACGCGTGAGTCAG-1
AGM4_Lung_GTGAGCCCAAATGAAC-1
AGM4_Lung_GTGAGGAAGCCGTTAT-1
AGM4_Lung_GTGAGGAGTCATAACC-1
AGM4_Lung_GTGATGTCAATCTGCA-1
AGM4_Lung_GTGATGTGTGTCCCTT-1
AGM4_Lung_GTGCACGAGACTTGTC-1
AGM4_Lung_GTGCAGCTCTGGAAGG-1
AGM4_Lung_GTGCTTCGTACTTGTG-1
AGM4_Lung_GTGGAAGCACACAGAG-1
AGM4_Lung_GTGGAAGTCCAATCCC-1
AGM4_Lung_GTGGAGAAGACCAAAT-1
AGM4_Lung_GTGGAGAGTAGACAGC-1
AGM4_Lung_GTGGGAAAGTGTAGAT-1
AGM4_Lung_GTGTAACAGTCACGAG-1
AGM4_Lung_GTGTCCTAGAGGTCGT-1
AGM4_Lung_GTGTGATCAGTGACCC-1
AGM4_Lung_GTGTTCCGTAATGCGG-1
AGM4_Lung_GTTACAGAGCCATGCC-1
AGM4_Lung_GTTACAGTCACTTGGA-1
AGM4_Lung_GTTACCCGTTAGCTAC-1
AGM4_Lung_GTTACGAAGTTGTCAC-1
AGM4_Lung_GTTACGAGTCACTCTC-1
AGM4_Lung_GTTAGACAGTGCACTT-1
AGM4_Lung_GTTAGACGTGGTCTTA-1
AGM4_Lung_GTTAGTGCAGGACTAG-1
AGM4_Lung_GTTAGTGCATGCCGGT-1
AGM4_Lung_GTTAGTGTCTTCGCTG-1
AGM4_Lung_GTTCATTAGTAGGAAG-1
AGM4_Lung_GTTCCGTAGCTAGTTC-1
AGM4_Lung_GTTCCGTCAAGTATAG-1
AGM4_Lung_GTTCCGTGTAAGCTCT-1
AGM4_Lung_GTTCGCTGTATTTCGG-1
AGM4_Lung_GTTCGCTTCTCCACTG-1
AGM4_Lung_GTTCTATCACTGCATA-1
AGM4_Lung_GTTGAACGTATACCTG-1
AGM4_Lung_GTTGCGGAGGTCTTTG-1
AGM4_Lung_GTTGCGGCACAGAAGC-1
AGM4_Lung_GTTGCTCAGTAACCGG-1
AGM4_Lung_GTTGCTCCAGCGGATA-1
AGM4_Lung_GTTGCTCTCCGTAATG-1
AGM4_Lung_GTTGTCCGTGCAGATG-1
AGM4_Lung_GTTGTCCGTTAAGCAA-1
AGM4_Lung_GTTGTGAGTCATCCCT-1
AGM4_Lung_GTTTGGAGTCACTTCC-1
AGM4_Lung_TAACCAGAGCCGTAAG-1
AGM4_Lung_TAACTTCCAGAACTTC-1
AGM4_Lung_TAAGCACAGGGAACAA-1
AGM4_Lung_TAAGCACGTGGATACG-1
AGM4_Lung_TAAGCACTCACCCTCA-1
AGM4_Lung_TAAGCACTCATCGCTC-1
AGM4_Lung_TAAGCCAGTAGCCAGA-1
AGM4_Lung_TAAGTCGTCGCAGTTA-1
AGM4_Lung_TAATCTCAGCCAAGGT-1
AGM4_Lung_TAATCTCGTGGAAGTC-1
AGM4_Lung_TAATTCCAGGCTGAAC-1
AGM4_Lung_TAATTCCGTGCACATT-1
AGM4_Lung_TACAACGTCCGAACGC-1
AGM4_Lung_TACACCCGTGCGAACA-1
AGM4_Lung_TACACCCTCATACGAC-1
AGM4_Lung_TACAGGTTCCTAAACG-1
AGM4_Lung_TACATTCCAGATCCTA-1
AGM4_Lung_TACCCACAGGATCATA-1
AGM4_Lung_TACCCACTCTCGGTCT-1
AGM4_Lung_TACCCGTAGATGTAGT-1
AGM4_Lung_TACCGAACACCTCGTT-1
AGM4_Lung_TACCGAATCTTACGGA-1
AGM4_Lung_TACCGGGTCCCTCATG-1
AGM4_Lung_TACCTCGAGAACGTGC-1
AGM4_Lung_TACCTCGAGACGACTG-1
AGM4_Lung_TACCTCGAGGACATCG-1
AGM4_Lung_TACCTCGGTGTATCCA-1
AGM4_Lung_TACCTGCAGGGCAACT-1
AGM4_Lung_TACGCTCCACTGTGTA-1
AGM4_Lung_TACGGTACACCAGTTA-1
AGM4_Lung_TACGTCCAGGTTCACT-1
AGM4_Lung_TACTTACAGCTACAAA-1
AGM4_Lung_TAGACCAGTTCGGCCA-1
AGM4_Lung_TAGACTGAGCCGCACT-1
AGM4_Lung_TAGACTGGTATGGTTC-1
AGM4_Lung_TAGACTGGTCTGGTTA-1
AGM4_Lung_TAGACTGGTTCTTAGG-1
AGM4_Lung_TAGCACAAGTTGGCTT-1
AGM4_Lung_TAGGAGGAGTCGTCTA-1
AGM4_Lung_TAGGAGGTCGAAACAA-1
AGM4_Lung_TAGGGTTCAGGCCTGT-1
AGM4_Lung_TAGTGCAAGATTGCGG-1
AGM4_Lung_TAGTGCACATACTGAC-1
AGM4_Lung_TATACCTAGTCTCGTA-1
AGM4_Lung_TATATCCCAGCGGTCT-1
AGM4_Lung_TATATCCTCGTCACCT-1
AGM4_Lung_TATCAGGCAGAATGTA-1
AGM4_Lung_TATCAGGGTAGTAAGT-1
AGM4_Lung_TATCCTACATAGGCGA-1
AGM4_Lung_TATCCTACATCTGGGC-1
AGM4_Lung_TATCGCCAGGATATGT-1
AGM4_Lung_TATCGCCTCCCGTTCA-1
AGM4_Lung_TATCGCCTCTGCGATA-1
AGM4_Lung_TATCTGTAGTGTTCCA-1
AGM4_Lung_TATCTGTCAAGTTCCA-1
AGM4_Lung_TATCTGTTCAGCCTTC-1
AGM4_Lung_TATCTTGGTAGGTTTC-1
AGM4_Lung_TATCTTGGTCCAGTTA-1
AGM4_Lung_TATCTTGGTGGCCACT-1
AGM4_Lung_TATGTTCCATGCACTA-1
AGM4_Lung_TATGTTCCATGGAATA-1
AGM4_Lung_TATTCCACAATCGCCG-1
AGM4_Lung_TATTGCTGTATTGAGA-1
AGM4_Lung_TATTGGGAGGTGATCG-1
AGM4_Lung_TATTGGGTCAGGACAG-1
AGM4_Lung_TCAAGACGTAGAGGAA-1
AGM4_Lung_TCAAGTGAGTCCCTAA-1
AGM4_Lung_TCAAGTGCAAACCACT-1
AGM4_Lung_TCAAGTGGTTTACCTT-1
AGM4_Lung_TCAATTCTCTCTATGT-1
AGM4_Lung_TCACAAGAGATGGTCG-1
AGM4_Lung_TCACACCCAGTCCCGA-1
AGM4_Lung_TCACATTAGGATATAC-1
AGM4_Lung_TCACGGGGTCTAGTGT-1
AGM4_Lung_TCACTCGGTCTCACAA-1
AGM4_Lung_TCAGCAAAGCCGAACA-1
AGM4_Lung_TCAGCAAGTACGAGTG-1
AGM4_Lung_TCAGCAATCAAATAGG-1
AGM4_Lung_TCAGGGCCAATTGTGC-1
AGM4_Lung_TCAGGGCCACTGCACG-1
AGM4_Lung_TCAGGTATCGAACTCA-1
AGM4_Lung_TCAGTCCTCATTTGTC-1
AGM4_Lung_TCAGTGAAGGCTCAAG-1
AGM4_Lung_TCATATCTCAAGCCTA-1
AGM4_Lung_TCATCATCAACCGATT-1
AGM4_Lung_TCATCCGCACCAATTG-1
AGM4_Lung_TCATCCGCAGGCAATG-1
AGM4_Lung_TCATGAGCAAGCCATT-1
AGM4_Lung_TCATTACAGTTGCTCA-1
AGM4_Lung_TCATTCAGTACCTTCC-1
AGM4_Lung_TCATTCATCCCTGTTG-1
AGM4_Lung_TCATTGTAGGTCGCCT-1
AGM4_Lung_TCCACGTAGTATGCAA-1
AGM4_Lung_TCCATCGAGGATACGC-1
AGM4_Lung_TCCATCGAGGGCCTCT-1
AGM4_Lung_TCCATCGGTGATCGTT-1
AGM4_Lung_TCCCACAAGACCTCCG-1
AGM4_Lung_TCCCACACAGCTGCCA-1
AGM4_Lung_TCCGAAAAGGGAGGGT-1
AGM4_Lung_TCCGATCAGCATTGAA-1
AGM4_Lung_TCCGGGACATAGATCC-1
AGM4_Lung_TCCGTGTGTGCCCTTT-1
AGM4_Lung_TCCTCCCTCGTTAGTG-1
AGM4_Lung_TCCTCGATCTAACACG-1
AGM4_Lung_TCCTGCACACCGTGGT-1
AGM4_Lung_TCCTGCATCTACAGGT-1
AGM4_Lung_TCCTTCTCAGGTGAGT-1
AGM4_Lung_TCCTTCTCATGTTCGA-1
AGM4_Lung_TCCTTTCAGGTTGGAC-1
AGM4_Lung_TCCTTTCTCCCATTTA-1
AGM4_Lung_TCGAACACATATTCGG-1
AGM4_Lung_TCGAACATCGTGGTAT-1
AGM4_Lung_TCGAAGTCAACTTGCA-1
AGM4_Lung_TCGACCTAGGGCCCTT-1
AGM4_Lung_TCGACCTGTTTGCAGT-1
AGM4_Lung_TCGACCTTCTCCAAGA-1
AGM4_Lung_TCGATTTTCCACATAG-1
AGM4_Lung_TCGCACTAGGCTTTCA-1
AGM4_Lung_TCGCACTCACTTGTCC-1
AGM4_Lung_TCGCAGGCAACTCCCT-1
AGM4_Lung_TCGCAGGCAATTGCGT-1
AGM4_Lung_TCGCTTGGTACAAGCG-1
AGM4_Lung_TCGGATAGTGTGTCGC-1
AGM4_Lung_TCGGATATCATCCCGT-1
AGM4_Lung_TCGGGTGGTGGGACAT-1
AGM4_Lung_TCGGTCTCAAGATGTA-1
AGM4_Lung_TCGGTCTGTTGTAGCT-1
AGM4_Lung_TCGTAGACATGCTGCG-1
AGM4_Lung_TCGTCCAAGGTTGACG-1
AGM4_Lung_TCTAACTAGATGGCAC-1
AGM4_Lung_TCTAACTGTGGGTTGA-1
AGM4_Lung_TCTACATAGCTCGACC-1
AGM4_Lung_TCTACATTCCCTCGTA-1
AGM4_Lung_TCTATACAGGATGTTA-1
AGM4_Lung_TCTATACAGGTTCACT-1
AGM4_Lung_TCTATACGTGACTGTT-1
AGM4_Lung_TCTATCAAGTAGCTCT-1
AGM4_Lung_TCTATCACACCCTAAA-1
AGM4_Lung_TCTCACGCACAACGAG-1
AGM4_Lung_TCTCAGCAGCAAATGT-1
AGM4_Lung_TCTCAGCGTTAACCTG-1
AGM4_Lung_TCTCCGAAGTGGCAGT-1
AGM4_Lung_TCTCCGAGTAGCGAGT-1
AGM4_Lung_TCTCTGGCAATCGCGC-1
AGM4_Lung_TCTGCCAAGCTGTACT-1
AGM4_Lung_TCTGCCACACATACTG-1
AGM4_Lung_TCTTAGTTCAGATGCT-1
AGM4_Lung_TCTTCCTAGCAGCACA-1
AGM4_Lung_TCTTCCTTCTAACACG-1
AGM4_Lung_TCTTGCGGTCATGCAT-1
AGM4_Lung_TCTTGCGTCTGCGATA-1
AGM4_Lung_TCTTTGACATTGGATC-1
AGM4_Lung_TGAACGTCAATGGCCC-1
AGM4_Lung_TGAACGTGTTTACGAC-1
AGM4_Lung_TGAACGTTCACCATCC-1
AGM4_Lung_TGAATGCAGGTCTACT-1
AGM4_Lung_TGAATGCCAATGGGTG-1
AGM4_Lung_TGAATGCTCGTAATGC-1
AGM4_Lung_TGACAGTAGCTCTGTA-1
AGM4_Lung_TGACAGTAGGAGGGTG-1
AGM4_Lung_TGACAGTTCACTGGGC-1
AGM4_Lung_TGACGCGAGAAGTCTA-1
AGM4_Lung_TGACTCCCACAAGCAG-1
AGM4_Lung_TGAGACTCACACCTTC-1
AGM4_Lung_TGAGACTGTTTGCCGG-1
AGM4_Lung_TGAGGAGAGCAAGTCG-1
AGM4_Lung_TGAGGAGAGGCGATAC-1
AGM4_Lung_TGAGGGACATATCGGT-1
AGM4_Lung_TGAGGGATCGTCACCT-1
AGM4_Lung_TGAGGTTCATTAAGCC-1
AGM4_Lung_TGAGTCATCTGCTTTA-1
AGM4_Lung_TGATCAGCACAATCTG-1
AGM4_Lung_TGATCAGCAGGCACTC-1
AGM4_Lung_TGATCAGCATTCTCTA-1
AGM4_Lung_TGATCTTAGGTGAGCT-1
AGM4_Lung_TGATCTTCAGCGTATT-1
AGM4_Lung_TGATGCAAGTACAGAT-1
AGM4_Lung_TGATGCACAATGAACA-1
AGM4_Lung_TGATGCATCAGCAGAG-1
AGM4_Lung_TGATGCATCTTACACT-1
AGM4_Lung_TGATTTCAGCCGTCGT-1
AGM4_Lung_TGATTTCCATCGCTAA-1
AGM4_Lung_TGATTTCTCTACTGCC-1
AGM4_Lung_TGCACGGGTCGAAGCA-1
AGM4_Lung_TGCAGGCGTTCAGGTT-1
AGM4_Lung_TGCAGTACACGCGTCA-1
AGM4_Lung_TGCATCCGTAGTTAGA-1
AGM4_Lung_TGCATCCGTTGGGAAC-1
AGM4_Lung_TGCGGCAAGTGCTACT-1
AGM4_Lung_TGCGGCAGTAACGATA-1
AGM4_Lung_TGCTCCACACTACACA-1
AGM4_Lung_TGCTCCAGTCTTACTT-1
AGM4_Lung_TGCTCGTAGAGATGCC-1
AGM4_Lung_TGCTCGTAGGGTATAT-1
AGM4_Lung_TGCTCGTGTTACCTTT-1
AGM4_Lung_TGCTCGTTCCGGACGT-1
AGM4_Lung_TGCTGAACAAATACAG-1
AGM4_Lung_TGCTTGCCATTCTCCG-1
AGM4_Lung_TGGAGAGCACCTCTGT-1
AGM4_Lung_TGGAGAGCACTGCGTG-1
AGM4_Lung_TGGAGGACAAGTATAG-1
AGM4_Lung_TGGATCAAGGCGAACT-1
AGM4_Lung_TGGATGTAGGTAGTAT-1
AGM4_Lung_TGGATGTAGGTGCCAA-1
AGM4_Lung_TGGCGTGGTCCACTCT-1
AGM4_Lung_TGGCGTGGTGAGGATC-1
AGM4_Lung_TGGGAAGCAGTAGAGC-1
AGM4_Lung_TGGGAGACATCCGGCA-1
AGM4_Lung_TGGGATTGTTCGGACC-1
AGM4_Lung_TGGGATTTCTAGGCAT-1
AGM4_Lung_TGGGCTGTCGACCAAT-1
AGM4_Lung_TGGTTAGAGACGACGT-1
AGM4_Lung_TGGTTAGTCTTGAGCA-1
AGM4_Lung_TGTAACGCAGATTCGT-1
AGM4_Lung_TGTAACGGTTCTTAGG-1
AGM4_Lung_TGTAACGTCTAGTACG-1
AGM4_Lung_TGTACAGAGATCCCAT-1
AGM4_Lung_TGTACAGTCAACGTGT-1
AGM4_Lung_TGTAGACAGGTGCGAT-1
AGM4_Lung_TGTAGACTCCACTGAA-1
AGM4_Lung_TGTCAGACACCTCGTT-1
AGM4_Lung_TGTCAGACACGTTGGC-1
AGM4_Lung_TGTCCACAGCTAGCCC-1
AGM4_Lung_TGTCCACGTATCGCAT-1
AGM4_Lung_TGTCCCATCTCCGTGT-1
AGM4_Lung_TGTGAGTAGTGGTGAC-1
AGM4_Lung_TGTGCGGAGGCCCGTT-1
AGM4_Lung_TGTGTGATCAGTGGGA-1
AGM4_Lung_TGTGTGATCCATAGGT-1
AGM4_Lung_TGTTCATCAGACAAAT-1
AGM4_Lung_TGTTCCGTCAGTCACA-1
AGM4_Lung_TGTTGAGAGGTCTGGA-1
AGM4_Lung_TTAATCCTCAGGACAG-1
AGM4_Lung_TTACCGCAGCCAGTAG-1
AGM4_Lung_TTACCGCCAGACCTGC-1
AGM4_Lung_TTACGTTGTTCTCCAC-1
AGM4_Lung_TTACGTTTCCTCACTG-1
AGM4_Lung_TTACGTTTCTACTGAG-1
AGM4_Lung_TTACTGTCAATGTGGG-1
AGM4_Lung_TTACTGTCATACACCA-1
AGM4_Lung_TTAGTCTCAAACCACT-1
AGM4_Lung_TTATTGCAGGCATCAG-1
AGM4_Lung_TTATTGCCAACCTATG-1
AGM4_Lung_TTCAATCAGCCATATC-1
AGM4_Lung_TTCAATCTCGTAGCTA-1
AGM4_Lung_TTCACCGGTCGTAATC-1
AGM4_Lung_TTCACGCGTACCACGC-1
AGM4_Lung_TTCACGCGTATCAGGG-1
AGM4_Lung_TTCAGGACAATACCTG-1
AGM4_Lung_TTCATGTCAACTCCAA-1
AGM4_Lung_TTCCAATAGACATGCG-1
AGM4_Lung_TTCCACGGTTCGATTG-1
AGM4_Lung_TTCCGGTAGATGGGCT-1
AGM4_Lung_TTCCGGTAGTCAACAA-1
AGM4_Lung_TTCCTAAAGAGAATCT-1
AGM4_Lung_TTCCTAATCGAAGAAT-1
AGM4_Lung_TTCCTCTGTGAATGTA-1
AGM4_Lung_TTCCTTCGTGAGACCA-1
AGM4_Lung_TTCCTTCTCCCTGTTG-1
AGM4_Lung_TTCGGTCAGGAGGCAG-1
AGM4_Lung_TTCTAACAGGTGCGAT-1
AGM4_Lung_TTCTCTCTCCCTTCCC-1
AGM4_Lung_TTCTTCCTCGTGGCTG-1
AGM4_Lung_TTGACCCAGCTATCTG-1
AGM4_Lung_TTGATGGAGACCAAGC-1
AGM4_Lung_TTGATGGCATAGGCGA-1
AGM4_Lung_TTGCTGCTCCGGCAAC-1
AGM4_Lung_TTGCTGCTCGATACTG-1
AGM4_Lung_TTGCTGCTCTACTGAG-1
AGM4_Lung_TTGGGATCACTCCTTG-1
AGM4_Lung_TTGGGATGTGGCTCTG-1
AGM4_Lung_TTGGGATTCACTCGAA-1
AGM4_Lung_TTGGGCGCAGCTGTAT-1
AGM4_Lung_TTGGGCGTCGCCGATG-1
AGM4_Lung_TTGGGTACAAGCGCAA-1
AGM4_Lung_TTGGTTTAGTCTCTGA-1
AGM4_Lung_TTGGTTTTCGTGCGAC-1
AGM4_Lung_TTGTGTTCACGGCCAT-1
AGM4_Lung_TTGTGTTTCGTCAGAT-1
AGM4_Lung_TTGTTGTTCGCTAATG-1
AGM4_Lung_TTGTTGTTCTAGTGTG-1
AGM4_Lung_TTGTTTGTCGTGCGAC-1
AGM4_Lung_TTGTTTGTCTGCTTTA-1
AGM4_Lung_TTTACCACACTTGTCC-1
AGM4_Lung_TTTACGTGTTGTCCCT-1
AGM4_Lung_TTTACTGGTGTTACTG-1
AGM4_Lung_TTTACTGTCGTGGCGT-1
AGM4_Lung_TTTAGTCAGCTGGCCT-1
AGM4_Lung_TTTATGCTCATGCTAG-1
AGM4_Lung_TTTCACATCAAGCGTT-1
AGM4_Lung_TTTCAGTAGCATTTCG-1
AGM4_Lung_TTTCAGTTCTATCACT-1
AGM4_Lung_TTTCATGGTGTGGACA-1
AGM4_Lung_TTTCCTCCATGACAGG-1
AGM4_Lung_TTTCGATAGAACAGGA-1
AGM4_Lung_TTTCGATCACAAGCTT-1
AGM4_Lung_TTTCGATGTCCTTTGC-1
AGM4_Lung_TTTCGATTCACTTCTA-1
AGM4_Lung_TTTGATCAGTTCTCTT-1
AGM4_Lung_TTTGGAGAGATACATG-1
AGM4_Lung_TTTGGAGGTAGTCTTG-1
AGM4_Lung_TTTGGTTGTAGTCTGT-1
AGM4_Lung_TTTGGTTTCAGCGCGT-1
AGM5_Lung_AAACCCAAGTAATTGG-1
AGM5_Lung_AAACCCAAGTCGGCCT-1
AGM5_Lung_AAACCCACATTGCCGG-1
AGM5_Lung_AAACGAAAGCTTTGTG-1
AGM5_Lung_AAACGAAGTGGTCTCG-1
AGM5_Lung_AAACGCTGTTGTGGCC-1
AGM5_Lung_AAAGGATGTTGCGGCT-1
AGM5_Lung_AAAGGATTCGATACAC-1
AGM5_Lung_AAAGGGCAGAGTCTGG-1
AGM5_Lung_AAAGGGCCACGGTGTC-1
AGM5_Lung_AAAGGTAAGGTGCATG-1
AGM5_Lung_AAAGGTAGTAGACGGT-1
AGM5_Lung_AAAGGTAGTAGCACGA-1
AGM5_Lung_AAAGGTATCAGCTGAT-1
AGM5_Lung_AAAGTCCCAATAGTGA-1
AGM5_Lung_AAAGTGACACGAAGAC-1
AGM5_Lung_AAATGGAAGGTTATAG-1
AGM5_Lung_AAATGGACACCCTTGT-1
AGM5_Lung_AAATGGAGTACAACGG-1
AGM5_Lung_AAATGGATCGGAAACG-1
AGM5_Lung_AAATGGATCTGTCGTC-1
AGM5_Lung_AACAACCGTGCGCTCA-1
AGM5_Lung_AACAACCTCAAGCTTG-1
AGM5_Lung_AACAACCTCATACAGC-1
AGM5_Lung_AACAACCTCCCTCTAG-1
AGM5_Lung_AACAAGATCAGGTGTT-1
AGM5_Lung_AACAAGATCCATATGG-1
AGM5_Lung_AACACACCATTGTAGC-1
AGM5_Lung_AACACACTCACTCCGT-1
AGM5_Lung_AACAGGGGTCATTCCC-1
AGM5_Lung_AACAGGGTCAAGTAAG-1
AGM5_Lung_AACCACAGTGACAGGT-1
AGM5_Lung_AACCACAGTTCAGTAC-1
AGM5_Lung_AACCACATCTCAACCC-1
AGM5_Lung_AACCTGACAACGGGTA-1
AGM5_Lung_AACCTGATCAGGACGA-1
AGM5_Lung_AACCTTTTCTGCGTCT-1
AGM5_Lung_AACGGGATCTTAGGAC-1
AGM5_Lung_AACGTCACAGGACAGT-1
AGM5_Lung_AACGTCAGTACGAGCA-1
AGM5_Lung_AACGTCAGTTGCCATA-1
AGM5_Lung_AAGAACACACGGTGCT-1
AGM5_Lung_AAGAACATCAAGAATG-1
AGM5_Lung_AAGACAATCCTGTACC-1
AGM5_Lung_AAGACTCCAATCCTTT-1
AGM5_Lung_AAGACTCCACCAGTTA-1
AGM5_Lung_AAGACTCGTGTGTCGC-1
AGM5_Lung_AAGACTCTCTGACCCT-1
AGM5_Lung_AAGATAGAGTGTTGAA-1
AGM5_Lung_AAGCATCAGGAGGGTG-1
AGM5_Lung_AAGCATCTCATGAGTC-1
AGM5_Lung_AAGCCATAGAATCGTA-1
AGM5_Lung_AAGCGAGCACACGCCA-1
AGM5_Lung_AAGCGTTGTTAGCGGA-1
AGM5_Lung_AAGCGTTTCCGAAATC-1
AGM5_Lung_AAGTACCCAAGTTTGC-1
AGM5_Lung_AAGTGAACAAATGGCG-1
AGM5_Lung_AAGTGAACATTATGCG-1
AGM5_Lung_AAGTGAAGTAAGTAGT-1
AGM5_Lung_AATAGAGCAACTCGTA-1
AGM5_Lung_AATCGACAGGGAACAA-1
AGM5_Lung_AATCGACTCCAAGCAT-1
AGM5_Lung_AATGAAGTCGGATACT-1
AGM5_Lung_AATGCCAAGCAATTCC-1
AGM5_Lung_AATGGCTGTTACCCAA-1
AGM5_Lung_AATTTCCAGGCAGGGA-1
AGM5_Lung_ACAAAGACACATGGTT-1
AGM5_Lung_ACAAAGAGTAGCTCGC-1
AGM5_Lung_ACAAAGAGTGAATAAC-1
AGM5_Lung_ACAAGCTAGTGGACTG-1
AGM5_Lung_ACACAGTGTCTGTCAA-1
AGM5_Lung_ACACAGTGTTCAATCG-1
AGM5_Lung_ACACCAACACTTGGGC-1
AGM5_Lung_ACACCAATCGTAGTCA-1
AGM5_Lung_ACACTGATCTCCGAGG-1
AGM5_Lung_ACAGAAACATTCTGTT-1
AGM5_Lung_ACAGAAAGTCTACGTA-1
AGM5_Lung_ACAGAAATCGCTTACC-1
AGM5_Lung_ACAGCCGTCACGGGCT-1
AGM5_Lung_ACAGGGAAGCTGACTT-1
AGM5_Lung_ACAGGGAGTAGAGACC-1
AGM5_Lung_ACAGGGAGTTCTAACG-1
AGM5_Lung_ACATCGATCACCCTTG-1
AGM5_Lung_ACATGCAAGTTTCAGC-1
AGM5_Lung_ACCAAACGTAACGTTC-1
AGM5_Lung_ACCAAACGTGGCTCTG-1
AGM5_Lung_ACCAAACGTTGCTTGA-1
AGM5_Lung_ACCATTTTCACAATGC-1
AGM5_Lung_ACCCAAAAGTTTCAGC-1
AGM5_Lung_ACCCTCAAGCATCCCG-1
AGM5_Lung_ACCCTCATCGATGCTA-1
AGM5_Lung_ACCGTTCAGCAATAAC-1
AGM5_Lung_ACCGTTCTCCATTCAT-1
AGM5_Lung_ACCTACCCAACGTATC-1
AGM5_Lung_ACCTACCTCTTTCCGG-1
AGM5_Lung_ACCTGAATCAGACAAA-1
AGM5_Lung_ACCTGAATCGTCGGGT-1
AGM5_Lung_ACCTGTCAGTCTAGCT-1
AGM5_Lung_ACCTGTCCACAACGTT-1
AGM5_Lung_ACGATCACAGCAGTCC-1
AGM5_Lung_ACGATCAGTAGTACGG-1
AGM5_Lung_ACGATGTCACGACTAT-1
AGM5_Lung_ACGCACGCACACTGGC-1
AGM5_Lung_ACGCACGCACGGTGTC-1
AGM5_Lung_ACGCACGGTCCTGGGT-1
AGM5_Lung_ACGGAAGGTTTGAACC-1
AGM5_Lung_ACGGGTCTCTTGGCTC-1
AGM5_Lung_ACGTAACGTTCCTTGC-1
AGM5_Lung_ACGTACAGTGACAACG-1
AGM5_Lung_ACGTAGTGTGCAACAG-1
AGM5_Lung_ACGTAGTTCATTCACT-1
AGM5_Lung_ACGTAGTTCGGCTATA-1
AGM5_Lung_ACGTCCTGTCCTACGG-1
AGM5_Lung_ACGTTCCCATCAGCAT-1
AGM5_Lung_ACTACGAGTCACCGAC-1
AGM5_Lung_ACTACGATCGGATACT-1
AGM5_Lung_ACTATGGGTGCCTGAC-1
AGM5_Lung_ACTATGGTCCTCACCA-1
AGM5_Lung_ACTCCCACAATATCCG-1
AGM5_Lung_ACTCTCGTCTGGCCTT-1
AGM5_Lung_ACTGATGTCATAGACC-1
AGM5_Lung_ACTGCAAAGGGACCAT-1
AGM5_Lung_ACTGTCCAGTAAGCAT-1
AGM5_Lung_ACTTAGGCATGTTTGG-1
AGM5_Lung_ACTTCCGTCTCTAGGA-1
AGM5_Lung_ACTTTGTTCGCGGTAC-1
AGM5_Lung_AGAAATGCAACTACGT-1
AGM5_Lung_AGAAATGTCGAAGCCC-1
AGM5_Lung_AGAACCTAGTTAGTGA-1
AGM5_Lung_AGAAGCGGTGTACATC-1
AGM5_Lung_AGAAGTAAGGTAGTCG-1
AGM5_Lung_AGAAGTAGTACCAATC-1
AGM5_Lung_AGACAAAAGTGGAAAG-1
AGM5_Lung_AGACACTGTCGTCATA-1
AGM5_Lung_AGACACTTCCGATCGG-1
AGM5_Lung_AGACAGGCACGGTGAA-1
AGM5_Lung_AGACAGGCATTCACCC-1
AGM5_Lung_AGACAGGGTGCGAACA-1
AGM5_Lung_AGACCATAGACCATAA-1
AGM5_Lung_AGACCATTCGCGTGAC-1
AGM5_Lung_AGACCATTCTTTACAC-1
AGM5_Lung_AGACCCGAGAGAGGGC-1
AGM5_Lung_AGACTCACAAAGGCGT-1
AGM5_Lung_AGACTCACAGCTTTGA-1
AGM5_Lung_AGAGAATCAGCGAGTA-1
AGM5_Lung_AGATAGAGTTAAGACA-1
AGM5_Lung_AGATAGATCACCTGGG-1
AGM5_Lung_AGATCCACAAGGCGTA-1
AGM5_Lung_AGATCCATCTAGACCA-1
AGM5_Lung_AGATGAAAGGACTGGT-1
AGM5_Lung_AGATGAACATTCACCC-1
AGM5_Lung_AGATGAATCCCGAACG-1
AGM5_Lung_AGCATCAAGTGGTTGG-1
AGM5_Lung_AGCATCAGTGGGTCAA-1
AGM5_Lung_AGCCAATTCAGACAAA-1
AGM5_Lung_AGCGATTCACAGCCAC-1
AGM5_Lung_AGCGATTCACCCTAAA-1
AGM5_Lung_AGCGATTGTCCAATCA-1
AGM5_Lung_AGCGCCACAAGCCTGC-1
AGM5_Lung_AGCGCTGCATGCCATA-1
AGM5_Lung_AGCGCTGGTTCAGCGC-1
AGM5_Lung_AGGAAATGTCGTATTG-1
AGM5_Lung_AGGAAATTCGGAGTGA-1
AGM5_Lung_AGGAATAAGTCCTGCG-1
AGM5_Lung_AGGATAACACAAACGG-1
AGM5_Lung_AGGATCTAGCGCCGTT-1
AGM5_Lung_AGGATCTAGGGACACT-1
AGM5_Lung_AGGCATTAGTAGCATA-1
AGM5_Lung_AGGCCACCATGAAGCG-1
AGM5_Lung_AGGCTGCAGAAGATCT-1
AGM5_Lung_AGGCTGCGTCGACTTA-1
AGM5_Lung_AGGGAGTGTCCGGTGT-1
AGM5_Lung_AGGGCCTGTCTGTGGC-1
AGM5_Lung_AGGGTCCAGTCACGAG-1
AGM5_Lung_AGGGTCCTCTGTGCTC-1
AGM5_Lung_AGGGTGAAGATTGAGT-1
AGM5_Lung_AGGGTTTTCAACGTGT-1
AGM5_Lung_AGGTAGGAGAGTTGTA-1
AGM5_Lung_AGGTAGGAGGACAACC-1
AGM5_Lung_AGGTCATTCCAGGACC-1
AGM5_Lung_AGGTTACAGGTCCTGC-1
AGM5_Lung_AGGTTACTCCACGGGT-1
AGM5_Lung_AGGTTGTAGCCTGACC-1
AGM5_Lung_AGGTTGTAGTACAGAT-1
AGM5_Lung_AGGTTGTCAGAACCGA-1
AGM5_Lung_AGTAACCCATCGCCTT-1
AGM5_Lung_AGTACCAAGGTTGAGC-1
AGM5_Lung_AGTACCATCTGACGCG-1
AGM5_Lung_AGTACTGAGGGATGTC-1
AGM5_Lung_AGTACTGCAGGACTAG-1
AGM5_Lung_AGTAGCTCATAGCACT-1
AGM5_Lung_AGTAGCTGTCTCACGG-1
AGM5_Lung_AGTAGCTTCAGCCCAG-1
AGM5_Lung_AGTAGCTTCGTAGCTA-1
AGM5_Lung_AGTAGTCAGAGTCACG-1
AGM5_Lung_AGTCAACAGCATGGGT-1
AGM5_Lung_AGTCAACGTTCCGTTC-1
AGM5_Lung_AGTCACAAGGTTCAGG-1
AGM5_Lung_AGTCACACACAAGCCC-1
AGM5_Lung_AGTCACACATAACGGG-1
AGM5_Lung_AGTCACAGTTCAATCG-1
AGM5_Lung_AGTCACATCAACGCTA-1
AGM5_Lung_AGTCACATCAACTACG-1
AGM5_Lung_AGTCACATCATCTACT-1
AGM5_Lung_AGTCATGGTCGTGATT-1
AGM5_Lung_AGTCATGGTGGATACG-1
AGM5_Lung_AGTCATGTCTCGCCTA-1
AGM5_Lung_AGTGACTTCGTGCTCT-1
AGM5_Lung_AGTGACTTCTACCACC-1
AGM5_Lung_AGTGATCGTAAGTCAA-1
AGM5_Lung_AGTGATCGTAGGACCA-1
AGM5_Lung_AGTTAGCTCTCTCCGA-1
AGM5_Lung_AGTTCCCCATTGCTTT-1
AGM5_Lung_AGTTCGAAGAAGCTCG-1
AGM5_Lung_ATACCGAAGAGCATTA-1
AGM5_Lung_ATACCGAGTATGAAGT-1
AGM5_Lung_ATACCGAGTGGACTGA-1
AGM5_Lung_ATACCTTGTTGTGGAG-1
AGM5_Lung_ATACCTTTCATAGCAC-1
AGM5_Lung_ATACTTCCAATTGCCA-1
AGM5_Lung_ATACTTCGTACTGCCG-1
AGM5_Lung_ATAGACCGTATACCCA-1
AGM5_Lung_ATAGACCGTTGCGAAG-1
AGM5_Lung_ATAGAGACAGGTTCAT-1
AGM5_Lung_ATAGAGAGTATCGGTT-1
AGM5_Lung_ATAGGCTAGTAGGAAG-1
AGM5_Lung_ATAGGCTAGTTGCTCA-1
AGM5_Lung_ATAGGCTCAGGTCTCG-1
AGM5_Lung_ATAGGCTTCAGAGCGA-1
AGM5_Lung_ATAGGCTTCAGCAATC-1
AGM5_Lung_ATAGGCTTCCACGGAC-1
AGM5_Lung_ATATCCTCAATGTGGG-1
AGM5_Lung_ATATCCTGTTCTATCT-1
AGM5_Lung_ATCACGAAGAGGCTGT-1
AGM5_Lung_ATCACGACATGTTCGA-1
AGM5_Lung_ATCACTTGTCCTTTGC-1
AGM5_Lung_ATCAGGTAGGAAAGTG-1
AGM5_Lung_ATCATTCAGACTAGAT-1
AGM5_Lung_ATCCACCAGTGAGTGC-1
AGM5_Lung_ATCCACCCACTGTGAT-1
AGM5_Lung_ATCCACCGTACTAGCT-1
AGM5_Lung_ATCCACCTCATTCGTT-1
AGM5_Lung_ATCCATTGTTGCTGAT-1
AGM5_Lung_ATCCCTGAGATAGCAT-1
AGM5_Lung_ATCCGTCGTCTTGAGT-1
AGM5_Lung_ATCCTATCAAGTTCGT-1
AGM5_Lung_ATCCTATCACTGCTTC-1
AGM5_Lung_ATCCTATCATGGCTAT-1
AGM5_Lung_ATCGATGGTTAGGCCC-1
AGM5_Lung_ATCGGATAGAGCATAT-1
AGM5_Lung_ATCGGATAGCCGTTGC-1
AGM5_Lung_ATCGGATCATTCTCCG-1
AGM5_Lung_ATCGGATTCCTGCCAT-1
AGM5_Lung_ATCGTGACACCGAATT-1
AGM5_Lung_ATCGTGACACTCCGGA-1
AGM5_Lung_ATCTCTATCCATTTGT-1
AGM5_Lung_ATCTTCACAAAGACGC-1
AGM5_Lung_ATGAAAGAGACTTCAC-1
AGM5_Lung_ATGAAAGCACCAAAGG-1
AGM5_Lung_ATGACCAAGATTCGAA-1
AGM5_Lung_ATGAGGGTCCCTCTCC-1
AGM5_Lung_ATGAGTCAGACAACTA-1
AGM5_Lung_ATGAGTCGTGGAACCA-1
AGM5_Lung_ATGATCGAGAGTGTGC-1
AGM5_Lung_ATGATCGCATTGACAC-1
AGM5_Lung_ATGCATGAGGGATCAC-1
AGM5_Lung_ATGCATGCAGGTTCAT-1
AGM5_Lung_ATGCCTCGTAGATGTA-1
AGM5_Lung_ATGGAGGCAAATAAGC-1
AGM5_Lung_ATGGATCGTACCCAGC-1
AGM5_Lung_ATGTCTTCACTGTGTA-1
AGM5_Lung_ATGTCTTGTCTGTAAC-1
AGM5_Lung_ATTACCTTCGAGTGAG-1
AGM5_Lung_ATTACTCAGCAAGGAA-1
AGM5_Lung_ATTACTCAGCTCGTGC-1
AGM5_Lung_ATTCACTAGCTATCTG-1
AGM5_Lung_ATTCACTCAACGATCT-1
AGM5_Lung_ATTCATCAGAGCAGCT-1
AGM5_Lung_ATTCCATAGTGAGGCT-1
AGM5_Lung_ATTCCATTCGTTCTCG-1
AGM5_Lung_ATTCCCGGTACACGCC-1
AGM5_Lung_ATTCCTAAGAGTCCGA-1
AGM5_Lung_ATTCCTAAGGAACTCG-1
AGM5_Lung_ATTCGTTCAGATTAAG-1
AGM5_Lung_ATTCTTGAGCATCAGG-1
AGM5_Lung_ATTGTTCAGCCACAAG-1
AGM5_Lung_ATTGTTCGTCGTTGGC-1
AGM5_Lung_ATTTACCGTAACGATA-1
AGM5_Lung_ATTTACCGTTCTCGTC-1
AGM5_Lung_ATTTCACCATAGTCAC-1
AGM5_Lung_CAAAGAACATCATTGG-1
AGM5_Lung_CAACAACCAGTAACAA-1
AGM5_Lung_CAACAGTGTAGCTTGT-1
AGM5_Lung_CAACCTCGTTGCTCGG-1
AGM5_Lung_CAACGGCCAGGAATAT-1
AGM5_Lung_CAAGACTGTATCAAGA-1
AGM5_Lung_CAAGAGGCAACCAGAG-1
AGM5_Lung_CAAGCTAAGCAAACAT-1
AGM5_Lung_CAAGCTAAGTAGAATC-1
AGM5_Lung_CAAGCTAGTGACTATC-1
AGM5_Lung_CAAGCTATCCTAAGTG-1
AGM5_Lung_CAATACGCACCTTCGT-1
AGM5_Lung_CAATACGCATCGAGCC-1
AGM5_Lung_CAATCGAAGTAGCAAT-1
AGM5_Lung_CAATCGATCAAGTCTG-1
AGM5_Lung_CACAACACAGTCGCAC-1
AGM5_Lung_CACAGATTCCTTACCG-1
AGM5_Lung_CACAGGCAGATTGTGA-1
AGM5_Lung_CACAGGCCAGTAGGAC-1
AGM5_Lung_CACATGACATAACCCA-1
AGM5_Lung_CACATGATCGCCTTTG-1
AGM5_Lung_CACCAAAAGAAGTGTT-1
AGM5_Lung_CACCAAATCGCTTAAG-1
AGM5_Lung_CACCAAATCGTCGACG-1
AGM5_Lung_CACGAATGTCCTCATC-1
AGM5_Lung_CACGAATGTGAGATTA-1
AGM5_Lung_CACGGGTCATATACCG-1
AGM5_Lung_CACGTGGCAGCGTACC-1
AGM5_Lung_CACGTTCGTCTCGCGA-1
AGM5_Lung_CACGTTCTCGTTATCT-1
AGM5_Lung_CACTAAGGTCTCGGAC-1
AGM5_Lung_CACTGGGCACCCATAA-1
AGM5_Lung_CACTGTCCACATTCTT-1
AGM5_Lung_CACTGTCCAGACCAGA-1
AGM5_Lung_CAGAGCCAGTTCATGC-1
AGM5_Lung_CAGATACCAGCTTTGA-1
AGM5_Lung_CAGATTGTCCAGCCTT-1
AGM5_Lung_CAGCAATTCGGTGTTA-1
AGM5_Lung_CAGCACGGTCACGCTG-1
AGM5_Lung_CAGCACGGTCCAGCGT-1
AGM5_Lung_CAGCAGCGTAGTGATA-1
AGM5_Lung_CAGCGTGTCCTTATAC-1
AGM5_Lung_CAGCGTGTCTGCTGAA-1
AGM5_Lung_CAGGCCAGTCTTGAGT-1
AGM5_Lung_CAGGGCTAGCGCAATG-1
AGM5_Lung_CAGGGCTTCTCTCTAA-1
AGM5_Lung_CAGGTATTCAACACGT-1
AGM5_Lung_CAGGTATTCCATCACC-1
AGM5_Lung_CAGTGCGCAAGAGATT-1
AGM5_Lung_CAGTTCCAGTTAGAAC-1
AGM5_Lung_CAGTTCCCACAGCTGC-1
AGM5_Lung_CAGTTCCTCCTCGCAT-1
AGM5_Lung_CATAAGCAGGGTAATT-1
AGM5_Lung_CATAAGCTCCGTGTGG-1
AGM5_Lung_CATACAGTCCCGAAAT-1
AGM5_Lung_CATACCCAGAGCAGAA-1
AGM5_Lung_CATACTTCACGGGTAA-1
AGM5_Lung_CATACTTCATCCCGTT-1
AGM5_Lung_CATACTTGTTGATGTC-1
AGM5_Lung_CATACTTTCCTGCCAT-1
AGM5_Lung_CATCCACCAGTGGTGA-1
AGM5_Lung_CATCCACTCGACGTCG-1
AGM5_Lung_CATCCGTAGGACACTG-1
AGM5_Lung_CATCCGTGTTAAGGGC-1
AGM5_Lung_CATCGCTCAAAGACTA-1
AGM5_Lung_CATCGGGGTACCGTCG-1
AGM5_Lung_CATCGGGTCGAACTCA-1
AGM5_Lung_CATGAGTCATGTTCGA-1
AGM5_Lung_CATGCAACAACGTATC-1
AGM5_Lung_CATGCCTGTTATAGAG-1
AGM5_Lung_CATGCGGAGGAACGTC-1
AGM5_Lung_CATGCGGGTGAGTTGG-1
AGM5_Lung_CATGCTCTCTCAACCC-1
AGM5_Lung_CATGGATGTCTCTCAC-1
AGM5_Lung_CATGGATGTCTGATAC-1
AGM5_Lung_CATGGATTCTGGGATT-1
AGM5_Lung_CATGGATTCTGTAACG-1
AGM5_Lung_CATGGTATCATGCCGG-1
AGM5_Lung_CATTCCGAGCCTGACC-1
AGM5_Lung_CATTCTAAGTGCAGCA-1
AGM5_Lung_CATTGAGAGACCGTTT-1
AGM5_Lung_CATTGAGCACATAGCT-1
AGM5_Lung_CATTGAGGTGTTCCTC-1
AGM5_Lung_CATTGAGGTTCTGAGT-1
AGM5_Lung_CATTGCCAGTGATAAC-1
AGM5_Lung_CATTGCCCAACTCGTA-1
AGM5_Lung_CATTGTTGTGACTAAA-1
AGM5_Lung_CATTGTTTCAAGTTGC-1
AGM5_Lung_CATTTCACAGACAAGC-1
AGM5_Lung_CCAAGCGCAAACGTGG-1
AGM5_Lung_CCAATGAAGGCAGTCA-1
AGM5_Lung_CCAATGACAAGACGGT-1
AGM5_Lung_CCAATTTGTAGGAGTC-1
AGM5_Lung_CCAATTTGTCGTACAT-1
AGM5_Lung_CCAATTTTCCACTTTA-1
AGM5_Lung_CCACAAACACCGCTGA-1
AGM5_Lung_CCACACTAGACAACAT-1
AGM5_Lung_CCACACTGTTCTCCAC-1
AGM5_Lung_CCACCATTCAGCCCAG-1
AGM5_Lung_CCACCATTCGTGCAGC-1
AGM5_Lung_CCATAAGGTAACCCGC-1
AGM5_Lung_CCATAAGGTCCGGTCA-1
AGM5_Lung_CCCAACTAGACTCAAA-1
AGM5_Lung_CCCAACTCACGTGTGC-1
AGM5_Lung_CCCAACTTCGCCATAA-1
AGM5_Lung_CCCAACTTCTTAGCAG-1
AGM5_Lung_CCCATTGGTGCATCTA-1
AGM5_Lung_CCCGAAGAGCTTTCTT-1
AGM5_Lung_CCCGAAGCAACGACAG-1
AGM5_Lung_CCCTAACGTGGTCTCG-1
AGM5_Lung_CCCTGATTCGCTCTCA-1
AGM5_Lung_CCCTTAGCATGGGCAA-1
AGM5_Lung_CCGAACGGTCCTCCTA-1
AGM5_Lung_CCGAACGGTGCTCCGA-1
AGM5_Lung_CCGATCTTCTGAGAAA-1
AGM5_Lung_CCGATGGTCTCGCTCA-1
AGM5_Lung_CCGGACATCTCAGTCC-1
AGM5_Lung_CCGGGTAGTACGATCT-1
AGM5_Lung_CCGGTAGGTCGTTGCG-1
AGM5_Lung_CCGGTGAAGTAGGAAG-1
AGM5_Lung_CCGGTGAGTGACGTCC-1
AGM5_Lung_CCGTAGGAGGTTGCCC-1
AGM5_Lung_CCGTAGGCATGATAGA-1
AGM5_Lung_CCGTAGGGTTACTCAG-1
AGM5_Lung_CCGTGAGAGGCGTCCT-1
AGM5_Lung_CCGTTCAAGTGCACAG-1
AGM5_Lung_CCGTTCAGTTTCGTTT-1
AGM5_Lung_CCGTTCATCGCAAGAG-1
AGM5_Lung_CCTAAGAGTATGATCC-1
AGM5_Lung_CCTACGTAGTGGGAAA-1
AGM5_Lung_CCTATCGTCAGGAAGC-1
AGM5_Lung_CCTCAACAGCTGTACT-1
AGM5_Lung_CCTCAACAGGATTCAA-1
AGM5_Lung_CCTCAACTCTGTCGTC-1
AGM5_Lung_CCTCACAGTGAGCTCC-1
AGM5_Lung_CCTCACATCTAGCCTC-1
AGM5_Lung_CCTCAGTCAGGATGAC-1
AGM5_Lung_CCTCATGCATACCATG-1
AGM5_Lung_CCTCCAAAGCTACGTT-1
AGM5_Lung_CCTCTAGAGTCTACCA-1
AGM5_Lung_CCTCTAGCAGCTTCGG-1
AGM5_Lung_CCTCTCCCATGACACT-1
AGM5_Lung_CCTGCATCAGCTGTAT-1
AGM5_Lung_CCTGCATGTAATCAGA-1
AGM5_Lung_CCTGTTGTCGGTCGGT-1
AGM5_Lung_CCTTCAGAGCAGCCTC-1
AGM5_Lung_CCTTCAGCATACCATG-1
AGM5_Lung_CCTTGTGTCCGATAGT-1
AGM5_Lung_CCTTTGGAGAGTCGAC-1
AGM5_Lung_CGAAGGAAGCAGTAAT-1
AGM5_Lung_CGAAGGATCCATTTGT-1
AGM5_Lung_CGAAGTTAGTGCAGCA-1
AGM5_Lung_CGAAGTTGTCTTGCTC-1
AGM5_Lung_CGACAGCCATAGGCGA-1
AGM5_Lung_CGACAGCCATGAATCC-1
AGM5_Lung_CGACAGCGTTAACAGA-1
AGM5_Lung_CGACAGCTCCTAGCGG-1
AGM5_Lung_CGACAGCTCCTGTACC-1
AGM5_Lung_CGAGAAGCAGGACATG-1
AGM5_Lung_CGAGGAAGTATCGTTG-1
AGM5_Lung_CGAGGCTGTAGGCAAC-1
AGM5_Lung_CGAGGCTTCGACCATA-1
AGM5_Lung_CGAGTGCAGGAAAGAC-1
AGM5_Lung_CGATCGGGTACGTGAG-1
AGM5_Lung_CGATGCGGTTTCGTTT-1
AGM5_Lung_CGCATAATCTTGGTCC-1
AGM5_Lung_CGCATGGAGTTGTACC-1
AGM5_Lung_CGCATGGCACTAACGT-1
AGM5_Lung_CGCCAGAGTGACTAAA-1
AGM5_Lung_CGCCATTAGCGATGCA-1
AGM5_Lung_CGCCATTAGGGTGGGA-1
AGM5_Lung_CGCGTGAGTCAGTCTA-1
AGM5_Lung_CGGAACCCATCTCGTC-1
AGM5_Lung_CGGAACCTCGTCGATA-1
AGM5_Lung_CGGAATTCACCTGCTT-1
AGM5_Lung_CGGACACTCTGGGTCG-1
AGM5_Lung_CGGAGAACAGCAGTGA-1
AGM5_Lung_CGGGACTCAATCCTTT-1
AGM5_Lung_CGGGACTTCGACGAGA-1
AGM5_Lung_CGGTCAGTCCTCATAT-1
AGM5_Lung_CGTAAGTCATGCCGCA-1
AGM5_Lung_CGTCAAACAATTGAGA-1
AGM5_Lung_CGTCCATAGCAAGTCG-1
AGM5_Lung_CGTCCATAGTAACCTC-1
AGM5_Lung_CGTGAATGTCCTACAA-1
AGM5_Lung_CGTGAATGTTGCACGC-1
AGM5_Lung_CGTGAATTCCGATCGG-1
AGM5_Lung_CGTGATACAGCTACAT-1
AGM5_Lung_CGTGATAGTTTAAGGA-1
AGM5_Lung_CGTGTCTAGATGGTCG-1
AGM5_Lung_CGTTAGAAGCGCCTCA-1
AGM5_Lung_CGTTCTGAGACCCGCT-1
AGM5_Lung_CGTTCTGCAATGAACA-1
AGM5_Lung_CGTTGGGCATGTGCCG-1
AGM5_Lung_CGTTGGGTCAACTTTC-1
AGM5_Lung_CTAACTTAGAGCAGAA-1
AGM5_Lung_CTACAGAAGGCTGGAT-1
AGM5_Lung_CTACAGAGTAGCGTAG-1
AGM5_Lung_CTACAGAGTTCCTTGC-1
AGM5_Lung_CTACAGATCTCTTGCG-1
AGM5_Lung_CTACATTAGGGCAGGA-1
AGM5_Lung_CTACATTGTACATTGC-1
AGM5_Lung_CTACCCAAGGCCGCTT-1
AGM5_Lung_CTACCTGGTCTGCGCA-1
AGM5_Lung_CTACTATTCGCGTTTC-1
AGM5_Lung_CTAGGTAGTACTGACT-1
AGM5_Lung_CTAGGTAGTGGAACAC-1
AGM5_Lung_CTAGGTAGTGGCACTC-1
AGM5_Lung_CTATAGGTCTGCTTTA-1
AGM5_Lung_CTATCCGTCGCCTAGG-1
AGM5_Lung_CTATCTAAGTGCTACT-1
AGM5_Lung_CTATCTACACTAGGTT-1
AGM5_Lung_CTCAACCAGTCTAACC-1
AGM5_Lung_CTCAAGATCTACTTCA-1
AGM5_Lung_CTCAATTCAGCTGTGC-1
AGM5_Lung_CTCAATTCAGTATGAA-1
AGM5_Lung_CTCACTGGTGAGTAAT-1
AGM5_Lung_CTCAGGGAGTGGTGGT-1
AGM5_Lung_CTCAGGGCAGACCAAG-1
AGM5_Lung_CTCAGGGTCCGTTGGG-1
AGM5_Lung_CTCAGTCGTCCACACG-1
AGM5_Lung_CTCAGTCTCCCTTGGT-1
AGM5_Lung_CTCAGTCTCTCATGCC-1
AGM5_Lung_CTCATCGGTTCCAGGC-1
AGM5_Lung_CTCCAACCAATAGTCC-1
AGM5_Lung_CTCCACAGTCTTACAG-1
AGM5_Lung_CTCCATGAGGCTAACG-1
AGM5_Lung_CTCCCAAAGCCATATC-1
AGM5_Lung_CTCCTTTCAGATCCAT-1
AGM5_Lung_CTCCTTTCAGTCGAGA-1
AGM5_Lung_CTCGAGGAGAGTTCGG-1
AGM5_Lung_CTCGAGGCATGAAGCG-1
AGM5_Lung_CTCGAGGCATGACAGG-1
AGM5_Lung_CTCTCAGCAATCACGT-1
AGM5_Lung_CTCTCGAAGCCTTCTC-1
AGM5_Lung_CTCTCGACAGCAGTTT-1
AGM5_Lung_CTCTCGACAGGCTTGC-1
AGM5_Lung_CTCTGGTAGCCGATAG-1
AGM5_Lung_CTGAGCGAGAGTGAAG-1
AGM5_Lung_CTGAGGCAGGACAGTC-1
AGM5_Lung_CTGATCCGTCCCGTGA-1
AGM5_Lung_CTGATCCGTCTCAAGT-1
AGM5_Lung_CTGATCCGTGAAAGTT-1
AGM5_Lung_CTGATCCTCCCGAATA-1
AGM5_Lung_CTGATCCTCCTGGGTG-1
AGM5_Lung_CTGATCCTCGATTGGT-1
AGM5_Lung_CTGCAGGAGTTGCCCG-1
AGM5_Lung_CTGCATCAGGTCATCT-1
AGM5_Lung_CTGCATCGTGCCTACG-1
AGM5_Lung_CTGCCATTCGCGTGAC-1
AGM5_Lung_CTGCCTAGTAACCAGG-1
AGM5_Lung_CTGCGAGGTATGAGAT-1
AGM5_Lung_CTGGACGAGAGCCATG-1
AGM5_Lung_CTGGACGGTAACGTTC-1
AGM5_Lung_CTGGCAGTCTTTGCGC-1
AGM5_Lung_CTGTACCAGAGCTGAC-1
AGM5_Lung_CTGTATTGTCATCCCT-1
AGM5_Lung_CTGTCGTAGGCGAAGG-1
AGM5_Lung_CTGTGAAGTCCGGTCA-1
AGM5_Lung_CTGTGAATCGGTAGGA-1
AGM5_Lung_CTTAGGATCCAAACCA-1
AGM5_Lung_CTTAGGATCCATGATG-1
AGM5_Lung_CTTAGGATCTTCGGTC-1
AGM5_Lung_CTTCCGACACCATTCC-1
AGM5_Lung_CTTCCTTGTTCTTAGG-1
AGM5_Lung_CTTCCTTTCCGATGCG-1
AGM5_Lung_CTTCTCTAGGGTTTCT-1
AGM5_Lung_CTTGAGACATTGCTTT-1
AGM5_Lung_CTTGAGATCATCGGGC-1
AGM5_Lung_CTTTCAACACCAGACC-1
AGM5_Lung_CTTTCAACAGCGTGCT-1
AGM5_Lung_GAAACCTCAACGGCTC-1
AGM5_Lung_GAAACCTTCGTGCGAC-1
AGM5_Lung_GAAATGAAGGGTTTCT-1
AGM5_Lung_GAAATGACAACGACAG-1
AGM5_Lung_GAACACTAGAATTGCA-1
AGM5_Lung_GAACACTTCTCTTCAA-1
AGM5_Lung_GAACACTTCTTGGTGA-1
AGM5_Lung_GAACGTTGTGTGTCGC-1
AGM5_Lung_GAACTGTCACGCTGTG-1
AGM5_Lung_GAAGAATCATGTAACC-1
AGM5_Lung_GAAGAATGTGGCATCC-1
AGM5_Lung_GAAGGACAGTAAATGC-1
AGM5_Lung_GAAGGGTGTCGTACTA-1
AGM5_Lung_GAAGTAAAGACAGCGT-1
AGM5_Lung_GAAGTAATCAATGTCG-1
AGM5_Lung_GAAGTAATCGCCACTT-1
AGM5_Lung_GAATAGAAGCTTACGT-1
AGM5_Lung_GAATCACTCATTCACT-1
AGM5_Lung_GACACGCGTTCTGACA-1
AGM5_Lung_GACAGCCAGAGTCGAC-1
AGM5_Lung_GACAGCCCAACACAAA-1
AGM5_Lung_GACATCATCTTACCGC-1
AGM5_Lung_GACCAATCACAAAGCG-1
AGM5_Lung_GACCCAGTCTAGACAC-1
AGM5_Lung_GACCTTCAGTCGTTAC-1
AGM5_Lung_GACGCTGAGGTTCCGC-1
AGM5_Lung_GACGCTGCACTTCCTG-1
AGM5_Lung_GACGCTGGTTTGGCTA-1
AGM5_Lung_GACGCTGTCTGCCCTA-1
AGM5_Lung_GACGTTAAGCGTCAAG-1
AGM5_Lung_GACGTTACACAAATCC-1
AGM5_Lung_GACTATGCAACAGTGG-1
AGM5_Lung_GACTATGGTTGTACGT-1
AGM5_Lung_GACTCTCTCCGTTGGG-1
AGM5_Lung_GACTCTCTCGAAGCCC-1
AGM5_Lung_GACTGATTCGTTGCCT-1
AGM5_Lung_GACTTCCCAGTTACCA-1
AGM5_Lung_GAGACTTGTCGTGCCA-1
AGM5_Lung_GAGACTTTCCACTGGG-1
AGM5_Lung_GAGAGGTGTGTTTGCA-1
AGM5_Lung_GAGATGGCATCACAGT-1
AGM5_Lung_GAGGCCTAGGGATCGT-1
AGM5_Lung_GAGGCCTCAGTAGAAT-1
AGM5_Lung_GAGGCCTTCGTGCTCT-1
AGM5_Lung_GAGGGATAGATTGGGC-1
AGM5_Lung_GAGGGATGTAATGCTC-1
AGM5_Lung_GAGGGTAGTATGGGAC-1
AGM5_Lung_GAGTCATTCTCTCTAA-1
AGM5_Lung_GAGTCTAAGGAACATT-1
AGM5_Lung_GAGTCTAAGTGATTCC-1
AGM5_Lung_GAGTCTACACCAGTTA-1
AGM5_Lung_GAGTGAGTCGGTCGAC-1
AGM5_Lung_GAGTGTTAGAATAACC-1
AGM5_Lung_GAGTGTTTCAGTCAGT-1
AGM5_Lung_GAGTTACCACGGAAGT-1
AGM5_Lung_GAGTTACCATCCTCAC-1
AGM5_Lung_GAGTTGTGTGATAGAT-1
AGM5_Lung_GAGTTGTTCCTCACTG-1
AGM5_Lung_GAGTTTGTCTGGGCAC-1
AGM5_Lung_GATAGAATCTTGATTC-1
AGM5_Lung_GATAGCTAGGTCTACT-1
AGM5_Lung_GATCACAAGGAGCAAA-1
AGM5_Lung_GATCAGTAGCAGCCTC-1
AGM5_Lung_GATCCCTAGTATGCAA-1
AGM5_Lung_GATCCCTTCAGCTTGA-1
AGM5_Lung_GATGAGGAGATTTGCC-1
AGM5_Lung_GATGATCCAGTGTGCC-1
AGM5_Lung_GATGGAGCAATCGAAA-1
AGM5_Lung_GATGGAGCAGAAATTG-1
AGM5_Lung_GATGGAGTCCGTAGGC-1
AGM5_Lung_GATTGGTAGTACTGGG-1
AGM5_Lung_GCAACATCAACCGATT-1
AGM5_Lung_GCAACATGTTTACACG-1
AGM5_Lung_GCAACCGAGATGAAGG-1
AGM5_Lung_GCACATATCAAATGCC-1
AGM5_Lung_GCACGTGAGACGACTG-1
AGM5_Lung_GCACGTGGTAGTCTTG-1
AGM5_Lung_GCACTAAAGCGCCTAC-1
AGM5_Lung_GCACTAAAGTTGGAAT-1
AGM5_Lung_GCACTAAGTCTTCATT-1
AGM5_Lung_GCACTAATCGCCTATC-1
AGM5_Lung_GCAGCCACACTGCGAC-1
AGM5_Lung_GCAGCCAGTTACGTAC-1
AGM5_Lung_GCAGGCTAGGTTCTTG-1
AGM5_Lung_GCAGGCTCAGCTCTGG-1
AGM5_Lung_GCAGGCTGTGGCCTCA-1
AGM5_Lung_GCAGGCTTCACTACGA-1
AGM5_Lung_GCAGTTATCGGATACT-1
AGM5_Lung_GCATGATGTGCTATTG-1
AGM5_Lung_GCATTAGAGTGGATAT-1
AGM5_Lung_GCCAACGAGTAGACCG-1
AGM5_Lung_GCCAACGCACAGCCAC-1
AGM5_Lung_GCCAGCAAGGATAATC-1
AGM5_Lung_GCCAGGTAGCTGTGCC-1
AGM5_Lung_GCCAGGTCACCCGTAG-1
AGM5_Lung_GCCAGGTTCTACTTCA-1
AGM5_Lung_GCCAGTGTCTTACCGC-1
AGM5_Lung_GCCATGGAGCCGATAG-1
AGM5_Lung_GCCATGGCATCTCATT-1
AGM5_Lung_GCCATGGGTGGACTAG-1
AGM5_Lung_GCCATGGGTGGTCCGT-1
AGM5_Lung_GCCATGGGTGTTACTG-1
AGM5_Lung_GCCATTCCAGTCCCGA-1
AGM5_Lung_GCCCAGAAGCCTTTGA-1
AGM5_Lung_GCCCAGACAACCCTCT-1
AGM5_Lung_GCCCAGACAATTCGTG-1
AGM5_Lung_GCCCAGAGTTTGATCG-1
AGM5_Lung_GCCGATGAGGAGTCTG-1
AGM5_Lung_GCCGATGTCGCATGAT-1
AGM5_Lung_GCCGTGATCTACTCAT-1
AGM5_Lung_GCCTGTTAGTCGCTAT-1
AGM5_Lung_GCGATCGAGAGGATGA-1
AGM5_Lung_GCGATCGCAAGATCCT-1
AGM5_Lung_GCGGAAAAGCATTGAA-1
AGM5_Lung_GCGGAAATCAAAGACA-1
AGM5_Lung_GCGGAAATCCTTTGAT-1
AGM5_Lung_GCGGATCAGCTACGTT-1
AGM5_Lung_GCGTGCACAAGTGGAC-1
AGM5_Lung_GCGTGCAGTGAGACCA-1
AGM5_Lung_GCTACAACAATACCTG-1
AGM5_Lung_GCTACCTCAACAAAGT-1
AGM5_Lung_GCTACCTGTGGATGAC-1
AGM5_Lung_GCTCAAATCTGCGGAC-1
AGM5_Lung_GCTGAATAGAATTGCA-1
AGM5_Lung_GCTGCAGTCCTGATAG-1
AGM5_Lung_GCTGGGTAGGATTTAG-1
AGM5_Lung_GCTGGGTCAAGTCATC-1
AGM5_Lung_GCTTCACAGAATCTAG-1
AGM5_Lung_GCTTCACGTAGTGATA-1
AGM5_Lung_GCTTGGGCAGAATCGG-1
AGM5_Lung_GCTTTCGAGGTCCCGT-1
AGM5_Lung_GCTTTCGGTATCGAAA-1
AGM5_Lung_GCTTTCGGTGGACTGA-1
AGM5_Lung_GGAACCCTCCATTTGT-1
AGM5_Lung_GGAAGTGAGCTATCCA-1
AGM5_Lung_GGAAGTGCAGGTGTGA-1
AGM5_Lung_GGAAGTGCATGTGGCC-1
AGM5_Lung_GGAATCTCAACAGTGG-1
AGM5_Lung_GGAATCTGTCAAAGAT-1
AGM5_Lung_GGAATGGAGGGCTAAC-1
AGM5_Lung_GGACGTCAGTCTTGGT-1
AGM5_Lung_GGACGTCCATATGCGT-1
AGM5_Lung_GGAGAACCACCAAAGG-1
AGM5_Lung_GGAGAACGTGAGCCAA-1
AGM5_Lung_GGAGATGAGGATCACG-1
AGM5_Lung_GGAGATGGTCTCTCCA-1
AGM5_Lung_GGAGCAATCACCGGTG-1
AGM5_Lung_GGAGGATGTCAACCAT-1
AGM5_Lung_GGAGGTATCCATGCAA-1
AGM5_Lung_GGATCTATCGACACCG-1
AGM5_Lung_GGATGTTCAAATTAGG-1
AGM5_Lung_GGCACGTCATCTTTCA-1
AGM5_Lung_GGCAGTCTCATTCCTA-1
AGM5_Lung_GGCGTCAAGCGCCTAC-1
AGM5_Lung_GGCGTCAGTAATGCTC-1
AGM5_Lung_GGCTGTGAGACCATGG-1
AGM5_Lung_GGCTGTGCACCACTGG-1
AGM5_Lung_GGCTGTGTCGTTCTGC-1
AGM5_Lung_GGCTTGGAGCAACAAT-1
AGM5_Lung_GGCTTTCCAACCGTAT-1
AGM5_Lung_GGCTTTCCACGACTAT-1
AGM5_Lung_GGGAAGTAGCTTGTGT-1
AGM5_Lung_GGGAAGTCACCAGTAT-1
AGM5_Lung_GGGAAGTCACTTCCTG-1
AGM5_Lung_GGGACAAAGATGTTCC-1
AGM5_Lung_GGGACTCCACGCCACA-1
AGM5_Lung_GGGACTCTCTGAGTCA-1
AGM5_Lung_GGGAGATCACGACAGA-1
AGM5_Lung_GGGAGATTCATTCATC-1
AGM5_Lung_GGGAGTATCAAACCCA-1
AGM5_Lung_GGGATCCTCTGACAGT-1
AGM5_Lung_GGGATCCTCTGCGTCT-1
AGM5_Lung_GGGATGAAGGTAGACC-1
AGM5_Lung_GGGATGATCGTAGAGG-1
AGM5_Lung_GGGCCATGTTCCCACT-1
AGM5_Lung_GGGCCATTCCCTCGTA-1
AGM5_Lung_GGGCGTTAGCGTCTGC-1
AGM5_Lung_GGGCTCACAGTCCGTG-1
AGM5_Lung_GGGCTCAGTAGACGGT-1
AGM5_Lung_GGGCTCAGTCCCTGTT-1
AGM5_Lung_GGGCTCATCGCCTTGT-1
AGM5_Lung_GGGTAGAAGACCAACG-1
AGM5_Lung_GGGTATTCAAGTGCAG-1
AGM5_Lung_GGGTATTGTGGCGCTT-1
AGM5_Lung_GGGTATTTCCGAAATC-1
AGM5_Lung_GGGTCACAGCGAATGC-1
AGM5_Lung_GGGTCACAGGTAGTAT-1
AGM5_Lung_GGGTCACGTATCGAGG-1
AGM5_Lung_GGGTGAAAGCCTGAAG-1
AGM5_Lung_GGGTTATTCTTAGCTT-1
AGM5_Lung_GGTAACTGTACCAGAG-1
AGM5_Lung_GGTAATCGTACTCCCT-1
AGM5_Lung_GGTAGAGCAGAGTCAG-1
AGM5_Lung_GGTCTGGGTAATGTGA-1
AGM5_Lung_GGTGAAGCATCATCCC-1
AGM5_Lung_GGTGATTCACGGTGTC-1
AGM5_Lung_GGTGATTGTATGCAAA-1
AGM5_Lung_GGTGTCGGTGTCGATT-1
AGM5_Lung_GGTGTTAAGCAGGCAT-1
AGM5_Lung_GGTGTTATCAGGTAAA-1
AGM5_Lung_GGTTAACCATCCAACA-1
AGM5_Lung_GGTTAACGTAATACCC-1
AGM5_Lung_GGTTCTCTCAAGTTGC-1
AGM5_Lung_GGTTGTACACAACGCC-1
AGM5_Lung_GTAACACTCTAGAACC-1
AGM5_Lung_GTAACCAAGCCAACCC-1
AGM5_Lung_GTAATGCGTCACTTAG-1
AGM5_Lung_GTACAACCACGCTGAC-1
AGM5_Lung_GTACAGTCAATGACCT-1
AGM5_Lung_GTACAGTCACAAAGTA-1
AGM5_Lung_GTACAGTTCGGCATTA-1
AGM5_Lung_GTAGAAAAGTCGCGAA-1
AGM5_Lung_GTAGAAACAAAGGGCT-1
AGM5_Lung_GTAGAAAGTATCTTCT-1
AGM5_Lung_GTAGAAAGTTACACAC-1
AGM5_Lung_GTAGATCGTTCTATCT-1
AGM5_Lung_GTAGGAGAGGTAAACT-1
AGM5_Lung_GTAGGTTAGCCGTAAG-1
AGM5_Lung_GTAGGTTCAGCTTCCT-1
AGM5_Lung_GTAGTACAGTTCTCTT-1
AGM5_Lung_GTAGTACTCCGTGTGG-1
AGM5_Lung_GTATTGGAGAGTTGTA-1
AGM5_Lung_GTATTGGCACCGTACG-1
AGM5_Lung_GTATTGGTCACCTTAT-1
AGM5_Lung_GTATTTCAGACGGAAA-1
AGM5_Lung_GTATTTCGTTATGACC-1
AGM5_Lung_GTATTTCTCTGAGCAT-1
AGM5_Lung_GTCAAACAGAATCGTA-1
AGM5_Lung_GTCAAGTAGTTTGGCT-1
AGM5_Lung_GTCAAGTGTCAAAGTA-1
AGM5_Lung_GTCAAGTTCTTTCAGT-1
AGM5_Lung_GTCACGGGTGAGGAAA-1
AGM5_Lung_GTCACGGTCCTGTACC-1
AGM5_Lung_GTCACTCGTCAAGGCA-1
AGM5_Lung_GTCACTCGTGACGCCT-1
AGM5_Lung_GTCAGCGAGCGAACTG-1
AGM5_Lung_GTCAGCGCATAACCCA-1
AGM5_Lung_GTCATCCCAAGTGGTG-1
AGM5_Lung_GTCATCCGTAATTGGA-1
AGM5_Lung_GTCATGACAGAGCGTA-1
AGM5_Lung_GTCCACTAGACATCAA-1
AGM5_Lung_GTCCACTAGATGAAGG-1
AGM5_Lung_GTCCACTTCTGCTCTG-1
AGM5_Lung_GTCCCATGTTCGTTCC-1
AGM5_Lung_GTCCCATTCAACCCGG-1
AGM5_Lung_GTCCCATTCCTTATCA-1
AGM5_Lung_GTCGAATCACATTCGA-1
AGM5_Lung_GTCGAATCATAGGTAA-1
AGM5_Lung_GTCGAATGTCTTACTT-1
AGM5_Lung_GTCTGTCGTGGGAGAG-1
AGM5_Lung_GTCTGTCTCGGCATTA-1
AGM5_Lung_GTCTTTAAGTTCCAGT-1
AGM5_Lung_GTCTTTACACGCGGTT-1
AGM5_Lung_GTCTTTAGTAACGGTG-1
AGM5_Lung_GTCTTTAGTACAGTAA-1
AGM5_Lung_GTGAGCCAGACCATGG-1
AGM5_Lung_GTGAGTTTCATGAGGG-1
AGM5_Lung_GTGATGTGTCCAAGAG-1
AGM5_Lung_GTGCGTGGTAAGCGGT-1
AGM5_Lung_GTGCTGGGTCAAACGG-1
AGM5_Lung_GTGGAGAGTGGGACAT-1
AGM5_Lung_GTGGAGATCGTGTCAA-1
AGM5_Lung_GTGGGAATCGTAACTG-1
AGM5_Lung_GTGGTTAGTAGTCCTA-1
AGM5_Lung_GTGGTTATCGCTAGCG-1
AGM5_Lung_GTGTAACTCCTCTAAT-1
AGM5_Lung_GTGTAACTCGCCTAGG-1
AGM5_Lung_GTGTTAGGTCGAGCTC-1
AGM5_Lung_GTTACCCGTCCTGGGT-1
AGM5_Lung_GTTACGAAGGTCACAG-1
AGM5_Lung_GTTACGACACTCCTTG-1
AGM5_Lung_GTTAGTGAGCAGTACG-1
AGM5_Lung_GTTAGTGTCACGACTA-1
AGM5_Lung_GTTATGGCATAAGCGG-1
AGM5_Lung_GTTCATTAGAATCGTA-1
AGM5_Lung_GTTCATTTCTAGGCCG-1
AGM5_Lung_GTTCCGTCATGACGGA-1
AGM5_Lung_GTTCGCTCATAGGTAA-1
AGM5_Lung_GTTCGCTGTGGATTTC-1
AGM5_Lung_GTTGCGGCATAATGCC-1
AGM5_Lung_GTTGTCCCACACGTGC-1
AGM5_Lung_GTTGTGACACTAACGT-1
AGM5_Lung_GTTGTGAGTGGTACAG-1
AGM5_Lung_GTTTGGACAAGACGGT-1
AGM5_Lung_TAACACGCACCAGTAT-1
AGM5_Lung_TAACCAGTCCCGAACG-1
AGM5_Lung_TAACGACAGAAGATCT-1
AGM5_Lung_TAACGACTCGGTAAGG-1
AGM5_Lung_TAAGCACGTACGATCT-1
AGM5_Lung_TAAGCGTCAGTATGAA-1
AGM5_Lung_TAAGTCGGTCGACTGC-1
AGM5_Lung_TAATTCCTCGCTATTT-1
AGM5_Lung_TACAACGGTGGTTCTA-1
AGM5_Lung_TACAACGTCCACATAG-1
AGM5_Lung_TACATTCAGTCGTTAC-1
AGM5_Lung_TACATTCGTATTGAGA-1
AGM5_Lung_TACCCACAGTCGGCAA-1
AGM5_Lung_TACCGAAGTGTAGCAG-1
AGM5_Lung_TACCGAATCCAACCAA-1
AGM5_Lung_TACCGGGAGCGCCTTG-1
AGM5_Lung_TACCGGGAGCTGCCTG-1
AGM5_Lung_TACCTCGCAGGGCTTC-1
AGM5_Lung_TACCTCGGTAATTAGG-1
AGM5_Lung_TACCTCGTCCCAGGCA-1
AGM5_Lung_TACCTGCGTCATGCAT-1
AGM5_Lung_TACGGTATCGTGGGTC-1
AGM5_Lung_TACGGTATCTCCGTGT-1
AGM5_Lung_TACGTCCAGTCTGTAC-1
AGM5_Lung_TACTGCCGTAAGCGGT-1
AGM5_Lung_TACTTACCAAATGATG-1
AGM5_Lung_TACTTACCAAGAGTTA-1
AGM5_Lung_TACTTCATCTACTTCA-1
AGM5_Lung_TACTTGTAGGTACTGG-1
AGM5_Lung_TAGACCACATCAGTCA-1
AGM5_Lung_TAGACTGAGGGTCACA-1
AGM5_Lung_TAGAGTCGTTGCTCAA-1
AGM5_Lung_TAGATCGGTCAGCTTA-1
AGM5_Lung_TAGCACACAACCCGCA-1
AGM5_Lung_TAGCACACAAGCTACT-1
AGM5_Lung_TAGCACAGTCTTGAGT-1
AGM5_Lung_TAGGGTTTCAACTTTC-1
AGM5_Lung_TAGGTACCATGGAACG-1
AGM5_Lung_TAGGTACTCAAGTCTG-1
AGM5_Lung_TAGTGCAAGACCGTTT-1
AGM5_Lung_TAGTGCAAGCAGAAAG-1
AGM5_Lung_TAGTGCAAGCGTCTCG-1
AGM5_Lung_TAGTGCAGTTATGGTC-1
AGM5_Lung_TATATCCAGGTAGGCT-1
AGM5_Lung_TATATCCAGTACCATC-1
AGM5_Lung_TATATCCAGTGGTTAA-1
AGM5_Lung_TATATCCCACTCCACT-1
AGM5_Lung_TATATCCTCGCTATTT-1
AGM5_Lung_TATATCCTCTAGAGCT-1
AGM5_Lung_TATATCCTCTCGAACA-1
AGM5_Lung_TATCAGGTCGACCACG-1
AGM5_Lung_TATCTGTAGCCGAACA-1
AGM5_Lung_TATCTGTCACACTTAG-1
AGM5_Lung_TATCTGTCATGACTGT-1
AGM5_Lung_TATCTTGAGCAACCAG-1
AGM5_Lung_TATCTTGGTACGATTC-1
AGM5_Lung_TATGTTCGTACCGGAA-1
AGM5_Lung_TATTCCATCTTAGCCC-1
AGM5_Lung_TATTGCTAGGGCTGAT-1
AGM5_Lung_TATTGGGCAGGAGACT-1
AGM5_Lung_TCAAGACGTAAGTCAA-1
AGM5_Lung_TCAAGCATCAAGGAGC-1
AGM5_Lung_TCAATTCCACTGTCGG-1
AGM5_Lung_TCAATTCTCTTACACT-1
AGM5_Lung_TCACAAGGTTGACTGT-1
AGM5_Lung_TCACAAGTCGATGGAG-1
AGM5_Lung_TCACACCGTGAGAACC-1
AGM5_Lung_TCACACCTCTGGCCAG-1
AGM5_Lung_TCACATTCAACAGCCC-1
AGM5_Lung_TCACATTCAAGACAAT-1
AGM5_Lung_TCACATTTCACGACTA-1
AGM5_Lung_TCACGCTAGCGTCGAA-1
AGM5_Lung_TCACGCTTCGCAGTGC-1
AGM5_Lung_TCACGGGGTTTCCCAC-1
AGM5_Lung_TCACTCGCATAGCTGT-1
AGM5_Lung_TCAGCAAGTCAACCTA-1
AGM5_Lung_TCAGGGCGTGTTCAGT-1
AGM5_Lung_TCAGGTACACTGAGGA-1
AGM5_Lung_TCAGTGACACATAACC-1
AGM5_Lung_TCAGTTTAGCCTCTGG-1
AGM5_Lung_TCAGTTTCAGCATCTA-1
AGM5_Lung_TCAGTTTTCGAGGCAA-1
AGM5_Lung_TCATATCAGAAACCAT-1
AGM5_Lung_TCATATCAGAACAGGA-1
AGM5_Lung_TCATATCTCTAGCATG-1
AGM5_Lung_TCATCATGTGCCCGTA-1
AGM5_Lung_TCATCCGAGAGGCGGA-1
AGM5_Lung_TCATCCGCACTACACA-1
AGM5_Lung_TCATCCGGTGGACTAG-1
AGM5_Lung_TCATCCGTCTTCCTAA-1
AGM5_Lung_TCATGAGAGTGGGAAA-1
AGM5_Lung_TCATGGAAGGATCATA-1
AGM5_Lung_TCATGGAGTCCAGCAC-1
AGM5_Lung_TCATGTTAGAAACTGT-1
AGM5_Lung_TCATGTTCAAGGCAAC-1
AGM5_Lung_TCATGTTCAGTCGCTG-1
AGM5_Lung_TCATGTTGTTGCTCGG-1
AGM5_Lung_TCATTACCATCGTGGC-1
AGM5_Lung_TCATTACCATTGAAAG-1
AGM5_Lung_TCATTCAAGTAATCCC-1
AGM5_Lung_TCATTCATCCATGCAA-1
AGM5_Lung_TCATTGTCAATGTCAC-1
AGM5_Lung_TCATTTGCAGTATGAA-1
AGM5_Lung_TCCACCAGTCGAATTC-1
AGM5_Lung_TCCAGAACAATACGCT-1
AGM5_Lung_TCCATCGCATTGAGGG-1
AGM5_Lung_TCCATGCCAAAGGCAC-1
AGM5_Lung_TCCCAGTAGATACATG-1
AGM5_Lung_TCCCAGTTCGTAGCCG-1
AGM5_Lung_TCCCATGAGATGACAT-1
AGM5_Lung_TCCCATGGTTCAGGTT-1
AGM5_Lung_TCCGATCAGTAGTCTC-1
AGM5_Lung_TCCGGGATCATGAGGG-1
AGM5_Lung_TCCTAATAGGTCTACT-1
AGM5_Lung_TCCTAATGTTGCATCA-1
AGM5_Lung_TCCTCCCGTGCGACAA-1
AGM5_Lung_TCCTCGATCAGTGCGC-1
AGM5_Lung_TCCTCGATCGTAGCTA-1
AGM5_Lung_TCCTGCACACTCACTC-1
AGM5_Lung_TCCTGCATCGGATTAC-1
AGM5_Lung_TCCTTCTTCGAGAGAC-1
AGM5_Lung_TCCTTTCAGGATTACA-1
AGM5_Lung_TCGAAGTGTCGACTGC-1
AGM5_Lung_TCGACCTAGGTCGTCC-1
AGM5_Lung_TCGACCTGTGCGTCGT-1
AGM5_Lung_TCGACGGGTCTGTCCT-1
AGM5_Lung_TCGCACTGTCTTCGAA-1
AGM5_Lung_TCGCACTTCGGTAACT-1
AGM5_Lung_TCGCACTTCTCAGTCC-1
AGM5_Lung_TCGCAGGCATCCGGTG-1
AGM5_Lung_TCGCAGGTCCACTAGA-1
AGM5_Lung_TCGCTCAAGAGCATTA-1
AGM5_Lung_TCGCTCAGTGAGTAAT-1
AGM5_Lung_TCGGGACTCGGCACTG-1
AGM5_Lung_TCGGGTGAGCGTCTCG-1
AGM5_Lung_TCGGGTGCAACGCCCA-1
AGM5_Lung_TCGTGCTGTGCATTAC-1
AGM5_Lung_TCTAACTAGTCACAGG-1
AGM5_Lung_TCTAACTCATTCACAG-1
AGM5_Lung_TCTAACTGTACAGGTG-1
AGM5_Lung_TCTACATAGACCAACG-1
AGM5_Lung_TCTACATTCGTTCGCT-1
AGM5_Lung_TCTACCGCAGAGTTGG-1
AGM5_Lung_TCTATACAGGTAAACT-1
AGM5_Lung_TCTATACGTAACATCC-1
AGM5_Lung_TCTATACTCGTAGTGT-1
AGM5_Lung_TCTATCAAGTAAACAC-1
AGM5_Lung_TCTCCGAGTATGGTTC-1
AGM5_Lung_TCTCTGGAGTGAGCCA-1
AGM5_Lung_TCTCTGGTCGCGTAGC-1
AGM5_Lung_TCTGTCGTCGAGTGGA-1
AGM5_Lung_TCTTAGTGTTACCCAA-1
AGM5_Lung_TCTTAGTTCAGCTTCC-1
AGM5_Lung_TCTTCCTGTCAAGCCC-1
AGM5_Lung_TCTTGCGCAACAGCCC-1
AGM5_Lung_TCTTGCGGTAAGCTCT-1
AGM5_Lung_TCTTGCGGTTAAGACA-1
AGM5_Lung_TCTTTGATCGGCTGGT-1
AGM5_Lung_TGAACGTAGGTTCCGC-1
AGM5_Lung_TGAATCGGTCTCTCCA-1
AGM5_Lung_TGAATGCGTGGTTCTA-1
AGM5_Lung_TGACAGTAGCCGTCGT-1
AGM5_Lung_TGACAGTTCTACTCAT-1
AGM5_Lung_TGACCCTGTAGGGTAC-1
AGM5_Lung_TGACGCGCAATTGCTG-1
AGM5_Lung_TGACGCGCATACGCAT-1
AGM5_Lung_TGACTCCCAAACCGGA-1
AGM5_Lung_TGACTCCTCTTCCAGC-1
AGM5_Lung_TGAGGAGGTGTTGATC-1
AGM5_Lung_TGAGGGACAAGGGTCA-1
AGM5_Lung_TGAGGGAGTACTCCGG-1
AGM5_Lung_TGAGTCACAGAGATTA-1
AGM5_Lung_TGATCAGTCTAGTACG-1
AGM5_Lung_TGATCTTCATAGTCGT-1
AGM5_Lung_TGATCTTGTTTAAGGA-1
AGM5_Lung_TGATGCACAGGAACCA-1
AGM5_Lung_TGATGCACATGGAGAC-1
AGM5_Lung_TGATGCAGTATCCTTT-1
AGM5_Lung_TGATGCATCATACAGC-1
AGM5_Lung_TGATTCTAGGGTGAGG-1
AGM5_Lung_TGATTTCTCTCTCCGA-1
AGM5_Lung_TGCACGGAGGTCATTC-1
AGM5_Lung_TGCAGATTCAAAGCCT-1
AGM5_Lung_TGCAGGCTCGAGTGGA-1
AGM5_Lung_TGCAGTATCGATGCAT-1
AGM5_Lung_TGCATCCTCCGGCAAC-1
AGM5_Lung_TGCATGAAGTGCAACG-1
AGM5_Lung_TGCCGAGGTAGCTGAG-1
AGM5_Lung_TGCCGAGGTTTCGTAG-1
AGM5_Lung_TGCGACGAGTCCGTCG-1
AGM5_Lung_TGCGATAAGCATGATA-1
AGM5_Lung_TGCGGCAAGCTCGGCT-1
AGM5_Lung_TGCGGCACAATTTCGG-1
AGM5_Lung_TGCTCGTCACCTCAGG-1
AGM5_Lung_TGCTCGTCAGGAATAT-1
AGM5_Lung_TGCTCGTTCCTTTAGT-1
AGM5_Lung_TGCTGAATCGCGCTGA-1
AGM5_Lung_TGCTTGCCAGGGCTTC-1
AGM5_Lung_TGCTTGCGTTACCTTT-1
AGM5_Lung_TGGAACTCAGAGAATT-1
AGM5_Lung_TGGAACTGTAGTGATA-1
AGM5_Lung_TGGAACTGTGACATCT-1
AGM5_Lung_TGGAGAGAGCGTTAGG-1
AGM5_Lung_TGGAGGAGTTCAAGTC-1
AGM5_Lung_TGGCGTGGTTTGTTGG-1
AGM5_Lung_TGGGAGAGTATAGGGC-1
AGM5_Lung_TGGGAGAGTCAACCTA-1
AGM5_Lung_TGGGATTCAACCACAT-1
AGM5_Lung_TGGGATTCAGAACTTC-1
AGM5_Lung_TGGGCGTCAACCAGAG-1
AGM5_Lung_TGGGCTGCACAGTCAT-1
AGM5_Lung_TGGGCTGCACGTCTCT-1
AGM5_Lung_TGGGTTAAGGTTACAA-1
AGM5_Lung_TGGTACAAGATCGCCC-1
AGM5_Lung_TGGTAGTCAATAGAGT-1
AGM5_Lung_TGGTAGTGTTGCTCAA-1
AGM5_Lung_TGGTGATAGAGAATCT-1
AGM5_Lung_TGGTGATAGAGAGTGA-1
AGM5_Lung_TGGTTAGGTCGACTTA-1
AGM5_Lung_TGTAAGCAGCTCCATA-1
AGM5_Lung_TGTAAGCCAGTCAGAG-1
AGM5_Lung_TGTACAGAGTAAACAC-1
AGM5_Lung_TGTACAGCAGGACGAT-1
AGM5_Lung_TGTACAGGTTGGGATG-1
AGM5_Lung_TGTAGACCAGACGATG-1
AGM5_Lung_TGTAGACTCCATTCAT-1
AGM5_Lung_TGTCAGAGTGGTTCTA-1
AGM5_Lung_TGTCCACCACACCGCA-1
AGM5_Lung_TGTCCCACACCACATA-1
AGM5_Lung_TGTCCTGAGTGCCGAA-1
AGM5_Lung_TGTCCTGGTAGTGATA-1
AGM5_Lung_TGTGAGTTCGTCGCTT-1
AGM5_Lung_TGTGATGTCGTAGTGT-1
AGM5_Lung_TGTGCGGTCGTTCTCG-1
AGM5_Lung_TGTGTGATCCTCTCTT-1
AGM5_Lung_TGTTACTAGACATGCG-1
AGM5_Lung_TGTTCATAGGGTCTTT-1
AGM5_Lung_TGTTCCGGTACGGGAT-1
AGM5_Lung_TGTTCCGTCAACCCGG-1
AGM5_Lung_TGTTCTACAACGCCCA-1
AGM5_Lung_TGTTCTAGTCCTCCTA-1
AGM5_Lung_TGTTCTATCTTCCAGC-1
AGM5_Lung_TGTTGGAAGTAAGAGG-1
AGM5_Lung_TGTTTGTAGCCAGTAG-1
AGM5_Lung_TTAATCCAGTGGAAGA-1
AGM5_Lung_TTAATCCTCCATTTAC-1
AGM5_Lung_TTACAGGCACGCGCAT-1
AGM5_Lung_TTACCATGTTCACGAT-1
AGM5_Lung_TTACCATTCCAACCGG-1
AGM5_Lung_TTACCGCGTTCTCGTC-1
AGM5_Lung_TTACTGTTCAAAGACA-1
AGM5_Lung_TTACTGTTCACTACGA-1
AGM5_Lung_TTAGGCATCCGAGCTG-1
AGM5_Lung_TTAGGGTAGTACAGCG-1
AGM5_Lung_TTAGGGTAGTTCCAGT-1
AGM5_Lung_TTAGGGTGTCCCTCAT-1
AGM5_Lung_TTAGTCTAGAAGCGAA-1
AGM5_Lung_TTAGTCTAGATGGTAT-1
AGM5_Lung_TTAGTCTCATATACCG-1
AGM5_Lung_TTAGTCTTCTTGAACG-1
AGM5_Lung_TTCAATCAGTGGATTA-1
AGM5_Lung_TTCAGGACATCACCAA-1
AGM5_Lung_TTCAGGATCGTGGGAA-1
AGM5_Lung_TTCAGGATCTCGGGAC-1
AGM5_Lung_TTCATGTGTATGTCCA-1
AGM5_Lung_TTCATTGGTGTCGATT-1
AGM5_Lung_TTCATTGTCCAGCACG-1
AGM5_Lung_TTCCACGCATACCATG-1
AGM5_Lung_TTCCACGGTAGTCCTA-1
AGM5_Lung_TTCCACGGTGGATCGA-1
AGM5_Lung_TTCCGTGAGGGCTTCC-1
AGM5_Lung_TTCCGTGCAAGTATCC-1
AGM5_Lung_TTCCGTGGTTGCAACT-1
AGM5_Lung_TTCCGTGTCGAGTCTA-1
AGM5_Lung_TTCCTCTAGGGCAACT-1
AGM5_Lung_TTCCTTCGTTCTCTCG-1
AGM5_Lung_TTCGCTGAGATTGTGA-1
AGM5_Lung_TTCGCTGGTTGCTCAA-1
AGM5_Lung_TTCTAACAGAGGCTGT-1
AGM5_Lung_TTCTCTCCATGTCTAG-1
AGM5_Lung_TTCTGTAAGGTCCAGA-1
AGM5_Lung_TTCTGTACATGTGGTT-1
AGM5_Lung_TTCTTCCCAAGGTACG-1
AGM5_Lung_TTCTTGACACTTGGGC-1
AGM5_Lung_TTGAACGTCACGATCA-1
AGM5_Lung_TTGAACGTCATTCCTA-1
AGM5_Lung_TTGAGTGAGGCTAACG-1
AGM5_Lung_TTGAGTGTCCTCTTTC-1
AGM5_Lung_TTGATGGAGTATAGGT-1
AGM5_Lung_TTGATGGAGTGGAAGA-1
AGM5_Lung_TTGCATTGTATATGGA-1
AGM5_Lung_TTGCATTGTGTCCATA-1
AGM5_Lung_TTGCCTGAGTTGGCGA-1
AGM5_Lung_TTGCCTGCATAATGCC-1
AGM5_Lung_TTGCTGCTCTCGACGG-1
AGM5_Lung_TTGGATGTCCTAAACG-1
AGM5_Lung_TTGGGCGAGCGGATCA-1
AGM5_Lung_TTGGGCGTCCTCATAT-1
AGM5_Lung_TTGGGTAGTGCGACAA-1
AGM5_Lung_TTGGGTATCACTTGTT-1
AGM5_Lung_TTGGTTTAGGGTTGCA-1
AGM5_Lung_TTGGTTTGTACTCGTA-1
AGM5_Lung_TTGTGGATCCGCATAA-1
AGM5_Lung_TTGTGTTCAGTCGTTA-1
AGM5_Lung_TTGTGTTCATTCGGGC-1
AGM5_Lung_TTGTTCAGTTAGGCTT-1
AGM5_Lung_TTGTTCATCTGAGAAA-1
AGM5_Lung_TTGTTGTCAATCGCCG-1
AGM5_Lung_TTGTTGTGTTCACGAT-1
AGM5_Lung_TTGTTTGCAGCGTGAA-1
AGM5_Lung_TTTACCAAGTCCGCGT-1
AGM5_Lung_TTTACGTCACGGATCC-1
AGM5_Lung_TTTACGTTCATAGCAC-1
AGM5_Lung_TTTACGTTCGCAGTTA-1
AGM5_Lung_TTTACTGCAAAGGCGT-1
AGM5_Lung_TTTACTGTCTTTCGAT-1
AGM5_Lung_TTTATGCGTCTCAGGC-1
AGM5_Lung_TTTCAGTAGTCAATCC-1
AGM5_Lung_TTTCAGTCAGTCTGGC-1
AGM5_Lung_TTTCATGTCATGTCTT-1
AGM5_Lung_TTTCATGTCGCGTCGA-1
AGM5_Lung_TTTCGATCATCGGCCA-1
AGM5_Lung_TTTCGATGTTCATCTT-1
AGM5_Lung_TTTGACTAGACCTTTG-1
AGM5_Lung_TTTGACTAGCGTGAAC-1
AGM5_Lung_TTTGACTGTGGTAACG-1
AGM5_Lung_TTTGATCAGTAGGCCA-1
AGM5_Lung_TTTGGAGAGGGTACGT-1
AGM5_Lung_TTTGGAGCAACCACGC-1
AGM5_Lung_TTTGTTGAGCGCACAA-1
AGM5_Lung_TTTGTTGGTTAATCGC-1
AGM5_Lung_TTTGTTGTCCACCCTA-1
AGM6_Lung_AAACCCAAGAATAGTC-1
AGM6_Lung_AAACCCACAATAGAGT-1
AGM6_Lung_AAACCCAGTACAAGTA-1
AGM6_Lung_AAACGAAAGTTAGTGA-1
AGM6_Lung_AAACGAACAAAGGGCT-1
AGM6_Lung_AAACGAACAGAGATGC-1
AGM6_Lung_AAACGCTTCAACACGT-1
AGM6_Lung_AAACGCTTCGCACTCT-1
AGM6_Lung_AAAGAACCATAGTCAC-1
AGM6_Lung_AAAGGATAGACCGCCT-1
AGM6_Lung_AAAGGATCAATGGCAG-1
AGM6_Lung_AAAGGATCATAGTCAC-1
AGM6_Lung_AAAGGGCCACACCTAA-1
AGM6_Lung_AAAGGGCCACTGGCGT-1
AGM6_Lung_AAAGGGCGTTACGTAC-1
AGM6_Lung_AAAGGTAGTTTGTTCT-1
AGM6_Lung_AAAGTCCAGGATACGC-1
AGM6_Lung_AAAGTCCCATTCGATG-1
AGM6_Lung_AAAGTGACAGACCTGC-1
AGM6_Lung_AAATGGAAGAGTGTTA-1
AGM6_Lung_AAATGGACAAGCTACT-1
AGM6_Lung_AACAAAGAGGATCACG-1
AGM6_Lung_AACAAAGGTAAGATCA-1
AGM6_Lung_AACAACCAGGTCATTC-1
AGM6_Lung_AACAACCTCTATCGCC-1
AGM6_Lung_AACAACCTCTCCGCAT-1
AGM6_Lung_AACAAGACACCGGCTA-1
AGM6_Lung_AACAGGGCAAGAGTTA-1
AGM6_Lung_AACAGGGGTCATCAGT-1
AGM6_Lung_AACAGGGTCCTAGCTC-1
AGM6_Lung_AACCAACAGTTCTCTT-1
AGM6_Lung_AACCAACTCGGCTCTT-1
AGM6_Lung_AACCACAAGGTGGCTA-1
AGM6_Lung_AACCATGGTAAGATCA-1
AGM6_Lung_AACCATGTCTAACGGT-1
AGM6_Lung_AACCATGTCTCTATGT-1
AGM6_Lung_AACCCAACATGAATCC-1
AGM6_Lung_AACCCAAGTTGGACTT-1
AGM6_Lung_AACCTTTGTTCAATCG-1
AGM6_Lung_AACCTTTTCCTCACCA-1
AGM6_Lung_AACGAAACAGCGTTGC-1
AGM6_Lung_AACGGGATCGTTATCT-1
AGM6_Lung_AAGAACACACAAAGTA-1
AGM6_Lung_AAGACAAAGTACAACA-1
AGM6_Lung_AAGACTCAGCTAATCC-1
AGM6_Lung_AAGACTCCAACTGAAA-1
AGM6_Lung_AAGACTCTCTCGCCTA-1
AGM6_Lung_AAGCATCCACTGGCCA-1
AGM6_Lung_AAGCCATCACCAGTTA-1
AGM6_Lung_AAGCCATGTCGTTTCC-1
AGM6_Lung_AAGCGAGAGACCGTTT-1
AGM6_Lung_AAGCGAGAGCGGTATG-1
AGM6_Lung_AAGCGTTAGGACAAGA-1
AGM6_Lung_AAGCGTTCAGTCCCGA-1
AGM6_Lung_AAGCGTTTCGGCACTG-1
AGM6_Lung_AAGGAATGTGGGTATG-1
AGM6_Lung_AAGGTAACAGCTACCG-1
AGM6_Lung_AAGGTAAGTTGCTCCT-1
AGM6_Lung_AAGTACCCACGTGTGC-1
AGM6_Lung_AAGTACCGTGGTACAG-1
AGM6_Lung_AAGTCGTTCGCTCATC-1
AGM6_Lung_AAGTGAACAGCTATTG-1
AGM6_Lung_AAGTGAACATGACCCG-1
AGM6_Lung_AAGTTCGCACCAAAGG-1
AGM6_Lung_AATAGAGAGCTCTTCC-1
AGM6_Lung_AATCACGTCCATCCGT-1
AGM6_Lung_AATCGACTCAGTGGGA-1
AGM6_Lung_AATCGTGGTCTATGAC-1
AGM6_Lung_AATCGTGTCATCTACT-1
AGM6_Lung_AATGACCAGTAGCCAG-1
AGM6_Lung_AATGACCCAGCATTGT-1
AGM6_Lung_AATGACCCAGTTGCGC-1
AGM6_Lung_AATGCCACAAGAGATT-1
AGM6_Lung_AATGCCATCGGAAACG-1
AGM6_Lung_AATGCCATCTCGGCTT-1
AGM6_Lung_AATGGCTGTACGCTTA-1
AGM6_Lung_AATGGCTTCACCTGGG-1
AGM6_Lung_AATTCCTTCCCTCTAG-1
AGM6_Lung_AATTCCTTCGTAGTCA-1
AGM6_Lung_AATTTCCAGACCAGAC-1
AGM6_Lung_AATTTCCCAGGTGTGA-1
AGM6_Lung_AATTTCCTCAAGATAG-1
AGM6_Lung_AATTTCCTCGCTCTCA-1
AGM6_Lung_ACAAAGACATCCTATT-1
AGM6_Lung_ACAAAGATCGCAGTCG-1
AGM6_Lung_ACAACCAAGCCATTCA-1
AGM6_Lung_ACAACCAAGGTACAAT-1
AGM6_Lung_ACACAGTCATAACAGA-1
AGM6_Lung_ACACAGTGTGGAATGC-1
AGM6_Lung_ACACAGTGTTAGGAGC-1
AGM6_Lung_ACACCAAAGATTGCGG-1
AGM6_Lung_ACACCAACAAACGTGG-1
AGM6_Lung_ACACCAAGTCTTTATC-1
AGM6_Lung_ACACGCGTCCTCCACA-1
AGM6_Lung_ACACTGACACACTTAG-1
AGM6_Lung_ACAGAAACAGGGACTA-1
AGM6_Lung_ACAGCCGCACTGCGAC-1
AGM6_Lung_ACAGCCGCACTTACAG-1
AGM6_Lung_ACAGCCGGTGCAACGA-1
AGM6_Lung_ACAGCCGTCGTGGCGT-1
AGM6_Lung_ACATCCCAGGTGCTAG-1
AGM6_Lung_ACATCGACAAGAGTTA-1
AGM6_Lung_ACATCGACAGATCCTA-1
AGM6_Lung_ACATCGACAGCAGTAG-1
AGM6_Lung_ACATCGACAGGACTTT-1
AGM6_Lung_ACATGCAAGTACCATC-1
AGM6_Lung_ACATGCAAGTAGAGTT-1
AGM6_Lung_ACATGCAGTGCCGGTT-1
AGM6_Lung_ACATGCATCCATCACC-1
AGM6_Lung_ACATTTCAGTCTGCAT-1
AGM6_Lung_ACATTTCAGTCTGGTT-1
AGM6_Lung_ACATTTCCAAGAGTTA-1
AGM6_Lung_ACATTTCTCGAGAAAT-1
AGM6_Lung_ACCAAACCAGATTCGT-1
AGM6_Lung_ACCAAACTCGCACGGT-1
AGM6_Lung_ACCAACACACGGTGTC-1
AGM6_Lung_ACCAACATCACTGGTA-1
AGM6_Lung_ACCAACATCCCATAAG-1
AGM6_Lung_ACCAACATCCGGCTTT-1
AGM6_Lung_ACCAACATCCGTGTGG-1
AGM6_Lung_ACCACAACATGACTTG-1
AGM6_Lung_ACCACAACATTCAGGT-1
AGM6_Lung_ACCACAAGTAGATCCT-1
AGM6_Lung_ACCACAATCGATCCAA-1
AGM6_Lung_ACCATTTTCGCTTGCT-1
AGM6_Lung_ACCCTCACACGCCACA-1
AGM6_Lung_ACCCTCACACGGCACT-1
AGM6_Lung_ACCCTCACAGGCTACC-1
AGM6_Lung_ACCCTCAGTTCTAACG-1
AGM6_Lung_ACCCTTGCACAGCCAC-1
AGM6_Lung_ACCCTTGCAGGTTCGC-1
AGM6_Lung_ACCCTTGTCCCTCGAT-1
AGM6_Lung_ACCGTTCAGAATCGCG-1
AGM6_Lung_ACCGTTCCATGACTTG-1
AGM6_Lung_ACCTGAACATCATCCC-1
AGM6_Lung_ACCTGAAGTTGGATCT-1
AGM6_Lung_ACCTGTCCAGCTTCGG-1
AGM6_Lung_ACGATCACAGCAGAAC-1
AGM6_Lung_ACGATCAGTCGTTCAA-1
AGM6_Lung_ACGATCATCCAAGCCG-1
AGM6_Lung_ACGATCATCGAACCAT-1
AGM6_Lung_ACGATGTTCTTAAGGC-1
AGM6_Lung_ACGCACGGTACGTGTT-1
AGM6_Lung_ACGCACGGTCTGTGGC-1
AGM6_Lung_ACGCACGTCGCCAATA-1
AGM6_Lung_ACGCACGTCGGCATAT-1
AGM6_Lung_ACGGGTCGTATCAAGA-1
AGM6_Lung_ACGGTCGGTCTGTGCG-1
AGM6_Lung_ACGGTTAGTGGTCCGT-1
AGM6_Lung_ACGTAACAGCAGCCTC-1
AGM6_Lung_ACGTAACAGCCAGAGT-1
AGM6_Lung_ACGTAACAGTAGCATA-1
AGM6_Lung_ACGTAACGTTGCTGAT-1
AGM6_Lung_ACGTAACTCACAGAGG-1
AGM6_Lung_ACGTACAGTTGACTGT-1
AGM6_Lung_ACGTACATCTACTGAG-1
AGM6_Lung_ACGTAGTAGTCCTGCG-1
AGM6_Lung_ACGTCCTCACAATCTG-1
AGM6_Lung_ACGTCCTCAGAATCGG-1
AGM6_Lung_ACGTCCTGTCCCTGAG-1
AGM6_Lung_ACGTCCTTCGTGACTA-1
AGM6_Lung_ACGTTCCAGTTGGAAT-1
AGM6_Lung_ACGTTCCGTCAGATTC-1
AGM6_Lung_ACGTTCCGTTCTATCT-1
AGM6_Lung_ACGTTCCGTTTGATCG-1
AGM6_Lung_ACGTTCCTCCGATTAG-1
AGM6_Lung_ACTACGACAAATTAGG-1
AGM6_Lung_ACTACGACAGTTCACA-1
AGM6_Lung_ACTATCTTCACGGACC-1
AGM6_Lung_ACTATGGAGGACAGTC-1
AGM6_Lung_ACTATGGCACTTGGGC-1
AGM6_Lung_ACTATGGTCTGCCTGT-1
AGM6_Lung_ACTATTCAGCCACTCG-1
AGM6_Lung_ACTCCCAAGATTAGTG-1
AGM6_Lung_ACTCCCAGTCGCACGT-1
AGM6_Lung_ACTCCCATCCTTTAGT-1
AGM6_Lung_ACTCTCGCAAATGGCG-1
AGM6_Lung_ACTCTCGCAACTTGGT-1
AGM6_Lung_ACTGATGGTATGTCAC-1
AGM6_Lung_ACTGATGGTCTCGGAC-1
AGM6_Lung_ACTGATGTCAAGAATG-1
AGM6_Lung_ACTGTGACACAAGCCC-1
AGM6_Lung_ACTGTGAGTTCTTAGG-1
AGM6_Lung_ACTGTGATCGTAACTG-1
AGM6_Lung_ACTTAGGTCAGCGCGT-1
AGM6_Lung_ACTTAGGTCTCAGAAC-1
AGM6_Lung_ACTTCGCGTCAAAGCG-1
AGM6_Lung_ACTTTCACACAACCGC-1
AGM6_Lung_ACTTTGTAGTGCTAGG-1
AGM6_Lung_AGAAATGCAGGGAATC-1
AGM6_Lung_AGAAATGTCGAGATGG-1
AGM6_Lung_AGAACCTCAACCGTAT-1
AGM6_Lung_AGAACCTGTACGACTT-1
AGM6_Lung_AGAACCTGTCTGATAC-1
AGM6_Lung_AGAAGCGAGGATACGC-1
AGM6_Lung_AGAAGCGGTGTGCCTG-1
AGM6_Lung_AGAAGCGTCATCAGTG-1
AGM6_Lung_AGACAAAGTCCGTACG-1
AGM6_Lung_AGACAAATCAATCAGC-1
AGM6_Lung_AGACACTTCATGCCGG-1
AGM6_Lung_AGACACTTCTCGGCTT-1
AGM6_Lung_AGACAGGGTCTTCATT-1
AGM6_Lung_AGACAGGTCGACTCCT-1
AGM6_Lung_AGACCATAGAGGTCAC-1
AGM6_Lung_AGACCCGCAAACTAGA-1
AGM6_Lung_AGACCCGGTGGGACAT-1
AGM6_Lung_AGACTCAGTGTTCATG-1
AGM6_Lung_AGACTCATCCCAATAG-1
AGM6_Lung_AGAGAATAGGTCACTT-1
AGM6_Lung_AGAGAATGTTGCGTAT-1
AGM6_Lung_AGAGAGCAGAAGGATG-1
AGM6_Lung_AGAGAGCAGTCTGTAC-1
AGM6_Lung_AGAGAGCCACCCTCTA-1
AGM6_Lung_AGAGAGCCAGAACATA-1
AGM6_Lung_AGAGCAGGTACAGAAT-1
AGM6_Lung_AGAGCAGTCAAAGGTA-1
AGM6_Lung_AGAGCCCCAATGAACA-1
AGM6_Lung_AGAGCCCTCCATCAGA-1
AGM6_Lung_AGATAGACACCCAAGC-1
AGM6_Lung_AGATCCACACACGCCA-1
AGM6_Lung_AGATCGTAGGTGGGTT-1
AGM6_Lung_AGATCGTCACAATGTC-1
AGM6_Lung_AGATGAAAGACCAAAT-1
AGM6_Lung_AGATGAAAGAGTATAC-1
AGM6_Lung_AGATGAAAGGTGCGAT-1
AGM6_Lung_AGATGAACACACCGCA-1
AGM6_Lung_AGATGAATCTGTACAG-1
AGM6_Lung_AGATGCTAGACCTGGA-1
AGM6_Lung_AGATGCTAGTACCGGA-1
AGM6_Lung_AGATGCTCACTTGTCC-1
AGM6_Lung_AGCCAATAGGAGAATG-1
AGM6_Lung_AGCCAATTCTGGAGAG-1
AGM6_Lung_AGCCAATTCTTTGGAG-1
AGM6_Lung_AGCCACGCATCCTATT-1
AGM6_Lung_AGCCAGCAGGATCATA-1
AGM6_Lung_AGCGATTAGAGAACCC-1
AGM6_Lung_AGCGATTAGCGATCGA-1
AGM6_Lung_AGCGATTGTCTGATAC-1
AGM6_Lung_AGCGCCAAGCCTTTCC-1
AGM6_Lung_AGCGCCAAGTGAGTTA-1
AGM6_Lung_AGCGCCACAAGACGAC-1
AGM6_Lung_AGCGCCACACCGTCTT-1
AGM6_Lung_AGCGCCATCATGGATC-1
AGM6_Lung_AGCGCTGCAAACAGGC-1
AGM6_Lung_AGCGCTGGTATCCTTT-1
AGM6_Lung_AGCGTATAGGACTATA-1
AGM6_Lung_AGCGTATGTACAACGG-1
AGM6_Lung_AGCGTATTCAGGTAAA-1
AGM6_Lung_AGCTACAAGAAGCGGG-1
AGM6_Lung_AGCTTCCTCAGGGATG-1
AGM6_Lung_AGCTTCCTCGCTGCGA-1
AGM6_Lung_AGGAAATGTACTCGCG-1
AGM6_Lung_AGGAAATGTATGGAAT-1
AGM6_Lung_AGGAAATTCAGCCTCT-1
AGM6_Lung_AGGACGATCCCATAGA-1
AGM6_Lung_AGGACTTAGGATGGCT-1
AGM6_Lung_AGGACTTCAATCACGT-1
AGM6_Lung_AGGAGGTGTCTCAGGC-1
AGM6_Lung_AGGATAAAGCCTGGAA-1
AGM6_Lung_AGGATAAAGGGTACGT-1
AGM6_Lung_AGGATCTCATGGCTGC-1
AGM6_Lung_AGGATCTGTGGTAATA-1
AGM6_Lung_AGGCATTAGTGCTCGC-1
AGM6_Lung_AGGCATTCAAAGGCGT-1
AGM6_Lung_AGGCATTTCCGTGCGA-1
AGM6_Lung_AGGCCACCAAATGCGG-1
AGM6_Lung_AGGCCACCACCTCTGT-1
AGM6_Lung_AGGCTGCCAAGCTACT-1
AGM6_Lung_AGGCTGCCAATGACCT-1
AGM6_Lung_AGGCTGCGTATCGTTG-1
AGM6_Lung_AGGCTGCGTCTGCGCA-1
AGM6_Lung_AGGGCCTCAGAGGTAC-1
AGM6_Lung_AGGGCTCAGCAGGCTA-1
AGM6_Lung_AGGGCTCCATGTGGTT-1
AGM6_Lung_AGGGCTCGTGTAAACA-1
AGM6_Lung_AGGGTCCGTCGACGCT-1
AGM6_Lung_AGGGTCCTCTTCTGTA-1
AGM6_Lung_AGGGTGAAGAATAGTC-1
AGM6_Lung_AGGGTGAGTTGGCTAT-1
AGM6_Lung_AGGGTTTCACGGTGCT-1
AGM6_Lung_AGGGTTTTCTCACCCA-1
AGM6_Lung_AGGTAGGAGTCATTGC-1
AGM6_Lung_AGGTAGGCACCCTTAC-1
AGM6_Lung_AGGTCATAGTGCAGCA-1
AGM6_Lung_AGGTCATCACAAACGG-1
AGM6_Lung_AGGTCATCATTGGATC-1
AGM6_Lung_AGGTCTACAACCAACT-1
AGM6_Lung_AGGTCTAGTCAAAGAT-1
AGM6_Lung_AGGTGTTGTCTAACTG-1
AGM6_Lung_AGGTTACGTGGCGTAA-1
AGM6_Lung_AGGTTACTCCGCTAGG-1
AGM6_Lung_AGGTTGTAGACTTCAC-1
AGM6_Lung_AGGTTGTGTCTGCAAT-1
AGM6_Lung_AGTAACCAGCTACTAC-1
AGM6_Lung_AGTAACCCAAAGCAAT-1
AGM6_Lung_AGTAACCGTTCTCCTG-1
AGM6_Lung_AGTAACCGTTTGCAGT-1
AGM6_Lung_AGTACCAAGTAGGAAG-1
AGM6_Lung_AGTAGCTAGACTTCGT-1
AGM6_Lung_AGTAGCTAGTATTCCG-1
AGM6_Lung_AGTAGCTAGTGCGTCC-1
AGM6_Lung_AGTAGCTTCTATGTGG-1
AGM6_Lung_AGTAGTCAGATAGTGT-1
AGM6_Lung_AGTAGTCCAACGGCTC-1
AGM6_Lung_AGTAGTCCATGGGATG-1
AGM6_Lung_AGTAGTCTCGTTCCTG-1
AGM6_Lung_AGTCAACCAAAGACTA-1
AGM6_Lung_AGTCAACGTGGGCTCT-1
AGM6_Lung_AGTCAACGTTTCTATC-1
AGM6_Lung_AGTCAACTCAGACCGC-1
AGM6_Lung_AGTCAACTCGAGCCTG-1
AGM6_Lung_AGTCACATCTGCGGGT-1
AGM6_Lung_AGTCATGAGACTTAAG-1
AGM6_Lung_AGTCATGGTAGGTACG-1
AGM6_Lung_AGTCATGTCACACGAT-1
AGM6_Lung_AGTCTCCAGATAACAC-1
AGM6_Lung_AGTCTCCCAGCAAGAC-1
AGM6_Lung_AGTCTCCGTCGATGCC-1
AGM6_Lung_AGTGACTAGTTTGTCG-1
AGM6_Lung_AGTGACTGTAGTAAGT-1
AGM6_Lung_AGTGACTGTCGAGCAA-1
AGM6_Lung_AGTGACTTCTCACCCA-1
AGM6_Lung_AGTGATCAGGGAGAAT-1
AGM6_Lung_AGTGATCGTCAGTCGC-1
AGM6_Lung_AGTGCCGCATATTCGG-1
AGM6_Lung_AGTGTTGTCCTACCAC-1
AGM6_Lung_AGTTAGCCATGGGCAA-1
AGM6_Lung_AGTTAGCTCATTTCGT-1
AGM6_Lung_AGTTAGCTCTGACGCG-1
AGM6_Lung_AGTTCCCCAATCAAGA-1
AGM6_Lung_AGTTCCCTCGCTGATA-1
AGM6_Lung_AGTTCGATCGACCCAG-1
AGM6_Lung_ATACCGACACGGTGCT-1
AGM6_Lung_ATACCGACATAGACTC-1
AGM6_Lung_ATACCGAGTTCCACGG-1
AGM6_Lung_ATACCGAGTTGGGAAC-1
AGM6_Lung_ATACCTTAGCCAGTAG-1
AGM6_Lung_ATACCTTAGTCACGCC-1
AGM6_Lung_ATACCTTCAAGACGAC-1
AGM6_Lung_ATACCTTCATACTGTG-1
AGM6_Lung_ATAGACCAGTTAACGA-1
AGM6_Lung_ATAGAGAAGCTGGCTC-1
AGM6_Lung_ATAGGCTCACGTCTCT-1
AGM6_Lung_ATAGGCTCACTGCACG-1
AGM6_Lung_ATAGGCTGTGTTGATC-1
AGM6_Lung_ATAGGCTTCACCTGGG-1
AGM6_Lung_ATAGGCTTCGTGTCAA-1
AGM6_Lung_ATATCCTCAAGCGCTC-1
AGM6_Lung_ATCACAGGTAATGATG-1
AGM6_Lung_ATCACAGGTCACTAGT-1
AGM6_Lung_ATCACGATCAAGAGTA-1
AGM6_Lung_ATCACGATCGGATACT-1
AGM6_Lung_ATCACTTAGTACCATC-1
AGM6_Lung_ATCAGGTCAACAACAA-1
AGM6_Lung_ATCAGGTCACGCGCAT-1
AGM6_Lung_ATCAGGTGTGGGTATG-1
AGM6_Lung_ATCAGGTGTGGGTCAA-1
AGM6_Lung_ATCAGGTTCCACTGAA-1
AGM6_Lung_ATCATTCGTCGCGGTT-1
AGM6_Lung_ATCCACCAGGAGATAG-1
AGM6_Lung_ATCCACCGTCGTTGGC-1
AGM6_Lung_ATCCCTGAGTATGTAG-1
AGM6_Lung_ATCCCTGCAGTAGTTC-1
AGM6_Lung_ATCCCTGCATTGCAAC-1
AGM6_Lung_ATCCCTGTCCCGAATA-1
AGM6_Lung_ATCCCTGTCGCGTGAC-1
AGM6_Lung_ATCCGTCAGCACCGTC-1
AGM6_Lung_ATCCGTCTCCACACCT-1
AGM6_Lung_ATCCTATGTGGCGTAA-1
AGM6_Lung_ATCGATGAGCACCGAA-1
AGM6_Lung_ATCGATGAGGAGGGTG-1
AGM6_Lung_ATCGATGTCTTCTAAC-1
AGM6_Lung_ATCGCCTCACGAGGAT-1
AGM6_Lung_ATCGCCTTCTCATTAC-1
AGM6_Lung_ATCGGATAGCGATGCA-1
AGM6_Lung_ATCGGCGGTGTGGTCC-1
AGM6_Lung_ATCGTAGCAGTGGCTC-1
AGM6_Lung_ATCGTCCAGGTAAAGG-1
AGM6_Lung_ATCGTGAGTGTGACCC-1
AGM6_Lung_ATCGTGATCATTGCTT-1
AGM6_Lung_ATCTCTATCTGCTAGA-1
AGM6_Lung_ATCTTCAAGGCATGCA-1
AGM6_Lung_ATCTTCAAGTAAGGGA-1
AGM6_Lung_ATCTTCACAAAGGGCT-1
AGM6_Lung_ATCTTCAGTGTCCGTG-1
AGM6_Lung_ATCTTCAGTTGGTACT-1
AGM6_Lung_ATGAAAGAGGCAGTCA-1
AGM6_Lung_ATGAAAGAGGTGGTTG-1
AGM6_Lung_ATGAAAGAGTTGGGAC-1
AGM6_Lung_ATGAAAGCAAGATGTA-1
AGM6_Lung_ATGACCACAATGGCCC-1
AGM6_Lung_ATGACCAGTGAGAACC-1
AGM6_Lung_ATGACCATCTACACTT-1
AGM6_Lung_ATGAGGGGTGCCCACA-1
AGM6_Lung_ATGAGGGTCAAGGCTT-1
AGM6_Lung_ATGATCGCATACACCA-1
AGM6_Lung_ATGATCGGTTGGGTAG-1
AGM6_Lung_ATGCATGCACTTCTCG-1
AGM6_Lung_ATGCATGGTGGTCCGT-1
AGM6_Lung_ATGCATGGTTTCTATC-1
AGM6_Lung_ATGCCTCAGGCTATCT-1
AGM6_Lung_ATGCCTCTCGCGTGAC-1
AGM6_Lung_ATGCGATTCATTCATC-1
AGM6_Lung_ATGGAGGAGCGACTAG-1
AGM6_Lung_ATGGAGGCAATCGAAA-1
AGM6_Lung_ATGGAGGTCTCCGTGT-1
AGM6_Lung_ATGGGTTAGCGACTGA-1
AGM6_Lung_ATGGGTTAGGTCCCGT-1
AGM6_Lung_ATGGTTGAGTCCTGTA-1
AGM6_Lung_ATGGTTGCAGAAGCTG-1
AGM6_Lung_ATGTCCCAGGTGGCTA-1
AGM6_Lung_ATGTCCCTCACTGGGC-1
AGM6_Lung_ATTACCTCACCCTGTT-1
AGM6_Lung_ATTACCTCACTACAGT-1
AGM6_Lung_ATTACTCGTCTCAGAT-1
AGM6_Lung_ATTACTCGTTGGCTAT-1
AGM6_Lung_ATTATCCCACAGAAGC-1
AGM6_Lung_ATTATCCGTGGCTTGC-1
AGM6_Lung_ATTCACTCAGACAAGC-1
AGM6_Lung_ATTCACTTCCACTTCG-1
AGM6_Lung_ATTCAGGAGGACGCTA-1
AGM6_Lung_ATTCAGGCACAAATGA-1
AGM6_Lung_ATTCAGGCAGAGGCTA-1
AGM6_Lung_ATTCAGGGTCATAAAG-1
AGM6_Lung_ATTCAGGTCTCTCAAT-1
AGM6_Lung_ATTCAGGTCTGTAAGC-1
AGM6_Lung_ATTCATCAGCAGTCTT-1
AGM6_Lung_ATTCATCCAGCGATTT-1
AGM6_Lung_ATTCCATAGCACACAG-1
AGM6_Lung_ATTCCATAGTCATCCA-1
AGM6_Lung_ATTCCATCACCAACAT-1
AGM6_Lung_ATTCCATGTCTTGTCC-1
AGM6_Lung_ATTCCCGAGAAGGGAT-1
AGM6_Lung_ATTCCCGAGGAAAGAC-1
AGM6_Lung_ATTCCCGAGTCCGTCG-1
AGM6_Lung_ATTCCCGAGTGCAGCA-1
AGM6_Lung_ATTCCCGCAAAGGAGA-1
AGM6_Lung_ATTCCCGCAGTAACCT-1
AGM6_Lung_ATTCCTAGTTCAGCTA-1
AGM6_Lung_ATTCGTTTCGCAGATT-1
AGM6_Lung_ATTCTACTCAGCTGAT-1
AGM6_Lung_ATTCTTGGTAGGGAGG-1
AGM6_Lung_ATTCTTGGTTTGACAC-1
AGM6_Lung_ATTCTTGTCAGACCGC-1
AGM6_Lung_ATTCTTGTCCGTCCTA-1
AGM6_Lung_ATTGGGTAGACTCGAG-1
AGM6_Lung_ATTGTTCCACCCTCTA-1
AGM6_Lung_ATTGTTCGTCTGTGCG-1
AGM6_Lung_ATTTACCCAGCGAGTA-1
AGM6_Lung_ATTTACCCATGTCGTA-1
AGM6_Lung_ATTTCACGTCATGACT-1
AGM6_Lung_ATTTCACGTGAGCTCC-1
AGM6_Lung_ATTTCTGAGTCCCGGT-1
AGM6_Lung_ATTTCTGTCCGCAAAT-1
AGM6_Lung_CAAAGAACATGGCCAC-1
AGM6_Lung_CAAAGAACATTGACAC-1
AGM6_Lung_CAAAGAAGTAGGACCA-1
AGM6_Lung_CAAAGAATCCGCGGAT-1
AGM6_Lung_CAACAACAGCGAATGC-1
AGM6_Lung_CAACAACCAGAGTGAC-1
AGM6_Lung_CAACAACTCCATTGCC-1
AGM6_Lung_CAACAGTGTAGACAAT-1
AGM6_Lung_CAACAGTTCGGAACTT-1
AGM6_Lung_CAACCAAAGTCTCCTC-1
AGM6_Lung_CAACCAACAAGTCATC-1
AGM6_Lung_CAACCAACATGAAGCG-1
AGM6_Lung_CAACCTCCAGTCAACT-1
AGM6_Lung_CAACGATCAAATGAAC-1
AGM6_Lung_CAACGATGTATTAAGG-1
AGM6_Lung_CAACGATTCCAAAGGG-1
AGM6_Lung_CAACGGCAGATGAATC-1
AGM6_Lung_CAACGGCAGGATTCCT-1
AGM6_Lung_CAACGGCCAACACTAC-1
AGM6_Lung_CAAGACTAGATTTGCC-1
AGM6_Lung_CAAGACTAGTTAGTAG-1
AGM6_Lung_CAAGACTCAGGCTATT-1
AGM6_Lung_CAAGAGGAGACCAACG-1
AGM6_Lung_CAAGAGGAGGTGCCTC-1
AGM6_Lung_CAAGAGGGTCAAACGG-1
AGM6_Lung_CAAGAGGGTTCCGGTG-1
AGM6_Lung_CAAGAGGTCAAGAAAC-1
AGM6_Lung_CAAGCTAAGACCATGG-1
AGM6_Lung_CAAGGGAAGAGCCCAA-1
AGM6_Lung_CAAGGGAAGGAAAGAC-1
AGM6_Lung_CAAGGGATCGGTGTTA-1
AGM6_Lung_CAATCGACAATGAGCG-1
AGM6_Lung_CAATCGATCGAGCCTG-1
AGM6_Lung_CAATGACGTGATACTC-1
AGM6_Lung_CAATTTCAGCTCGAAG-1
AGM6_Lung_CAATTTCCAATTGAGA-1
AGM6_Lung_CAATTTCCACAGTGAG-1
AGM6_Lung_CACAACAAGCATGCAG-1
AGM6_Lung_CACAACAAGGCATCTT-1
AGM6_Lung_CACAACACAAGTTGGG-1
AGM6_Lung_CACAACACATATTCGG-1
AGM6_Lung_CACAACAGTTGAGTCT-1
AGM6_Lung_CACACAAAGGTAAGTT-1
AGM6_Lung_CACACAACACAGAGAC-1
AGM6_Lung_CACACAATCATGAGAA-1
AGM6_Lung_CACAGATAGCAACTTC-1
AGM6_Lung_CACAGATCATCCGATA-1
AGM6_Lung_CACAGATGTCGCTTGG-1
AGM6_Lung_CACAGATTCACGACTA-1
AGM6_Lung_CACAGATTCGTGCAGC-1
AGM6_Lung_CACAGGCAGCGACCCT-1
AGM6_Lung_CACAGGCTCGCGTCGA-1
AGM6_Lung_CACATGAAGAAACTGT-1
AGM6_Lung_CACATGACACCCTCTA-1
AGM6_Lung_CACCAAAAGTTCAACC-1
AGM6_Lung_CACCAAAGTCGTTGCG-1
AGM6_Lung_CACCAAAGTTTAGACC-1
AGM6_Lung_CACCAAATCTGGGTCG-1
AGM6_Lung_CACCGTTTCAGCCTTC-1
AGM6_Lung_CACCGTTTCCATCCGT-1
AGM6_Lung_CACGAATAGGGCTTCC-1
AGM6_Lung_CACGAATAGTATGAGT-1
AGM6_Lung_CACGGGTAGACCAAGC-1
AGM6_Lung_CACGGGTCAACCGTGC-1
AGM6_Lung_CACGGGTCATGTTTGG-1
AGM6_Lung_CACGTTCAGGACGCAT-1
AGM6_Lung_CACGTTCCATCGGTTA-1
AGM6_Lung_CACGTTCGTTGGGACA-1
AGM6_Lung_CACGTTCTCAAGTTGC-1
AGM6_Lung_CACTAAGGTAACACGG-1
AGM6_Lung_CACTAAGGTACCACGC-1
AGM6_Lung_CACTAAGGTCCAGAAG-1
AGM6_Lung_CACTAAGTCCGACGGT-1
AGM6_Lung_CACTGAAAGGCATCGA-1
AGM6_Lung_CACTGAAGTGCAGTGA-1
AGM6_Lung_CACTGGGGTAACGGTG-1
AGM6_Lung_CACTGGGTCAACGCTA-1
AGM6_Lung_CACTGGGTCTCTTAAC-1
AGM6_Lung_CACTGTCGTCCAGAAG-1
AGM6_Lung_CACTGTCTCAATCTCT-1
AGM6_Lung_CAGAGCCCAATGTGGG-1
AGM6_Lung_CAGATCAAGTCGAAAT-1
AGM6_Lung_CAGATCACACGTCGGT-1
AGM6_Lung_CAGATCAGTACATTGC-1
AGM6_Lung_CAGATCATCATTGCCC-1
AGM6_Lung_CAGATTGTCAGCAATC-1
AGM6_Lung_CAGCAATAGCTACAAA-1
AGM6_Lung_CAGCAATAGTTAACAG-1
AGM6_Lung_CAGCACGTCCCATTCG-1
AGM6_Lung_CAGCAGCAGGTTACAA-1
AGM6_Lung_CAGCAGCCATTGAGGG-1
AGM6_Lung_CAGCAGCGTATCGGTT-1
AGM6_Lung_CAGCAGCTCGAAGGAC-1
AGM6_Lung_CAGCCAGGTGTGTGGA-1
AGM6_Lung_CAGCGTGAGTAATACG-1
AGM6_Lung_CAGCGTGCAACACGTT-1
AGM6_Lung_CAGCGTGCATTCTCCG-1
AGM6_Lung_CAGCGTGGTCCCTGAG-1
AGM6_Lung_CAGCGTGGTTGCACGC-1
AGM6_Lung_CAGCGTGTCATCCTAT-1
AGM6_Lung_CAGGCCAGTGGCATCC-1
AGM6_Lung_CAGGCCATCGCCTTTG-1
AGM6_Lung_CAGGGCTAGCTGCCAC-1
AGM6_Lung_CAGGGCTCAAAGCAAT-1
AGM6_Lung_CAGGTATCACTTCAGA-1
AGM6_Lung_CAGGTATGTTGACGGA-1
AGM6_Lung_CAGGTATTCCGGACTG-1
AGM6_Lung_CAGTGCGCAATCAAGA-1
AGM6_Lung_CAGTGCGCAGTTAAAG-1
AGM6_Lung_CAGTGCGGTCATGCAT-1
AGM6_Lung_CAGTTAGAGATTAGCA-1
AGM6_Lung_CAGTTAGAGCCAAGCA-1
AGM6_Lung_CAGTTAGAGGACAGCT-1
AGM6_Lung_CAGTTAGGTTCAAGTC-1
AGM6_Lung_CAGTTCCCATGTTCAG-1
AGM6_Lung_CATAAGCAGACTAAGT-1
AGM6_Lung_CATAAGCAGCATGAAT-1
AGM6_Lung_CATAAGCAGGTACATA-1
AGM6_Lung_CATAAGCCATCGCTGG-1
AGM6_Lung_CATAAGCTCAAGCTGT-1
AGM6_Lung_CATAAGCTCTAGACCA-1
AGM6_Lung_CATACAGAGGACAGCT-1
AGM6_Lung_CATACAGAGTCACTAC-1
AGM6_Lung_CATACAGGTCATCAGT-1
AGM6_Lung_CATACAGGTCGCATGC-1
AGM6_Lung_CATACAGTCGTTCTAT-1
AGM6_Lung_CATACCCGTGCATGTT-1
AGM6_Lung_CATACTTAGGGCCAAT-1
AGM6_Lung_CATACTTAGTCCGTCG-1
AGM6_Lung_CATACTTGTAGGTCAG-1
AGM6_Lung_CATAGACAGAAACACT-1
AGM6_Lung_CATCAAGAGCCGCTTG-1
AGM6_Lung_CATCAAGCACTCTGCT-1
AGM6_Lung_CATCAAGCATCCTATT-1
AGM6_Lung_CATCAAGGTCGAGTGA-1
AGM6_Lung_CATCAAGGTGTTAAAG-1
AGM6_Lung_CATCAAGGTTGACGGA-1
AGM6_Lung_CATCCACCACATCCCT-1
AGM6_Lung_CATCCACTCACAACCA-1
AGM6_Lung_CATCCCAAGATAACAC-1
AGM6_Lung_CATCCCAGTACATTGC-1
AGM6_Lung_CATCCCAGTCGTTCAA-1
AGM6_Lung_CATCCCATCTGCCCTA-1
AGM6_Lung_CATCCGTGTGAGTAAT-1
AGM6_Lung_CATCGCTTCCGCACGA-1
AGM6_Lung_CATCGCTTCGTTATCT-1
AGM6_Lung_CATCGGGCAATACGCT-1
AGM6_Lung_CATCGTCGTTGTTGTG-1
AGM6_Lung_CATGCAAGTTGAATCC-1
AGM6_Lung_CATGCAATCTGAATGC-1
AGM6_Lung_CATGCCTCAGTCCGTG-1
AGM6_Lung_CATGCCTGTAACGCGA-1
AGM6_Lung_CATGCCTGTGTGTCGC-1
AGM6_Lung_CATGCGGAGCTGGTGA-1
AGM6_Lung_CATGCTCAGAGGCGTT-1
AGM6_Lung_CATGCTCAGTGAGTTA-1
AGM6_Lung_CATGGATAGAACGTGC-1
AGM6_Lung_CATTCATCAAACCACT-1
AGM6_Lung_CATTCATCAGCGAACA-1
AGM6_Lung_CATTCATTCCACCTCA-1
AGM6_Lung_CATTCTAGTCAGTCTA-1
AGM6_Lung_CATTGAGAGATACAGT-1
AGM6_Lung_CATTGAGAGCTGCGAA-1
AGM6_Lung_CATTGAGCAAAGTGTA-1
AGM6_Lung_CATTGAGGTGGTACAG-1
AGM6_Lung_CATTGAGGTTATCCAG-1
AGM6_Lung_CATTGCCCATTGAGCT-1
AGM6_Lung_CATTGCCGTACAGCGA-1
AGM6_Lung_CATTGCCTCATGCCCT-1
AGM6_Lung_CATTGTTCACCTAAAC-1
AGM6_Lung_CCAAGCGGTTGATGTC-1
AGM6_Lung_CCAAGCGTCCTTCTGG-1
AGM6_Lung_CCAATTTCAATACCCA-1
AGM6_Lung_CCAATTTGTCGAGTGA-1
AGM6_Lung_CCAATTTTCTCTCGCA-1
AGM6_Lung_CCACAAACAGGCACAA-1
AGM6_Lung_CCACAAAGTATCGTTG-1
AGM6_Lung_CCACACTGTCTGTGTA-1
AGM6_Lung_CCACACTTCGCGCCAA-1
AGM6_Lung_CCACACTTCTTCTTCC-1
AGM6_Lung_CCACCATAGTATGATG-1
AGM6_Lung_CCACCATTCGAGTTGT-1
AGM6_Lung_CCACCATTCTCGGGAC-1
AGM6_Lung_CCACGAGAGTCAGAGC-1
AGM6_Lung_CCACGAGCACCCTCTA-1
AGM6_Lung_CCACGTTGTCACCGCA-1
AGM6_Lung_CCACGTTTCGCAGTGC-1
AGM6_Lung_CCACTTGCAGGAACCA-1
AGM6_Lung_CCACTTGGTAAGATAC-1
AGM6_Lung_CCACTTGGTGCCGTAC-1
AGM6_Lung_CCACTTGTCAAGGCTT-1
AGM6_Lung_CCATAAGCAGCAAGAC-1
AGM6_Lung_CCATAAGCATTCAGGT-1
AGM6_Lung_CCATAAGTCCTTGGAA-1
AGM6_Lung_CCATAAGTCGCATTAG-1
AGM6_Lung_CCATAAGTCTGGCTGG-1
AGM6_Lung_CCATCACAGTATGTAG-1
AGM6_Lung_CCATCACCAAATACGA-1
AGM6_Lung_CCATCACCATCATGAC-1
AGM6_Lung_CCCAACTAGCAACTCT-1
AGM6_Lung_CCCAACTAGCTGTGCC-1
AGM6_Lung_CCCAACTCACAGTATC-1
AGM6_Lung_CCCAACTCAGTCGTTA-1
AGM6_Lung_CCCAACTGTTACCGTA-1
AGM6_Lung_CCCGAAGCATCTGTTT-1
AGM6_Lung_CCCGAAGGTGCCTACG-1
AGM6_Lung_CCCGGAACATACCAGT-1
AGM6_Lung_CCCGGAACATGACTTG-1
AGM6_Lung_CCCGGAAGTAAGCGGT-1
AGM6_Lung_CCCGGAATCAAGCCTA-1
AGM6_Lung_CCCGGAATCGGTTCAA-1
AGM6_Lung_CCCTAACAGGTTCCAT-1
AGM6_Lung_CCCTAACCAGGCCCTA-1
AGM6_Lung_CCCTCAAAGTTACGGG-1
AGM6_Lung_CCCTCAACAGGGATAC-1
AGM6_Lung_CCCTGATGTCAGCTTA-1
AGM6_Lung_CCCTGATTCACACCCT-1
AGM6_Lung_CCCTGATTCGCCTTTG-1
AGM6_Lung_CCCTTAGTCACCGGGT-1
AGM6_Lung_CCGAACGAGGGAGTGG-1
AGM6_Lung_CCGAACGAGGGATCTG-1
AGM6_Lung_CCGAACGCAGCAATTC-1
AGM6_Lung_CCGATCTCAGTTTGGT-1
AGM6_Lung_CCGATGGCAACACGTT-1
AGM6_Lung_CCGATGGCAATTAGGA-1
AGM6_Lung_CCGATGGCAGTCGTTA-1
AGM6_Lung_CCGCAAGCAACAGTGG-1
AGM6_Lung_CCGCAAGGTGTTAACC-1
AGM6_Lung_CCGGACAGTTGCCAAT-1
AGM6_Lung_CCGGACATCCTTCTAA-1
AGM6_Lung_CCGGGTAAGCGTATGG-1
AGM6_Lung_CCGGGTAAGTTTCTTC-1
AGM6_Lung_CCGGGTACACCTGTCT-1
AGM6_Lung_CCGGTAGTCATTCCTA-1
AGM6_Lung_CCGGTGAAGACGTCCC-1
AGM6_Lung_CCGGTGAAGGCCTAAG-1
AGM6_Lung_CCGTAGGAGCGGGTTA-1
AGM6_Lung_CCGTAGGAGCTCAGAG-1
AGM6_Lung_CCGTAGGCACCGGCTA-1
AGM6_Lung_CCGTGAGAGACGACTG-1
AGM6_Lung_CCGTGAGGTATACGGG-1
AGM6_Lung_CCGTTCAAGTTGGACG-1
AGM6_Lung_CCGTTCAGTAGTATAG-1
AGM6_Lung_CCGTTCATCATAGACC-1
AGM6_Lung_CCTAAGACACTAGGTT-1
AGM6_Lung_CCTAAGACAGAAATTG-1
AGM6_Lung_CCTAAGAGTCGTCGGT-1
AGM6_Lung_CCTACGTGTATCACCA-1
AGM6_Lung_CCTACGTTCGACATCA-1
AGM6_Lung_CCTATCGCACATCCCT-1
AGM6_Lung_CCTCACAAGGAGAATG-1
AGM6_Lung_CCTCACATCTGCGGGT-1
AGM6_Lung_CCTCAGTCAGGTCCGT-1
AGM6_Lung_CCTCATGAGTGCAGGT-1
AGM6_Lung_CCTCCAAGTCAGACTT-1
AGM6_Lung_CCTCCAATCGCTCATC-1
AGM6_Lung_CCTCCAATCTGGGATT-1
AGM6_Lung_CCTCCTCAGTGCCCGT-1
AGM6_Lung_CCTCCTCCAACTGCCG-1
AGM6_Lung_CCTCCTCGTCTTGAGT-1
AGM6_Lung_CCTCTAGCATCGCTCT-1
AGM6_Lung_CCTGCATGTAAGTTAG-1
AGM6_Lung_CCTGCATGTATGATCC-1
AGM6_Lung_CCTGCATGTTAGAGTA-1
AGM6_Lung_CCTGCATTCGCGTGCA-1
AGM6_Lung_CCTGTTGAGCATATGA-1
AGM6_Lung_CCTGTTGAGGTCTTTG-1
AGM6_Lung_CCTGTTGCATGGAATA-1
AGM6_Lung_CCTGTTGTCACGACTA-1
AGM6_Lung_CCTTCAGGTCGGCCTA-1
AGM6_Lung_CCTTGTGTCTCTCCGA-1
AGM6_Lung_CCTTTGGAGCGATTCT-1
AGM6_Lung_CCTTTGGCACGGCCAT-1
AGM6_Lung_CCTTTGGTCCGTTGGG-1
AGM6_Lung_CCTTTGGTCTCCACTG-1
AGM6_Lung_CGAAGGAAGACAACAT-1
AGM6_Lung_CGAAGGAAGGTCCCTG-1
AGM6_Lung_CGAAGGAGTCAACATC-1
AGM6_Lung_CGAAGTTAGTATCTGC-1
AGM6_Lung_CGAAGTTGTTTACGAC-1
AGM6_Lung_CGAATTGTCGCATTGA-1
AGM6_Lung_CGACAGCAGCGGTATG-1
AGM6_Lung_CGACAGCCAAGTGGTG-1
AGM6_Lung_CGACAGCCATAGTCGT-1
AGM6_Lung_CGACAGCTCATACGGT-1
AGM6_Lung_CGAGAAGAGCACACAG-1
AGM6_Lung_CGAGAAGCACATTCTT-1
AGM6_Lung_CGAGGAACATGTTTGG-1
AGM6_Lung_CGAGGAATCTTGGTCC-1
AGM6_Lung_CGAGGCTAGTACTGTC-1
AGM6_Lung_CGAGGCTGTCACCGCA-1
AGM6_Lung_CGAGGCTGTTCGAGCC-1
AGM6_Lung_CGAGGCTTCTTACTGT-1
AGM6_Lung_CGAGTGCAGGCTTAGG-1
AGM6_Lung_CGAGTGCAGTATAGAC-1
AGM6_Lung_CGAGTGCCAGTTGGTT-1
AGM6_Lung_CGAGTGCGTCAAAGAT-1
AGM6_Lung_CGAGTGCTCTGCGGGT-1
AGM6_Lung_CGAGTTAAGAATTTGG-1
AGM6_Lung_CGAGTTAAGCATCAGG-1
AGM6_Lung_CGAGTTACACAGCTGC-1
AGM6_Lung_CGATCGGAGATCCGAG-1
AGM6_Lung_CGATCGGCAAGTCATC-1
AGM6_Lung_CGATCGGGTCGCTGCA-1
AGM6_Lung_CGATGCGAGAAAGTCT-1
AGM6_Lung_CGATGCGAGGTACCTT-1
AGM6_Lung_CGATGCGAGTGATGGC-1
AGM6_Lung_CGATGCGTCTACGCGG-1
AGM6_Lung_CGATGGCCAGGACAGT-1
AGM6_Lung_CGATGGCTCTGATGGT-1
AGM6_Lung_CGCAGGTAGTTGAAGT-1
AGM6_Lung_CGCAGGTCAATTCTTC-1
AGM6_Lung_CGCAGGTTCTGACCCT-1
AGM6_Lung_CGCATGGGTAACCCTA-1
AGM6_Lung_CGCATGGTCTACACAG-1
AGM6_Lung_CGCCAGACACAGAGAC-1
AGM6_Lung_CGCCAGAGTTAGGACG-1
AGM6_Lung_CGGAACCCAACAACAA-1
AGM6_Lung_CGGAACCGTGATATAG-1
AGM6_Lung_CGGACACAGACTACGG-1
AGM6_Lung_CGGACACCATCAGTCA-1
AGM6_Lung_CGGACACGTATCGCTA-1
AGM6_Lung_CGGACACTCACTGCTC-1
AGM6_Lung_CGGACACTCATGAGTC-1
AGM6_Lung_CGGACACTCCACACCT-1
AGM6_Lung_CGGACACTCTGGTCAA-1
AGM6_Lung_CGGAGAAAGAGGACTC-1
AGM6_Lung_CGGAGAACAGCCGTTG-1
AGM6_Lung_CGGAGAAGTTGGATCT-1
AGM6_Lung_CGGAGAATCACTAGCA-1
AGM6_Lung_CGGCAGTAGCTAGTTC-1
AGM6_Lung_CGGCAGTAGTAACGTA-1
AGM6_Lung_CGGCAGTCAGTGGCTC-1
AGM6_Lung_CGGGACTAGGCTAGCA-1
AGM6_Lung_CGGGACTAGTGATAAC-1
AGM6_Lung_CGGGCATAGAATCGAT-1
AGM6_Lung_CGGGCATGTATAGGAT-1
AGM6_Lung_CGGGCATGTTATCCAG-1
AGM6_Lung_CGGGTCACAGGTCTCG-1
AGM6_Lung_CGGGTCAGTACCAGAG-1
AGM6_Lung_CGGGTCAGTCACCGCA-1
AGM6_Lung_CGGGTCATCAGCTGAT-1
AGM6_Lung_CGGGTGTTCAGTGATC-1
AGM6_Lung_CGGGTGTTCATGGTAC-1
AGM6_Lung_CGGGTGTTCTTCTGTA-1
AGM6_Lung_CGGTCAGAGTAACCTC-1
AGM6_Lung_CGGTCAGCAAATTGCC-1
AGM6_Lung_CGGTCAGCAATACCTG-1
AGM6_Lung_CGGTCAGCACTTGTGA-1
AGM6_Lung_CGGTCAGGTTGCCATA-1
AGM6_Lung_CGTAAGTGTTGCTGAT-1
AGM6_Lung_CGTAAGTTCTCGAGTA-1
AGM6_Lung_CGTAATGTCCAGCAAT-1
AGM6_Lung_CGTAGTAAGCGATTCT-1
AGM6_Lung_CGTAGTACAGAACATA-1
AGM6_Lung_CGTAGTAGTATGTCCA-1
AGM6_Lung_CGTAGTAGTTAAAGTG-1
AGM6_Lung_CGTAGTATCGAGTCCG-1
AGM6_Lung_CGTCAAAAGAGTCTTC-1
AGM6_Lung_CGTCAAAGTTATTCCT-1
AGM6_Lung_CGTCAAAGTTCAAGTC-1
AGM6_Lung_CGTCCATCACGAGGAT-1
AGM6_Lung_CGTCCATGTTAAACAG-1
AGM6_Lung_CGTCCATTCATCGCCT-1
AGM6_Lung_CGTGATAAGCTAGTTC-1
AGM6_Lung_CGTGATATCCACTTTA-1
AGM6_Lung_CGTGCTTCAATCCTTT-1
AGM6_Lung_CGTGCTTGTCTACATG-1
AGM6_Lung_CGTTAGAAGCGGATCA-1
AGM6_Lung_CGTTAGAGTACAGTTC-1
AGM6_Lung_CGTTCTGAGAAGTCTA-1
AGM6_Lung_CGTTGGGCATTGTGCA-1
AGM6_Lung_CGTTGGGTCGAGCACC-1
AGM6_Lung_CGTTGGGTCTAGCATG-1
AGM6_Lung_CTAACCCAGTCATGCT-1
AGM6_Lung_CTAACCCCAAGGGCAT-1
AGM6_Lung_CTAACCCCACTGCGAC-1
AGM6_Lung_CTAACCCGTTGGAGAC-1
AGM6_Lung_CTAACCCTCCGCAAAT-1
AGM6_Lung_CTAACTTCAATCGCGC-1
AGM6_Lung_CTAACTTCACCCTCTA-1
AGM6_Lung_CTAACTTCAGCGAGTA-1
AGM6_Lung_CTAACTTGTAGCGAGT-1
AGM6_Lung_CTAACTTTCATGGATC-1
AGM6_Lung_CTAAGTGAGCCACAAG-1
AGM6_Lung_CTAAGTGCAGGACTTT-1
AGM6_Lung_CTAAGTGGTGCTCCGA-1
AGM6_Lung_CTACAGAGTAGTAAGT-1
AGM6_Lung_CTACAGAGTCATACCA-1
AGM6_Lung_CTACAGAGTTCACCGG-1
AGM6_Lung_CTACAGATCGAAATCC-1
AGM6_Lung_CTACCCAAGTGAGTGC-1
AGM6_Lung_CTACCTGCACAAGCAG-1
AGM6_Lung_CTACCTGGTCATAAAG-1
AGM6_Lung_CTACCTGGTGCCCTTT-1
AGM6_Lung_CTAGACAAGGAGTCTG-1
AGM6_Lung_CTAGACACAAGTGTCT-1
AGM6_Lung_CTAGACACAGCAGTAG-1
AGM6_Lung_CTAGACATCCTTTAGT-1
AGM6_Lung_CTAGACATCGAACCTA-1
AGM6_Lung_CTAGGTAAGGATACAT-1
AGM6_Lung_CTAGGTACAGGCACTC-1
AGM6_Lung_CTATAGGGTACCGGAA-1
AGM6_Lung_CTATAGGTCCATAGAC-1
AGM6_Lung_CTATCCGAGTAACAGT-1
AGM6_Lung_CTATCCGAGTCAGGGT-1
AGM6_Lung_CTATCCGCATACCGTA-1
AGM6_Lung_CTATCTAGTGGTCCCA-1
AGM6_Lung_CTATCTATCATTTCGT-1
AGM6_Lung_CTCAACCGTGCCTGCA-1
AGM6_Lung_CTCAAGAAGGGAGGGT-1
AGM6_Lung_CTCAAGAGTACCCGAC-1
AGM6_Lung_CTCAATTCAGCTGAGA-1
AGM6_Lung_CTCAATTGTCAACATC-1
AGM6_Lung_CTCAATTTCGGTCTGG-1
AGM6_Lung_CTCACTGCATAGTCGT-1
AGM6_Lung_CTCAGAACACGACCTG-1
AGM6_Lung_CTCAGAAGTTCTGAGT-1
AGM6_Lung_CTCAGAATCACATCAG-1
AGM6_Lung_CTCAGAATCTATCCAT-1
AGM6_Lung_CTCAGTCGTTTGGGAG-1
AGM6_Lung_CTCATGCGTGACTGTT-1
AGM6_Lung_CTCATTACACCTCAGG-1
AGM6_Lung_CTCCAACAGAGGGTCT-1
AGM6_Lung_CTCCAACAGATGAATC-1
AGM6_Lung_CTCCAACCAAATGGTA-1
AGM6_Lung_CTCCAACTCGTGGTAT-1
AGM6_Lung_CTCCACATCCTTATGT-1
AGM6_Lung_CTCCATGTCATCAGTG-1
AGM6_Lung_CTCCATGTCCCAGCGA-1
AGM6_Lung_CTCCCTCAGAAACACT-1
AGM6_Lung_CTCCCTCAGTGACCTT-1
AGM6_Lung_CTCCTCCAGCGACCCT-1
AGM6_Lung_CTCCTCCCATGGCACC-1
AGM6_Lung_CTCCTCCCATTCAGGT-1
AGM6_Lung_CTCCTTTAGCTCGAAG-1
AGM6_Lung_CTCCTTTCAAGGCTTT-1
AGM6_Lung_CTCGAGGTCCCTCGAT-1
AGM6_Lung_CTCGAGGTCGACATCA-1
AGM6_Lung_CTCTCGAAGTAAGCAT-1
AGM6_Lung_CTCTCGACAATCCAGT-1
AGM6_Lung_CTCTCGATCGCCTTGT-1
AGM6_Lung_CTGAATGAGAGTCACG-1
AGM6_Lung_CTGAGCGAGACCTTTG-1
AGM6_Lung_CTGAGCGGTTCGTGCG-1
AGM6_Lung_CTGAGCGTCAAGTCTG-1
AGM6_Lung_CTGAGGCTCCCGTTGT-1
AGM6_Lung_CTGATCCTCCATTGCC-1
AGM6_Lung_CTGCAGGAGACGCCAA-1
AGM6_Lung_CTGCAGGCATTGACAC-1
AGM6_Lung_CTGCAGGGTTATTCTC-1
AGM6_Lung_CTGCAGGTCTCACGAA-1
AGM6_Lung_CTGCATCAGTGAATAC-1
AGM6_Lung_CTGCATCCAGAAATCA-1
AGM6_Lung_CTGCATCCATGACAAA-1
AGM6_Lung_CTGCCATTCAGCCCAG-1
AGM6_Lung_CTGCCATTCCCTTGTG-1
AGM6_Lung_CTGCCATTCGGCATCG-1
AGM6_Lung_CTGCCATTCTACACTT-1
AGM6_Lung_CTGCCATTCTACGCGG-1
AGM6_Lung_CTGCCTATCGAAGGAC-1
AGM6_Lung_CTGCTCACAGGCGAAT-1
AGM6_Lung_CTGCTCAGTCCGGTCA-1
AGM6_Lung_CTGCTCAGTTTCACTT-1
AGM6_Lung_CTGGACGCATGATCTG-1
AGM6_Lung_CTGGACGGTCTACAGT-1
AGM6_Lung_CTGGACGGTCTCTCTG-1
AGM6_Lung_CTGGTCTAGCAAACAT-1
AGM6_Lung_CTGGTCTCAAACTCGT-1
AGM6_Lung_CTGGTCTGTGAGAACC-1
AGM6_Lung_CTGGTCTGTGGGCTTC-1
AGM6_Lung_CTGTACCAGGAGAATG-1
AGM6_Lung_CTGTACCCATTGGATC-1
AGM6_Lung_CTGTACCGTGCCTTCT-1
AGM6_Lung_CTGTAGAGTTTGTGGT-1
AGM6_Lung_CTGTATTCACTAGGCC-1
AGM6_Lung_CTGTCGTAGTACGTCT-1
AGM6_Lung_CTGTCGTTCCCATAAG-1
AGM6_Lung_CTGTGAAAGAAACTGT-1
AGM6_Lung_CTGTGAAGTCAGCTTA-1
AGM6_Lung_CTGTGGGAGTTGCTGT-1
AGM6_Lung_CTGTGGGCACACCTAA-1
AGM6_Lung_CTTACCGCAATAGTAG-1
AGM6_Lung_CTTAGGAAGTCCTGTA-1
AGM6_Lung_CTTAGGATCGCCAATA-1
AGM6_Lung_CTTCAATCAATAACCC-1
AGM6_Lung_CTTCAATTCAGCTCTC-1
AGM6_Lung_CTTCCGAGTAGTGGCA-1
AGM6_Lung_CTTCCGATCTTAAGGC-1
AGM6_Lung_CTTCGGTTCATCCCGT-1
AGM6_Lung_CTTCGGTTCCGCGATG-1
AGM6_Lung_CTTCGGTTCTTGGTCC-1
AGM6_Lung_CTTCTAAAGAGAGCAA-1
AGM6_Lung_CTTGAGAGTAAGTAGT-1
AGM6_Lung_CTTGAGATCGGCTGGT-1
AGM6_Lung_CTTGATTGTGTGTCGC-1
AGM6_Lung_GAAACCTAGTAATCCC-1
AGM6_Lung_GAAACCTGTGGTAATA-1
AGM6_Lung_GAAATGAGTGTCATTG-1
AGM6_Lung_GAACACTGTATAGGAT-1
AGM6_Lung_GAACGTTCACTGCATA-1
AGM6_Lung_GAACGTTCAGAGACTG-1
AGM6_Lung_GAACTGTCATGACTAC-1
AGM6_Lung_GAAGAATCACCTGAAT-1
AGM6_Lung_GAAGAATGTCTAACTG-1
AGM6_Lung_GAAGCCCCAATAAGGT-1
AGM6_Lung_GAAGCCCGTCCAGCCA-1
AGM6_Lung_GAAGCGATCAGCCCAG-1
AGM6_Lung_GAAGGACGTCTGTCCT-1
AGM6_Lung_GAAGGACTCGAGATAA-1
AGM6_Lung_GAAGGGTCACCAACAT-1
AGM6_Lung_GAAGTAAAGAAGTGTT-1
AGM6_Lung_GAATAGAGTCATGGCC-1
AGM6_Lung_GAATAGAGTCTTCGAA-1
AGM6_Lung_GAATCACCAACCACGC-1
AGM6_Lung_GAATCACCAGAGAATT-1
AGM6_Lung_GAATCACGTGTTCAGT-1
AGM6_Lung_GAATCACTCAACTGGT-1
AGM6_Lung_GAATCGTAGCAAACAT-1
AGM6_Lung_GAATCGTAGCTAGTTC-1
AGM6_Lung_GAATCGTCACAAGCTT-1
AGM6_Lung_GACACGCAGGACGCTA-1
AGM6_Lung_GACACGCAGTATCTGC-1
AGM6_Lung_GACACGCCATAACAGA-1
AGM6_Lung_GACACGCGTAGTATAG-1
AGM6_Lung_GACACGCGTTGCTGAT-1
AGM6_Lung_GACAGCCAGGGAGTTC-1
AGM6_Lung_GACAGCCAGTCCTGCG-1
AGM6_Lung_GACAGCCAGTGCACCC-1
AGM6_Lung_GACAGCCCAGATCCAT-1
AGM6_Lung_GACAGCCCAGCACACC-1
AGM6_Lung_GACAGCCTCAACACCA-1
AGM6_Lung_GACATCAAGCACTAAA-1
AGM6_Lung_GACATCAAGGCGAAGG-1
AGM6_Lung_GACCAATCATCCAATG-1
AGM6_Lung_GACCCAGAGCCGTTGC-1
AGM6_Lung_GACCCAGAGGAAGAAC-1
AGM6_Lung_GACCCAGCATACACCA-1
AGM6_Lung_GACCCAGGTGGACCTC-1
AGM6_Lung_GACCCTTCATGACGTT-1
AGM6_Lung_GACCCTTGTTCCGCGA-1
AGM6_Lung_GACCGTGAGAATTGTG-1
AGM6_Lung_GACCGTGAGCCTGCCA-1
AGM6_Lung_GACCGTGAGCTTACGT-1
AGM6_Lung_GACCGTGTCATGGATC-1
AGM6_Lung_GACCTTCAGGATGGCT-1
AGM6_Lung_GACGCTGCAGACGGAT-1
AGM6_Lung_GACGCTGGTCTCTCTG-1
AGM6_Lung_GACGCTGTCAGGGTAG-1
AGM6_Lung_GACGCTGTCGCCGTGA-1
AGM6_Lung_GACGTTAAGGGTGAGG-1
AGM6_Lung_GACTATGAGCAATTCC-1
AGM6_Lung_GACTATGAGGTACATA-1
AGM6_Lung_GACTATGAGTCGGCAA-1
AGM6_Lung_GACTATGCACCTCGTT-1
AGM6_Lung_GACTATGTCACTGTTT-1
AGM6_Lung_GACTCAAAGGTTACAA-1
AGM6_Lung_GACTGATCACAAGCTT-1
AGM6_Lung_GACTGATCACTGTGAT-1
AGM6_Lung_GACTGATCAGCTTTGA-1
AGM6_Lung_GACTGATTCTGTCGTC-1
AGM6_Lung_GACTTCCCAGCAGAAC-1
AGM6_Lung_GACTTCCTCCGACGGT-1
AGM6_Lung_GAGAAATGTCACCGCA-1
AGM6_Lung_GAGACCCGTAAGAACT-1
AGM6_Lung_GAGACCCTCCATTTAC-1
AGM6_Lung_GAGACTTAGTGTTCCA-1
AGM6_Lung_GAGACTTCAATACGAA-1
AGM6_Lung_GAGACTTCACAGTCCG-1
AGM6_Lung_GAGACTTGTTACGGAG-1
AGM6_Lung_GAGAGGTCAGCACCCA-1
AGM6_Lung_GAGAGGTGTCCAGCCA-1
AGM6_Lung_GAGATGGAGGTGATAT-1
AGM6_Lung_GAGCCTGTCAAGTAAG-1
AGM6_Lung_GAGCTGCCAACGTAAA-1
AGM6_Lung_GAGCTGCCAAGAGCTG-1
AGM6_Lung_GAGCTGCTCCCTTTGG-1
AGM6_Lung_GAGGCAAAGAAGCTGC-1
AGM6_Lung_GAGGCAACACAATGTC-1
AGM6_Lung_GAGGCCTCAGTTGAAA-1
AGM6_Lung_GAGGGATCAAGTACCT-1
AGM6_Lung_GAGGGATCACCAAAGG-1
AGM6_Lung_GAGGGATCACTGCTTC-1
AGM6_Lung_GAGGGATCATGTCAGT-1
AGM6_Lung_GAGGGATGTGCAGGAT-1
AGM6_Lung_GAGGGTACACGTTGGC-1
AGM6_Lung_GAGGGTATCCATCACC-1
AGM6_Lung_GAGGGTATCTCTGCCA-1
AGM6_Lung_GAGTCATGTCAAGTTC-1
AGM6_Lung_GAGTCTAAGGAATCGC-1
AGM6_Lung_GAGTCTATCTCGGGAC-1
AGM6_Lung_GAGTCTATCTGACAGT-1
AGM6_Lung_GAGTGAGTCGTAGTCA-1
AGM6_Lung_GAGTGAGTCTCAAAGC-1
AGM6_Lung_GAGTGTTTCAACCTTT-1
AGM6_Lung_GAGTTACTCAATCGGT-1
AGM6_Lung_GAGTTGTCAATTAGGA-1
AGM6_Lung_GAGTTTGAGGGAGTTC-1
AGM6_Lung_GAGTTTGCAATTCTCT-1
AGM6_Lung_GAGTTTGTCAAGGTGG-1
AGM6_Lung_GAGTTTGTCATCACTT-1
AGM6_Lung_GATAGAAAGAGCCATG-1
AGM6_Lung_GATAGAAAGTCACACT-1
AGM6_Lung_GATAGAACAAGCGCAA-1
AGM6_Lung_GATAGAATCCGGCAGT-1
AGM6_Lung_GATAGCTCAATAACCC-1
AGM6_Lung_GATAGCTGTAATACCC-1
AGM6_Lung_GATAGCTGTGTTCAGT-1
AGM6_Lung_GATCACATCGATGCAT-1
AGM6_Lung_GATCAGTCAATCTGCA-1
AGM6_Lung_GATCATGAGTGCCGAA-1
AGM6_Lung_GATCCCTAGTTGGACG-1
AGM6_Lung_GATCCCTCACCTTCCA-1
AGM6_Lung_GATCCCTTCCCTCATG-1
AGM6_Lung_GATCCCTTCGCAATTG-1
AGM6_Lung_GATCCCTTCTTTCAGT-1
AGM6_Lung_GATCGTAAGGCTTAGG-1
AGM6_Lung_GATCGTACAGAAGCTG-1
AGM6_Lung_GATCGTACATGAAGCG-1
AGM6_Lung_GATCGTACATTCGATG-1
AGM6_Lung_GATGAGGCAGACCCGT-1
AGM6_Lung_GATGAGGCATACCATG-1
AGM6_Lung_GATGAGGGTTGACTGT-1
AGM6_Lung_GATGATCAGGCCCACT-1
AGM6_Lung_GATGCTACAAACTCTG-1
AGM6_Lung_GATGCTAGTACACGCC-1
AGM6_Lung_GATGCTAGTATTGACC-1
AGM6_Lung_GATGGAGAGAGCTTTC-1
AGM6_Lung_GATGGAGCATGGATCT-1
AGM6_Lung_GATGTTGCAAGATTGA-1
AGM6_Lung_GATTCGACAGGTGTGA-1
AGM6_Lung_GATTCGATCATCTGTT-1
AGM6_Lung_GATTCGATCGAACTCA-1
AGM6_Lung_GATTCTTAGGACGGAG-1
AGM6_Lung_GATTCTTCATTGGATC-1
AGM6_Lung_GATTGGTCAACTAGAA-1
AGM6_Lung_GATTGGTCACTTGAGT-1
AGM6_Lung_GATTGGTGTAGTTCCA-1
AGM6_Lung_GATTTCTAGCCTATTG-1
AGM6_Lung_GATTTCTGTCATCCCT-1
AGM6_Lung_GCAACATGTGTTCGTA-1
AGM6_Lung_GCAACCGGTTAGGCCC-1
AGM6_Lung_GCAACCGTCGCTGATA-1
AGM6_Lung_GCACATAGTTTCGGCG-1
AGM6_Lung_GCACGGTAGCTTGTTG-1
AGM6_Lung_GCACGGTCAGAAATCA-1
AGM6_Lung_GCACGGTCAGGAGGAG-1
AGM6_Lung_GCACGGTTCAGATTGC-1
AGM6_Lung_GCACGGTTCCCTCTAG-1
AGM6_Lung_GCACGGTTCGTCAAAC-1
AGM6_Lung_GCACGTGAGTATAGGT-1
AGM6_Lung_GCACTAAAGGGATCGT-1
AGM6_Lung_GCACTAAGTAACATAG-1
AGM6_Lung_GCAGCTGGTTTAAGGA-1
AGM6_Lung_GCAGGCTAGTTGGCTT-1
AGM6_Lung_GCAGGCTCATGTCAGT-1
AGM6_Lung_GCAGTTAAGCGAGTAC-1
AGM6_Lung_GCATCGGAGTCCCAAT-1
AGM6_Lung_GCATCTCGTGTTTCTT-1
AGM6_Lung_GCATCTCTCAGTCACA-1
AGM6_Lung_GCATCTCTCCGAACGC-1
AGM6_Lung_GCATGATAGAGCTTTC-1
AGM6_Lung_GCATGATGTCTGATAC-1
AGM6_Lung_GCATTAGGTGCCCAGT-1
AGM6_Lung_GCCAACGAGCTCGTGC-1
AGM6_Lung_GCCAACGCAGTGTATC-1
AGM6_Lung_GCCAACGTCTCGTTTA-1
AGM6_Lung_GCCAGCAAGCGACATG-1
AGM6_Lung_GCCAGCAGTTGGGATG-1
AGM6_Lung_GCCAGGTCAAACTAAG-1
AGM6_Lung_GCCAGTGAGCATTGAA-1
AGM6_Lung_GCCAGTGGTAGTCTTG-1
AGM6_Lung_GCCATGGAGGCTTAAA-1
AGM6_Lung_GCCATGGAGTAGCCAG-1
AGM6_Lung_GCCATGGGTCACAGTT-1
AGM6_Lung_GCCATGGTCGGAAACG-1
AGM6_Lung_GCCCAGAGTAGGCAAC-1
AGM6_Lung_GCCCGAACAGAGTGTG-1
AGM6_Lung_GCCCGAATCTTCTCAA-1
AGM6_Lung_GCCGATGAGTTGCTGT-1
AGM6_Lung_GCCGATGCAAGTTGGG-1
AGM6_Lung_GCCGATGCAGACGATG-1
AGM6_Lung_GCCGATGGTCGGTGTC-1
AGM6_Lung_GCCGTGAGTTTACTGG-1
AGM6_Lung_GCCTGTTCACACCTTC-1
AGM6_Lung_GCCTGTTTCCGTTTCG-1
AGM6_Lung_GCCTGTTTCGCTACGG-1
AGM6_Lung_GCGAGAAAGCACGTCC-1
AGM6_Lung_GCGAGAAAGGTCCGAA-1
AGM6_Lung_GCGGAAAAGGTCGACA-1
AGM6_Lung_GCGGAAAGTCCGAAAG-1
AGM6_Lung_GCGGATCAGTTCCGGC-1
AGM6_Lung_GCGTGCAGTGACAGGT-1
AGM6_Lung_GCGTGCATCAGACAAA-1
AGM6_Lung_GCGTTTCAGGGTCAAC-1
AGM6_Lung_GCGTTTCCAACGAGGT-1
AGM6_Lung_GCGTTTCGTACGGTTT-1
AGM6_Lung_GCGTTTCTCTCGTCAC-1
AGM6_Lung_GCTACCTCACCCTAAA-1
AGM6_Lung_GCTCAAAAGCGTACAG-1
AGM6_Lung_GCTCAAAAGCGTATGG-1
AGM6_Lung_GCTCAAAAGTCAACAA-1
AGM6_Lung_GCTGAATAGGTTCAGG-1
AGM6_Lung_GCTGAATCAGAGTCAG-1
AGM6_Lung_GCTGCAGCATTGCAAC-1
AGM6_Lung_GCTGCAGGTATCACCA-1
AGM6_Lung_GCTTGGGCATTGAAGA-1
AGM6_Lung_GCTTGGGTCCAGCACG-1
AGM6_Lung_GCTTGGGTCCTTGACC-1
AGM6_Lung_GCTTTCGAGGCGAACT-1
AGM6_Lung_GCTTTCGTCCGGTAAT-1
AGM6_Lung_GGAACCCAGAGCCCAA-1
AGM6_Lung_GGAACCCGTGAGAACC-1
AGM6_Lung_GGAACCCGTTGGTAGG-1
AGM6_Lung_GGAATGGGTGGACAGT-1
AGM6_Lung_GGAATGGTCCGGCTTT-1
AGM6_Lung_GGACGTCAGAGCAACC-1
AGM6_Lung_GGACGTCGTAGTCGTT-1
AGM6_Lung_GGAGAACAGTATCCTG-1
AGM6_Lung_GGAGATGCATCGATGT-1
AGM6_Lung_GGAGCAACAAGCTACT-1
AGM6_Lung_GGAGGATAGCAGTCTT-1
AGM6_Lung_GGAGGATAGTCGCGAA-1
AGM6_Lung_GGAGGATCATCGCCTT-1
AGM6_Lung_GGAGGATGTAGATGTA-1
AGM6_Lung_GGAGGATGTCTGTGTA-1
AGM6_Lung_GGAGGTAAGCCGCACT-1
AGM6_Lung_GGAGGTACACCGTCGA-1
AGM6_Lung_GGAGGTAGTGACGTCC-1
AGM6_Lung_GGATCTATCCACGTCT-1
AGM6_Lung_GGATCTATCCGCGAGT-1
AGM6_Lung_GGATGTTGTGATACAA-1
AGM6_Lung_GGATGTTTCCACCCTA-1
AGM6_Lung_GGCACGTAGATTCGAA-1
AGM6_Lung_GGCAGTCCATCCTGTC-1
AGM6_Lung_GGCAGTCTCCTTCAGC-1
AGM6_Lung_GGCGTCAAGAGTTGCG-1
AGM6_Lung_GGCGTCACACGGCCAT-1
AGM6_Lung_GGCGTCACAGGTGACA-1
AGM6_Lung_GGCGTCATCCACCTCA-1
AGM6_Lung_GGCTGTGCACTGCGTG-1
AGM6_Lung_GGCTGTGGTCCACATA-1
AGM6_Lung_GGCTTGGTCCCTCTCC-1
AGM6_Lung_GGCTTTCAGGTTCCAT-1
AGM6_Lung_GGCTTTCGTCCGGTGT-1
AGM6_Lung_GGCTTTCTCATGAGTC-1
AGM6_Lung_GGGAAGTAGTCACTGT-1
AGM6_Lung_GGGACAAAGGAACATT-1
AGM6_Lung_GGGACAAAGGCTTAGG-1
AGM6_Lung_GGGACAACATCAGTGT-1
AGM6_Lung_GGGACTCGTAGATCCT-1
AGM6_Lung_GGGAGATAGAATGTTG-1
AGM6_Lung_GGGAGATGTAGGTGCA-1
AGM6_Lung_GGGAGATGTCGTTGCG-1
AGM6_Lung_GGGAGTAAGGTGGCTA-1
AGM6_Lung_GGGAGTACACCCTATC-1
AGM6_Lung_GGGAGTAGTCTCGACG-1
AGM6_Lung_GGGATCCGTGTCTTCC-1
AGM6_Lung_GGGATGACAGTTCCAA-1
AGM6_Lung_GGGCCATCAAGTGGGT-1
AGM6_Lung_GGGCCATTCTGGAAGG-1
AGM6_Lung_GGGCGTTAGTAGCAAT-1
AGM6_Lung_GGGCTACAGCGCACAA-1
AGM6_Lung_GGGCTACAGGGTACAC-1
AGM6_Lung_GGGCTACTCGCCTTGT-1
AGM6_Lung_GGGCTACTCTCTCGCA-1
AGM6_Lung_GGGCTCAGTAGTTACC-1
AGM6_Lung_GGGTAGAAGCGGCTCT-1
AGM6_Lung_GGGTATTCAGGCATTT-1
AGM6_Lung_GGGTCACGTCATGGCC-1
AGM6_Lung_GGGTCTGGTCCACTCT-1
AGM6_Lung_GGGTCTGGTCGATTTG-1
AGM6_Lung_GGGTCTGGTGTCTTAG-1
AGM6_Lung_GGGTGAAAGGCTCTAT-1
AGM6_Lung_GGGTGAACAACTCCCT-1
AGM6_Lung_GGGTGAATCGTAACTG-1
AGM6_Lung_GGGTGTCAGGTTAAAC-1
AGM6_Lung_GGGTGTCTCATCACCC-1
AGM6_Lung_GGGTTATAGACGCTCC-1
AGM6_Lung_GGGTTATAGGAGCTGT-1
AGM6_Lung_GGTAACTGTACCAGAG-1
AGM6_Lung_GGTAATCAGCTAGTTC-1
AGM6_Lung_GGTAATCGTGGGCTCT-1
AGM6_Lung_GGTAGAGCAGGTGGAT-1
AGM6_Lung_GGTCACGAGTCGTTAC-1
AGM6_Lung_GGTGAAGAGTCACACT-1
AGM6_Lung_GGTGAAGCACACCGCA-1
AGM6_Lung_GGTGAAGTCGTTCGCT-1
AGM6_Lung_GGTGATTAGGATGTTA-1
AGM6_Lung_GGTGATTGTCCTGGGT-1
AGM6_Lung_GGTGTCGGTGAGGAAA-1
AGM6_Lung_GGTTAACCAGGGAATC-1
AGM6_Lung_GGTTAACCATAACGGG-1
AGM6_Lung_GGTTAACGTGATTCAC-1
AGM6_Lung_GGTTAACGTGTAAATG-1
AGM6_Lung_GGTTCTCCATGACTGT-1
AGM6_Lung_GGTTGTAAGGAAAGAC-1
AGM6_Lung_GGTTGTATCCCATGGG-1
AGM6_Lung_GTAACACCATGGCTGC-1
AGM6_Lung_GTAACACGTCTCGGGT-1
AGM6_Lung_GTAACACGTGGTAATA-1
AGM6_Lung_GTAACCAAGCATCCTA-1
AGM6_Lung_GTAACCAGTCACATTG-1
AGM6_Lung_GTAAGTCAGCTACAAA-1
AGM6_Lung_GTAAGTCCAGCTGTAT-1
AGM6_Lung_GTAAGTCGTGGCGCTT-1
AGM6_Lung_GTAAGTCTCTACACAG-1
AGM6_Lung_GTAATCGAGAAAGTCT-1
AGM6_Lung_GTAATCGCACACCGCA-1
AGM6_Lung_GTAATCGTCTGAGGTT-1
AGM6_Lung_GTAATGCAGCCGATAG-1
AGM6_Lung_GTAATGCCAGGAAGTC-1
AGM6_Lung_GTAATGCCAGGTGGAT-1
AGM6_Lung_GTAATGCTCCCATGGG-1
AGM6_Lung_GTAATGCTCTGGACCG-1
AGM6_Lung_GTACAACAGGTCATCT-1
AGM6_Lung_GTACAACTCACATACG-1
AGM6_Lung_GTACAACTCTCTCCGA-1
AGM6_Lung_GTACAGTGTGGAACAC-1
AGM6_Lung_GTACAGTGTTAGAGAT-1
AGM6_Lung_GTAGAAAAGTGTACCT-1
AGM6_Lung_GTAGATCAGGCTTCCG-1
AGM6_Lung_GTAGATCAGTCACACT-1
AGM6_Lung_GTAGATCGTCACATTG-1
AGM6_Lung_GTAGCTAAGTCCGTCG-1
AGM6_Lung_GTAGCTAGTATCGCTA-1
AGM6_Lung_GTAGCTAGTCAACCAT-1
AGM6_Lung_GTAGGAGAGGTCATTC-1
AGM6_Lung_GTAGGAGCATATCGGT-1
AGM6_Lung_GTAGGAGTCATTGTGG-1
AGM6_Lung_GTAGGTTCAATGGCAG-1
AGM6_Lung_GTAGGTTGTCTGTCAA-1
AGM6_Lung_GTAGGTTTCAAGAAAC-1
AGM6_Lung_GTAGGTTTCGACGCGT-1
AGM6_Lung_GTAGTACAGGTACATA-1
AGM6_Lung_GTAGTACAGTAAGGGA-1
AGM6_Lung_GTAGTACCACGCCACA-1
AGM6_Lung_GTAGTACCATCCGATA-1
AGM6_Lung_GTAGTACGTTGACTAC-1
AGM6_Lung_GTAGTACTCTGTCTCG-1
AGM6_Lung_GTATTGGAGGAGGGTG-1
AGM6_Lung_GTATTGGCACTACCCT-1
AGM6_Lung_GTATTTCAGGCAGTCA-1
AGM6_Lung_GTATTTCTCGCGCCAA-1
AGM6_Lung_GTCAAACCACACAGAG-1
AGM6_Lung_GTCAAACGTAGCACAG-1
AGM6_Lung_GTCAAACGTATCTTCT-1
AGM6_Lung_GTCAAACTCGATTCCC-1
AGM6_Lung_GTCACGGCATGGCTGC-1
AGM6_Lung_GTCACTCGTACGAGCA-1
AGM6_Lung_GTCACTCGTTCACCGG-1
AGM6_Lung_GTCAGCGAGACACACG-1
AGM6_Lung_GTCAGCGTCTCAGGCG-1
AGM6_Lung_GTCAGCGTCTCTCCGA-1
AGM6_Lung_GTCAGCGTCTGAATGC-1
AGM6_Lung_GTCATCCGTTAACCTG-1
AGM6_Lung_GTCATGAGTTCCACGG-1
AGM6_Lung_GTCCACTCAAGTATAG-1
AGM6_Lung_GTCCACTCAGCACCCA-1
AGM6_Lung_GTCCACTCAGTCACGC-1
AGM6_Lung_GTCCACTGTGAATTGA-1
AGM6_Lung_GTCCTCAAGGGTACGT-1
AGM6_Lung_GTCCTCAAGTGCCCGT-1
AGM6_Lung_GTCCTCACAGGTACGA-1
AGM6_Lung_GTCCTCATCAAGGACG-1
AGM6_Lung_GTCGAATTCCGTAGTA-1
AGM6_Lung_GTCGCGAGTTCCGCAG-1
AGM6_Lung_GTCGTAAAGAGGCGTT-1
AGM6_Lung_GTCGTAAGTACCGTGC-1
AGM6_Lung_GTCGTTCCACGTAGTT-1
AGM6_Lung_GTCGTTCTCTATCACT-1
AGM6_Lung_GTCTACCGTCGCAACC-1
AGM6_Lung_GTCTACCGTCTACAGT-1
AGM6_Lung_GTCTACCTCTAGCAAC-1
AGM6_Lung_GTCTAGATCGCGATCG-1
AGM6_Lung_GTCTCACAGGCGTTAG-1
AGM6_Lung_GTGACGCCACTGGATT-1
AGM6_Lung_GTGACGCCAGTTAGAA-1
AGM6_Lung_GTGACGCCATGAATCC-1
AGM6_Lung_GTGACGCTCAGCGCAC-1
AGM6_Lung_GTGAGCCCACCTCTGT-1
AGM6_Lung_GTGAGCCGTTCCACAA-1
AGM6_Lung_GTGAGGAAGCACAAAT-1
AGM6_Lung_GTGAGGAAGGGAGTGG-1
AGM6_Lung_GTGAGGACAGCATACT-1
AGM6_Lung_GTGAGTTAGCTAATGA-1
AGM6_Lung_GTGAGTTAGCTGTACT-1
AGM6_Lung_GTGAGTTTCAAAGGAT-1
AGM6_Lung_GTGAGTTTCGCTATTT-1
AGM6_Lung_GTGATGTAGCCTGAGA-1
AGM6_Lung_GTGATGTCATCCTATT-1
AGM6_Lung_GTGATGTTCAAGTAAG-1
AGM6_Lung_GTGCACGGTCTACGAT-1
AGM6_Lung_GTGCAGCCAACCAGAG-1
AGM6_Lung_GTGCAGCGTCAGTCCG-1
AGM6_Lung_GTGCGTGGTTCGGCGT-1
AGM6_Lung_GTGCTGGCAGTTCTAG-1
AGM6_Lung_GTGCTTCTCGAGATAA-1
AGM6_Lung_GTGGAAGCATGTTCAG-1
AGM6_Lung_GTGGAAGGTTAGGGTG-1
AGM6_Lung_GTGGAAGTCAAATAGG-1
AGM6_Lung_GTGGAAGTCGCTACGG-1
AGM6_Lung_GTGGAGAAGCCTCTTC-1
AGM6_Lung_GTGGAGATCGGTGAAG-1
AGM6_Lung_GTGGCGTAGAGCATTA-1
AGM6_Lung_GTGGCGTCACACGTGC-1
AGM6_Lung_GTGGGAATCACGAGGA-1
AGM6_Lung_GTGGTTAAGCCTCCAG-1
AGM6_Lung_GTGGTTACATCAGTCA-1
AGM6_Lung_GTGGTTAGTGAACTAA-1
AGM6_Lung_GTGGTTAGTGTACAGG-1
AGM6_Lung_GTGGTTATCCCGTTCA-1
AGM6_Lung_GTGGTTATCCGGGACT-1
AGM6_Lung_GTGTAACAGGAGCAAA-1
AGM6_Lung_GTGTAACCAACCGATT-1
AGM6_Lung_GTGTAACCAAGACGGT-1
AGM6_Lung_GTGTAACTCACCTGGG-1
AGM6_Lung_GTGTAACTCCCGTTCA-1
AGM6_Lung_GTGTCCTAGTCATCGT-1
AGM6_Lung_GTGTCCTCACGCGGTT-1
AGM6_Lung_GTGTCCTTCATCGACA-1
AGM6_Lung_GTGTGATAGGGAGGGT-1
AGM6_Lung_GTGTGATCACGCAGTC-1
AGM6_Lung_GTGTGATGTGAGGATC-1
AGM6_Lung_GTGTGATTCACATCAG-1
AGM6_Lung_GTGTGATTCTTGGATG-1
AGM6_Lung_GTGTTAGCACAGCCAC-1
AGM6_Lung_GTGTTCCCACCTCTAC-1
AGM6_Lung_GTGTTCCCACTACGGC-1
AGM6_Lung_GTGTTCCGTCTAATCG-1
AGM6_Lung_GTGTTCCTCGGTCGGT-1
AGM6_Lung_GTTACAGAGGATTCAA-1
AGM6_Lung_GTTACAGCAGAAGTGC-1
AGM6_Lung_GTTACCCAGTGTAGAT-1
AGM6_Lung_GTTACCCGTCCAGCAC-1
AGM6_Lung_GTTACGATCGTCAAAC-1
AGM6_Lung_GTTAGACAGACCCGCT-1
AGM6_Lung_GTTAGACCAACTCCCT-1
AGM6_Lung_GTTAGACGTTCATCGA-1
AGM6_Lung_GTTAGACTCGCTAGCG-1
AGM6_Lung_GTTAGTGTCCTACCAC-1
AGM6_Lung_GTTAGTGTCGCTTAAG-1
AGM6_Lung_GTTCATTTCACGATAC-1
AGM6_Lung_GTTCATTTCTTGGGCG-1
AGM6_Lung_GTTCCGTCATGTGTCA-1
AGM6_Lung_GTTCCGTGTTCTAAGC-1
AGM6_Lung_GTTCCGTTCCCTCTTT-1
AGM6_Lung_GTTCGCTCAGGTTCGC-1
AGM6_Lung_GTTCTATCAAGAAATC-1
AGM6_Lung_GTTGAACGTTCTCTCG-1
AGM6_Lung_GTTGCGGCATGACTGT-1
AGM6_Lung_GTTGCTCAGGTATTGA-1
AGM6_Lung_GTTGCTCCACGCGTGT-1
AGM6_Lung_GTTGCTCTCAGGGATG-1
AGM6_Lung_GTTGTAGGTACAACGG-1
AGM6_Lung_GTTGTGACACAGTCAT-1
AGM6_Lung_GTTTACTTCAGTCCGG-1
AGM6_Lung_GTTTACTTCCCGTTGT-1
AGM6_Lung_GTTTGGAAGCTAGAAT-1
AGM6_Lung_GTTTGGAGTAGATGTA-1
AGM6_Lung_GTTTGGATCTGAGAAA-1
AGM6_Lung_TAACACGCATCGTTCC-1
AGM6_Lung_TAACACGTCAAACCTG-1
AGM6_Lung_TAACACGTCCACGGGT-1
AGM6_Lung_TAACCAGAGTGGAAAG-1
AGM6_Lung_TAACCAGGTCTTACAG-1
AGM6_Lung_TAACGACGTACAGTAA-1
AGM6_Lung_TAACTTCAGAGAGTGA-1
AGM6_Lung_TAACTTCCACAGTCCG-1
AGM6_Lung_TAACTTCTCATCAGTG-1
AGM6_Lung_TAACTTCTCTCTCGCA-1
AGM6_Lung_TAAGCACAGCTCGAAG-1
AGM6_Lung_TAAGCACGTACAGTAA-1
AGM6_Lung_TAAGCACTCTTCGTGC-1
AGM6_Lung_TAAGCCACAAGACTGG-1
AGM6_Lung_TAAGCCAGTCATAAAG-1
AGM6_Lung_TAAGCCAGTGGCATCC-1
AGM6_Lung_TAAGCGTTCGTGGCTG-1
AGM6_Lung_TAAGTCGCACTCACTC-1
AGM6_Lung_TAAGTCGGTAAGTTGA-1
AGM6_Lung_TAATCTCCAGACGATG-1
AGM6_Lung_TAATCTCGTCGGCCTA-1
AGM6_Lung_TAATCTCTCTCATTTG-1
AGM6_Lung_TAATTCCCAGACAAAT-1
AGM6_Lung_TAATTCCCATGCCGGT-1
AGM6_Lung_TAATTCCTCCACGTCT-1
AGM6_Lung_TACAACGCAAGGGCAT-1
AGM6_Lung_TACAACGGTATCCCTC-1
AGM6_Lung_TACACCCGTTAGAAAC-1
AGM6_Lung_TACAGGTAGGGCAATC-1
AGM6_Lung_TACATTCGTTAACCTG-1
AGM6_Lung_TACATTCTCCTCTAAT-1
AGM6_Lung_TACCCACCAACCGTAT-1
AGM6_Lung_TACCCACGTGATACAA-1
AGM6_Lung_TACCCACTCTCATGCC-1
AGM6_Lung_TACCCGTAGATTGCGG-1
AGM6_Lung_TACCCGTCAAGAATAC-1
AGM6_Lung_TACCCGTCAAGCGCTC-1
AGM6_Lung_TACCGAAGTTGCATAC-1
AGM6_Lung_TACCGAATCAAAGCCT-1
AGM6_Lung_TACCGAATCGGCTTGG-1
AGM6_Lung_TACCGGGAGAACCCGA-1
AGM6_Lung_TACCGGGGTAGTGATA-1
AGM6_Lung_TACCGGGTCAATCCGA-1
AGM6_Lung_TACCGGGTCTGGGCCA-1
AGM6_Lung_TACCTCGAGGAATGTT-1
AGM6_Lung_TACCTCGCAATCCTTT-1
AGM6_Lung_TACCTCGTCCTTTAGT-1
AGM6_Lung_TACCTGCCAACCGTAT-1
AGM6_Lung_TACCTGCCAAGTGGAC-1
AGM6_Lung_TACCTGCCACCGTACG-1
AGM6_Lung_TACGCTCGTACACGTT-1
AGM6_Lung_TACGCTCGTAGATTAG-1
AGM6_Lung_TACGCTCTCGCACGAC-1
AGM6_Lung_TACGGGCAGGTATCTC-1
AGM6_Lung_TACGGTAAGGTCCAGA-1
AGM6_Lung_TACGTCCAGCGAGTAC-1
AGM6_Lung_TACGTCCAGTTCGCAT-1
AGM6_Lung_TACGTCCGTGCCTAAT-1
AGM6_Lung_TACGTCCGTGGATCGA-1
AGM6_Lung_TACGTCCGTGGCTAGA-1
AGM6_Lung_TACGTCCGTTGGCCTG-1
AGM6_Lung_TACGTCCTCCCTTGTG-1
AGM6_Lung_TACGTCCTCGCTACGG-1
AGM6_Lung_TACTGCCAGGGCAATC-1
AGM6_Lung_TACTGCCCAATGTTGC-1
AGM6_Lung_TACTGCCCACTTCATT-1
AGM6_Lung_TACTGCCTCTCCGCAT-1
AGM6_Lung_TACTTACCACGGTGTC-1
AGM6_Lung_TACTTACGTGTTTGCA-1
AGM6_Lung_TACTTCAAGCATATGA-1
AGM6_Lung_TACTTCAAGGTCTTTG-1
AGM6_Lung_TACTTCATCCATAAGC-1
AGM6_Lung_TACTTCATCGCGAAGA-1
AGM6_Lung_TACTTGTAGAAATTCG-1
AGM6_Lung_TACTTGTCAAATCGGG-1
AGM6_Lung_TAGACCATCTTGCGCT-1
AGM6_Lung_TAGACTGCAGGTGGAT-1
AGM6_Lung_TAGACTGGTACTAGCT-1
AGM6_Lung_TAGACTGGTTATGTCG-1
AGM6_Lung_TAGAGTCAGTAGGGTC-1
AGM6_Lung_TAGAGTCGTAACGGTG-1
AGM6_Lung_TAGCACACACGTGAGA-1
AGM6_Lung_TAGCACAGTGACCTGC-1
AGM6_Lung_TAGCACAGTGTGTCGC-1
AGM6_Lung_TAGGAGGGTCCACATA-1
AGM6_Lung_TAGGAGGGTCGTACAT-1
AGM6_Lung_TAGGTACAGAATAACC-1
AGM6_Lung_TAGGTTGAGCACGGAT-1
AGM6_Lung_TAGGTTGAGGATGGCT-1
AGM6_Lung_TAGTGCAAGGAAGTAG-1
AGM6_Lung_TAGTGCACATCGTTCC-1
AGM6_Lung_TAGTGCAGTGGTTTGT-1
AGM6_Lung_TAGTGCATCACGGGCT-1
AGM6_Lung_TAGTGCATCCCTAGGG-1
AGM6_Lung_TATACCTAGAGCATAT-1
AGM6_Lung_TATACCTAGCTTAGTC-1
AGM6_Lung_TATACCTTCATCTGTT-1
AGM6_Lung_TATATCCGTCTCTCCA-1
AGM6_Lung_TATCAGGAGCTCTGTA-1
AGM6_Lung_TATCAGGTCCACCTCA-1
AGM6_Lung_TATCCTAAGATTAGAC-1
AGM6_Lung_TATCCTACAGTGCGCT-1
AGM6_Lung_TATCGCCAGCAAACAT-1
AGM6_Lung_TATCGCCAGGGACCAT-1
AGM6_Lung_TATCGCCCAGCATGCC-1
AGM6_Lung_TATCGCCCAGCTTCCT-1
AGM6_Lung_TATCTGTCAAACTCTG-1
AGM6_Lung_TATCTTGCACACCGAC-1
AGM6_Lung_TATGTTCAGGCAGGGA-1
AGM6_Lung_TATGTTCTCACAACCA-1
AGM6_Lung_TATTCCAAGAGTATAC-1
AGM6_Lung_TATTCCATCTACCTTA-1
AGM6_Lung_TATTGCTTCTTTCTAG-1
AGM6_Lung_TATTGGGCAACCGATT-1
AGM6_Lung_TATTGGGCAATGAGCG-1
AGM6_Lung_TATTGGGCAGCTACTA-1
AGM6_Lung_TATTGGGGTAGAATGT-1
AGM6_Lung_TATTTCGAGGTGCCAA-1
AGM6_Lung_TATTTCGGTTGGGTAG-1
AGM6_Lung_TATTTCGTCCGCAAAT-1
AGM6_Lung_TCAAGACGTCCGCAGT-1
AGM6_Lung_TCAAGCACAGTGAGCA-1
AGM6_Lung_TCAATCTCAACGACAG-1
AGM6_Lung_TCAATTCCAACCGACC-1
AGM6_Lung_TCAATTCCACGACGAA-1
AGM6_Lung_TCAATTCCATGCAGGA-1
AGM6_Lung_TCAATTCTCGGAAACG-1
AGM6_Lung_TCAATTCTCTTAGCCC-1
AGM6_Lung_TCACAAGCAGAGTCAG-1
AGM6_Lung_TCACAAGTCGAGAACG-1
AGM6_Lung_TCACACCAGCAGGTCA-1
AGM6_Lung_TCACACCCAGTCGCTG-1
AGM6_Lung_TCACACCGTGACCGAA-1
AGM6_Lung_TCACACCTCGAAATCC-1
AGM6_Lung_TCACATTCAGCCGTCA-1
AGM6_Lung_TCACGCTCATACAGAA-1
AGM6_Lung_TCACGCTGTGTCTTAG-1
AGM6_Lung_TCACGGGCAAGCGCTC-1
AGM6_Lung_TCACGGGCACTGGACC-1
AGM6_Lung_TCACGGGGTAGGCTGA-1
AGM6_Lung_TCACTCGAGATAGGGA-1
AGM6_Lung_TCACTCGAGGCGAAGG-1
AGM6_Lung_TCACTCGTCCTCTAAT-1
AGM6_Lung_TCAGCAATCATGAGGG-1
AGM6_Lung_TCAGCAATCCAATCCC-1
AGM6_Lung_TCAGCCTAGCTTACGT-1
AGM6_Lung_TCAGCCTCAGTTCTAG-1
AGM6_Lung_TCAGGGCAGCGACCCT-1
AGM6_Lung_TCAGGGCCAGGTCCCA-1
AGM6_Lung_TCAGGTACAGATCATC-1
AGM6_Lung_TCAGGTAGTGTCTAAC-1
AGM6_Lung_TCAGTCCAGATGGGCT-1
AGM6_Lung_TCAGTCCCAGAGGGTT-1
AGM6_Lung_TCAGTCCGTCACCGAC-1
AGM6_Lung_TCAGTCCGTGAGCCAA-1
AGM6_Lung_TCAGTCCTCACCTCTG-1
AGM6_Lung_TCAGTCCTCTGTTGGA-1
AGM6_Lung_TCAGTGACAGAATTCC-1
AGM6_Lung_TCAGTGACATCTCGTC-1
AGM6_Lung_TCAGTGAGTGGTACAG-1
AGM6_Lung_TCAGTTTAGTCGAATA-1
AGM6_Lung_TCATACTGTCCATAGT-1
AGM6_Lung_TCATCATGTGTGTGGA-1
AGM6_Lung_TCATCCGAGAATCTAG-1
AGM6_Lung_TCATCCGCAAGAGGCT-1
AGM6_Lung_TCATCCGGTTCTCAGA-1
AGM6_Lung_TCATCCGTCCTAACAG-1
AGM6_Lung_TCATGAGAGATAGGGA-1
AGM6_Lung_TCATGAGAGTTCCATG-1
AGM6_Lung_TCATGAGCAATAGTGA-1
AGM6_Lung_TCATGAGCATCCTGTC-1
AGM6_Lung_TCATGAGGTCACTTCC-1
AGM6_Lung_TCATGAGGTCTAGTGT-1
AGM6_Lung_TCATGGAAGCCTCCAG-1
AGM6_Lung_TCATGGAAGCGCCATC-1
AGM6_Lung_TCATGGAGTATCACCA-1
AGM6_Lung_TCATGGATCATTACCT-1
AGM6_Lung_TCATGGATCCACGAAT-1
AGM6_Lung_TCATGTTCAAATGGAT-1
AGM6_Lung_TCATGTTGTGGATACG-1
AGM6_Lung_TCATGTTGTTTGTTCT-1
AGM6_Lung_TCATTACCAGAGGTTG-1
AGM6_Lung_TCATTACGTTACTCAG-1
AGM6_Lung_TCATTACGTTGCACGC-1
AGM6_Lung_TCATTACTCTCTGCCA-1
AGM6_Lung_TCATTCACACCGTCTT-1
AGM6_Lung_TCATTCAGTATAATGG-1
AGM6_Lung_TCATTCATCCGAGAAG-1
AGM6_Lung_TCATTGTCAAACTAGA-1
AGM6_Lung_TCATTGTGTCATGACT-1
AGM6_Lung_TCATTGTGTCCCTAAA-1
AGM6_Lung_TCATTTGGTCGGTACC-1
AGM6_Lung_TCATTTGGTTGAGAGC-1
AGM6_Lung_TCCACCAGTGACACAG-1
AGM6_Lung_TCCACCATCAGACCTA-1
AGM6_Lung_TCCACCATCCACTTCG-1
AGM6_Lung_TCCACCATCCCATTCG-1
AGM6_Lung_TCCACGTCAAGTATAG-1
AGM6_Lung_TCCACGTCACGTCTCT-1
AGM6_Lung_TCCACGTGTTCTCGCT-1
AGM6_Lung_TCCAGAAAGGCAATGC-1
AGM6_Lung_TCCAGAAGTTCCGTTC-1
AGM6_Lung_TCCATCGTCATCGCTC-1
AGM6_Lung_TCCATCGTCCGAGGCT-1
AGM6_Lung_TCCATCGTCGCCATAA-1
AGM6_Lung_TCCATGCTCATCGCTC-1
AGM6_Lung_TCCCACAAGGGTTAAT-1
AGM6_Lung_TCCCAGTAGACACACG-1
AGM6_Lung_TCCCAGTCACATACTG-1
AGM6_Lung_TCCCAGTGTGTGATGG-1
AGM6_Lung_TCCCATGCATACAGGG-1
AGM6_Lung_TCCCATGTCCGCTTAC-1
AGM6_Lung_TCCGAAACAGGTCCCA-1
AGM6_Lung_TCCGATCTCACCATCC-1
AGM6_Lung_TCCGTGTGTTCTCCCA-1
AGM6_Lung_TCCTAATAGTCAGCCC-1
AGM6_Lung_TCCTAATAGTCCGTCG-1
AGM6_Lung_TCCTAATAGTGATAGT-1
AGM6_Lung_TCCTAATGTGCCAAGA-1
AGM6_Lung_TCCTAATTCAGATTGC-1
AGM6_Lung_TCCTAATTCAGCCCAG-1
AGM6_Lung_TCCTCCCAGTATGGAT-1
AGM6_Lung_TCCTCCCAGTCTGCGC-1
AGM6_Lung_TCCTCCCTCATGGCCG-1
AGM6_Lung_TCCTCGAAGGTGCGAT-1
AGM6_Lung_TCCTCGATCAATCCAG-1
AGM6_Lung_TCCTCTTGTCTACATG-1
AGM6_Lung_TCCTGCAAGCGAACTG-1
AGM6_Lung_TCCTGCACAGACCGCT-1
AGM6_Lung_TCCTTCTAGAGTCAAT-1
AGM6_Lung_TCCTTCTTCCGATAAC-1
AGM6_Lung_TCCTTCTTCGCGCCAA-1
AGM6_Lung_TCCTTTCGTCAGTCCG-1
AGM6_Lung_TCGAACATCCCGTTGT-1
AGM6_Lung_TCGAAGTCAGCGTTGC-1
AGM6_Lung_TCGACCTAGAGGATGA-1
AGM6_Lung_TCGACCTGTCTGCATA-1
AGM6_Lung_TCGACCTTCCCATACC-1
AGM6_Lung_TCGCACTTCGGCTGAC-1
AGM6_Lung_TCGCAGGGTCGAGATG-1
AGM6_Lung_TCGCTCAAGGTTCTTG-1
AGM6_Lung_TCGCTCACACGAGGTA-1
AGM6_Lung_TCGCTCACAGTAGTTC-1
AGM6_Lung_TCGCTCACATGTGCCG-1
AGM6_Lung_TCGCTCATCTTCTGTA-1
AGM6_Lung_TCGCTTGAGAGCCCAA-1
AGM6_Lung_TCGGATACAATACAGA-1
AGM6_Lung_TCGGATAGTCGATGCC-1
AGM6_Lung_TCGGGACAGGGCGAAG-1
AGM6_Lung_TCGGGCACAGTGCGCT-1
AGM6_Lung_TCGGGTGTCCTGGTCT-1
AGM6_Lung_TCGGGTGTCGCTGTCT-1
AGM6_Lung_TCGGTCTGTCATCACA-1
AGM6_Lung_TCGTCCACATGTGACT-1
AGM6_Lung_TCGTCCAGTATGAGGC-1
AGM6_Lung_TCGTCCATCGCCAACG-1
AGM6_Lung_TCGTCCATCGGCTGAC-1
AGM6_Lung_TCTAACTGTTCTCTAT-1
AGM6_Lung_TCTACATGTCACCCTT-1
AGM6_Lung_TCTACCGCAACCAACT-1
AGM6_Lung_TCTACCGCAGCCTTCT-1
AGM6_Lung_TCTACCGTCCAGTACA-1
AGM6_Lung_TCTACCGTCCTACCGT-1
AGM6_Lung_TCTACCGTCCTCTCTT-1
AGM6_Lung_TCTACCGTCGGTGAAG-1
AGM6_Lung_TCTATACAGAAGTATC-1
AGM6_Lung_TCTATACAGCGAGGAG-1
AGM6_Lung_TCTATACGTGATTCTG-1
AGM6_Lung_TCTATACTCAGTAGGG-1
AGM6_Lung_TCTATACTCTGATGGT-1
AGM6_Lung_TCTATCAGTAGGAGTC-1
AGM6_Lung_TCTATCATCGATACTG-1
AGM6_Lung_TCTCAGCAGGCATCAG-1
AGM6_Lung_TCTCCGACAGAATTCC-1
AGM6_Lung_TCTCCGACATTAAGCC-1
AGM6_Lung_TCTCTGGTCGCACGAC-1
AGM6_Lung_TCTGCCAGTCGTTGGC-1
AGM6_Lung_TCTGCCATCGATGCAT-1
AGM6_Lung_TCTGCCATCTCTCGAC-1
AGM6_Lung_TCTGTCGGTCCGGATC-1
AGM6_Lung_TCTGTCGTCCTGTACC-1
AGM6_Lung_TCTGTCGTCTGGTGGC-1
AGM6_Lung_TCTTAGTAGAAATCCA-1
AGM6_Lung_TCTTAGTCAACTCGAT-1
AGM6_Lung_TCTTAGTGTTCCACGG-1
AGM6_Lung_TCTTCCTAGCGTTCAT-1
AGM6_Lung_TCTTCCTCAGGACTTT-1
AGM6_Lung_TCTTCCTCATGCCATA-1
AGM6_Lung_TCTTTGAAGACCAAAT-1
AGM6_Lung_TCTTTGAAGGTAAACT-1
AGM6_Lung_TCTTTGATCAGACCTA-1
AGM6_Lung_TCTTTGATCCATACTT-1
AGM6_Lung_TGAACGTCAATAGTCC-1
AGM6_Lung_TGAATGCCAACTACGT-1
AGM6_Lung_TGAATGCTCAACACCA-1
AGM6_Lung_TGAATGCTCCAGTACA-1
AGM6_Lung_TGACAGTAGCTACGTT-1
AGM6_Lung_TGACAGTAGTATAGAC-1
AGM6_Lung_TGACAGTTCATATGGC-1
AGM6_Lung_TGACAGTTCCACCTCA-1
AGM6_Lung_TGACAGTTCTGATGGT-1
AGM6_Lung_TGACCCTGTACGATGG-1
AGM6_Lung_TGACCCTGTCACTAGT-1
AGM6_Lung_TGACCCTGTCTTTATC-1
AGM6_Lung_TGACGCGCAGAACATA-1
AGM6_Lung_TGACGCGCAGCCCACA-1
AGM6_Lung_TGACTCCGTATTGGCT-1
AGM6_Lung_TGAGACTAGGATGGCT-1
AGM6_Lung_TGAGCATTCAACGAGG-1
AGM6_Lung_TGAGCATTCTACGCAA-1
AGM6_Lung_TGAGCGCCACGCGTCA-1
AGM6_Lung_TGAGCGCCAGCCATTA-1
AGM6_Lung_TGAGGAGCATCCGATA-1
AGM6_Lung_TGAGGAGGTAGAATAC-1
AGM6_Lung_TGAGGGAGTTTCTATC-1
AGM6_Lung_TGAGTCAAGTTGCGCC-1
AGM6_Lung_TGAGTCACACTGGATT-1
AGM6_Lung_TGAGTCACATGTCTAG-1
AGM6_Lung_TGAGTCAGTGGTAATA-1
AGM6_Lung_TGATCAGCAAATACGA-1
AGM6_Lung_TGATCTTAGCTACGTT-1
AGM6_Lung_TGATCTTCATCGTTCC-1
AGM6_Lung_TGATCTTGTTAGGACG-1
AGM6_Lung_TGATCTTGTTTAGACC-1
AGM6_Lung_TGATCTTTCATTTGCT-1
AGM6_Lung_TGATGCATCGATTGGT-1
AGM6_Lung_TGATGCATCGGCTATA-1
AGM6_Lung_TGATTCTAGTATCCTG-1
AGM6_Lung_TGATTCTAGTCCCTAA-1
AGM6_Lung_TGATTCTAGTCCGTCG-1
AGM6_Lung_TGATTTCAGAGTTGTA-1
AGM6_Lung_TGATTTCAGCCGAACA-1
AGM6_Lung_TGATTTCTCCACGGAC-1
AGM6_Lung_TGATTTCTCTATTGTC-1
AGM6_Lung_TGCACGGCAACACAGG-1
AGM6_Lung_TGCACGGGTACCCACG-1
AGM6_Lung_TGCACGGGTTCCGTTC-1
AGM6_Lung_TGCACGGTCACTGTCC-1
AGM6_Lung_TGCACGGTCTTACCGC-1
AGM6_Lung_TGCAGATAGTTGTAAG-1
AGM6_Lung_TGCAGATGTGCAACGA-1
AGM6_Lung_TGCAGGCAGTTACGGG-1
AGM6_Lung_TGCAGGCGTAAGTTGA-1
AGM6_Lung_TGCAGGCGTAGGATAT-1
AGM6_Lung_TGCAGGCTCGCCGTGA-1
AGM6_Lung_TGCAGGCTCGGACCAC-1
AGM6_Lung_TGCAGTATCATTTGCT-1
AGM6_Lung_TGCAGTATCTGGTGGC-1
AGM6_Lung_TGCATCCAGACCTCAT-1
AGM6_Lung_TGCATCCTCACCGCTT-1
AGM6_Lung_TGCATGAAGCATACTC-1
AGM6_Lung_TGCATGAGTAGCTGCC-1
AGM6_Lung_TGCCGAGAGCTGTTCA-1
AGM6_Lung_TGCCGAGAGTTCCGGC-1
AGM6_Lung_TGCCGAGTCAGTGTGT-1
AGM6_Lung_TGCCGAGTCCCATAGA-1
AGM6_Lung_TGCGACGCACCATATG-1
AGM6_Lung_TGCGACGCACGGTGTC-1
AGM6_Lung_TGCGGCACAGGCTACC-1
AGM6_Lung_TGCGGGTCAAGTCATC-1
AGM6_Lung_TGCGGGTGTGCGTGCT-1
AGM6_Lung_TGCGGGTTCATCTCTA-1
AGM6_Lung_TGCTCGTGTACTCAAC-1
AGM6_Lung_TGCTCGTTCTGGACTA-1
AGM6_Lung_TGCTGAAGTTTCCCAC-1
AGM6_Lung_TGCTTGCTCCGTGGGT-1
AGM6_Lung_TGCTTGCTCGTCCTCA-1
AGM6_Lung_TGGAACTAGCCTTGAT-1
AGM6_Lung_TGGAACTCACAGCTTA-1
AGM6_Lung_TGGAGAGAGCTAGCCC-1
AGM6_Lung_TGGAGAGTCTCCTGTG-1
AGM6_Lung_TGGAGGAAGCGTTAGG-1
AGM6_Lung_TGGAGGACAATCGCCG-1
AGM6_Lung_TGGAGGAGTGTTTGCA-1
AGM6_Lung_TGGATCAAGAAGCTCG-1
AGM6_Lung_TGGATCAAGAGAGCGG-1
AGM6_Lung_TGGATCAGTATGGTAA-1
AGM6_Lung_TGGATGTCAGCTCTGG-1
AGM6_Lung_TGGATGTGTTGGACTT-1
AGM6_Lung_TGGCGTGCACTTCAAG-1
AGM6_Lung_TGGCGTGTCGGTGTAT-1
AGM6_Lung_TGGGAAGAGGTGTGAC-1
AGM6_Lung_TGGGAAGAGGTTCCAT-1
AGM6_Lung_TGGGAAGGTAGTCCTA-1
AGM6_Lung_TGGGAAGTCAGTGATC-1
AGM6_Lung_TGGGAGATCTAGTACG-1
AGM6_Lung_TGGGATTAGCGTATAA-1
AGM6_Lung_TGGGCTGCACGCGTGT-1
AGM6_Lung_TGGGCTGGTTGCGGAA-1
AGM6_Lung_TGGGTTAAGTATGGCG-1
AGM6_Lung_TGGGTTACAATTGAGA-1
AGM6_Lung_TGGGTTATCTAGGCCG-1
AGM6_Lung_TGGTAGTAGATCCGAG-1
AGM6_Lung_TGGTAGTTCTTCCACG-1
AGM6_Lung_TGGTAGTTCTTCTCAA-1
AGM6_Lung_TGGTTAGAGGAGACCT-1
AGM6_Lung_TGGTTAGCATGACGGA-1
AGM6_Lung_TGTAACGAGGATTCAA-1
AGM6_Lung_TGTAACGGTACGATCT-1
AGM6_Lung_TGTAACGGTTACACAC-1
AGM6_Lung_TGTAAGCAGTGTACAA-1
AGM6_Lung_TGTAAGCAGTTGCTCA-1
AGM6_Lung_TGTAAGCCAAGGAGTC-1
AGM6_Lung_TGTAAGCTCACTGGTA-1
AGM6_Lung_TGTCAGAGTTACACAC-1
AGM6_Lung_TGTCCACAGTACAGCG-1
AGM6_Lung_TGTCCCACAGCCGGTT-1
AGM6_Lung_TGTCCCATCATGGGAG-1
AGM6_Lung_TGTCCTGCAACTGCCG-1
AGM6_Lung_TGTCCTGGTCCATAGT-1
AGM6_Lung_TGTGAGTAGGCTGAAC-1
AGM6_Lung_TGTGAGTTCCTAAGTG-1
AGM6_Lung_TGTGAGTTCTTCGATT-1
AGM6_Lung_TGTGATGAGCCTCCAG-1
AGM6_Lung_TGTGCGGAGACATACA-1
AGM6_Lung_TGTGCGGGTATTGGCT-1
AGM6_Lung_TGTGGCGTCCAAGAGG-1
AGM6_Lung_TGTGGCGTCTAGTTCT-1
AGM6_Lung_TGTGTGAAGGAAGTCC-1
AGM6_Lung_TGTGTGAAGGCTCACC-1
AGM6_Lung_TGTGTGAGTGAGTAAT-1
AGM6_Lung_TGTTCATCAGCACAGA-1
AGM6_Lung_TGTTCATTCCGAGATT-1
AGM6_Lung_TGTTCCGCACGCCACA-1
AGM6_Lung_TGTTCCGGTATTGCCA-1
AGM6_Lung_TGTTCTAAGAGGGTCT-1
AGM6_Lung_TGTTCTAGTGCCTACG-1
AGM6_Lung_TGTTGAGAGTGGTCAG-1
AGM6_Lung_TGTTGGAGTAGGTCAG-1
AGM6_Lung_TGTTGGAGTTTGTTCT-1
AGM6_Lung_TGTTTGTCATCTGTTT-1
AGM6_Lung_TTAATCCAGCTTCATG-1
AGM6_Lung_TTAATCCCAACCGGAA-1
AGM6_Lung_TTAATCCCAGACGCTC-1
AGM6_Lung_TTAATCCTCATAGAGA-1
AGM6_Lung_TTACCGCAGTCCCGGT-1
AGM6_Lung_TTACCGCGTGAGGAAA-1
AGM6_Lung_TTACGTTAGAATAGTC-1
AGM6_Lung_TTACGTTAGACATATG-1
AGM6_Lung_TTACGTTCAATTTCCT-1
AGM6_Lung_TTACTGTAGTAGGGTC-1
AGM6_Lung_TTACTGTCACTGCATA-1
AGM6_Lung_TTAGGCAAGTCTTGGT-1
AGM6_Lung_TTAGGCACATGGCACC-1
AGM6_Lung_TTAGGCAGTAGCTTAC-1
AGM6_Lung_TTAGGCATCAATCAGC-1
AGM6_Lung_TTAGGCATCAGACCTA-1
AGM6_Lung_TTAGGGTCAGACAAAT-1
AGM6_Lung_TTAGGGTTCGAGAATA-1
AGM6_Lung_TTAGTCTCACCAGCCA-1
AGM6_Lung_TTAGTCTCAGCGTGCT-1
AGM6_Lung_TTAGTCTCAGGTTTAC-1
AGM6_Lung_TTAGTCTCATTGAGGG-1
AGM6_Lung_TTATTGCTCCTCACCA-1
AGM6_Lung_TTCAATCCACCCTTAC-1
AGM6_Lung_TTCAATCCAGGTAGTG-1
AGM6_Lung_TTCAATCTCATCTATC-1
AGM6_Lung_TTCAATCTCCAAATGC-1
AGM6_Lung_TTCACCGAGTTGAATG-1
AGM6_Lung_TTCACCGCAAGCACCC-1
AGM6_Lung_TTCACCGCACATTCTT-1
AGM6_Lung_TTCACCGGTAGGCAGT-1
AGM6_Lung_TTCACCGTCATTGCCC-1
AGM6_Lung_TTCACCGTCGCCACTT-1
AGM6_Lung_TTCACGCAGTAAATGC-1
AGM6_Lung_TTCACGCCAAATCGTC-1
AGM6_Lung_TTCACGCTCTCTCTTC-1
AGM6_Lung_TTCAGGAAGCAAGTCG-1
AGM6_Lung_TTCATGTTCATGCCGG-1
AGM6_Lung_TTCATTGGTCGCGTCA-1
AGM6_Lung_TTCCAATAGCCAAGTG-1
AGM6_Lung_TTCCAATAGCTAGCCC-1
AGM6_Lung_TTCCGGTAGGTAGACC-1
AGM6_Lung_TTCCGGTCACCAGTTA-1
AGM6_Lung_TTCCGGTCAGCGTAGA-1
AGM6_Lung_TTCCGGTTCTGCCTGT-1
AGM6_Lung_TTCCTAAAGTAACAGT-1
AGM6_Lung_TTCCTAAAGTACGAGC-1
AGM6_Lung_TTCCTCTCATCGATGT-1
AGM6_Lung_TTCCTCTGTGTGTGTT-1
AGM6_Lung_TTCCTCTGTTGGAGGT-1
AGM6_Lung_TTCCTTCAGTTTCTTC-1
AGM6_Lung_TTCCTTCTCGCTTGAA-1
AGM6_Lung_TTCGATTAGTAGAATC-1
AGM6_Lung_TTCGATTCAGTGACCC-1
AGM6_Lung_TTCGATTGTGGGCTCT-1
AGM6_Lung_TTCGATTTCCAATGCA-1
AGM6_Lung_TTCGCTGTCACCGGGT-1
AGM6_Lung_TTCGGTCGTACAATAG-1
AGM6_Lung_TTCGGTCTCCACGTGG-1
AGM6_Lung_TTCTAGTCAAACCACT-1
AGM6_Lung_TTCTAGTCACCAGCTG-1
AGM6_Lung_TTCTAGTTCATTGCTT-1
AGM6_Lung_TTCTAGTTCGTCGACG-1
AGM6_Lung_TTCTGTAAGCGCCTTG-1
AGM6_Lung_TTCTGTAAGGTGCCTC-1
AGM6_Lung_TTCTGTACAGCCGTTG-1
AGM6_Lung_TTCTGTACAGCGAGTA-1
AGM6_Lung_TTCTTCCCAAAGGCTG-1
AGM6_Lung_TTCTTCCCACCAGTAT-1
AGM6_Lung_TTCTTCCCAGCTACCG-1
AGM6_Lung_TTCTTCCCAGGGAGAG-1
AGM6_Lung_TTCTTCCGTTTGTGGT-1
AGM6_Lung_TTGAACGAGTATAGAC-1
AGM6_Lung_TTGAACGCACGTAACT-1
AGM6_Lung_TTGACCCAGAGTACCG-1
AGM6_Lung_TTGACCCCAGGTCCGT-1
AGM6_Lung_TTGAGTGAGTTGCCTA-1
AGM6_Lung_TTGAGTGGTTACCTTT-1
AGM6_Lung_TTGATGGAGCCATATC-1
AGM6_Lung_TTGATGGTCGCCTATC-1
AGM6_Lung_TTGCGTCAGACTCGAG-1
AGM6_Lung_TTGCGTCCAACACGAG-1
AGM6_Lung_TTGCGTCCAAGTACCT-1
AGM6_Lung_TTGCTGCAGCGTTCAT-1
AGM6_Lung_TTGCTGCGTGGTCTTA-1
AGM6_Lung_TTGCTGCTCGAAGCCC-1
AGM6_Lung_TTGGATGCAGTAGTGG-1
AGM6_Lung_TTGGGATTCATGCCCT-1
AGM6_Lung_TTGGGCGTCGACGCTG-1
AGM6_Lung_TTGGGCGTCGGAGCAA-1
AGM6_Lung_TTGGGTACAACGACTT-1
AGM6_Lung_TTGGTTTCATCAGCGC-1
AGM6_Lung_TTGTGGAGTGTTGCCG-1
AGM6_Lung_TTGTGGATCTGGTTGA-1
AGM6_Lung_TTGTGTTCAGCGTTTA-1
AGM6_Lung_TTGTTCAAGTCGAAGC-1
AGM6_Lung_TTGTTGTAGCAGCCTC-1
AGM6_Lung_TTGTTGTCATGGCGCT-1
AGM6_Lung_TTGTTGTTCTAGTTCT-1
AGM6_Lung_TTGTTGTTCTCCACTG-1
AGM6_Lung_TTGTTGTTCTCGACCT-1
AGM6_Lung_TTGTTTGGTACGGCAA-1
AGM6_Lung_TTGTTTGTCATCAGTG-1
AGM6_Lung_TTTACCACAATCGCCG-1
AGM6_Lung_TTTACCATCTGTCGCT-1
AGM6_Lung_TTTACGTAGGCAGTCA-1
AGM6_Lung_TTTACGTTCCTATTGT-1
AGM6_Lung_TTTACTGTCATTGCCC-1
AGM6_Lung_TTTACTGTCTAGACCA-1
AGM6_Lung_TTTAGTCCAGACACAG-1
AGM6_Lung_TTTCACACAACTTGGT-1
AGM6_Lung_TTTCACAGTTCCACAA-1
AGM6_Lung_TTTCAGTCAGATTAAG-1
AGM6_Lung_TTTCAGTGTGACTCTA-1
AGM6_Lung_TTTCAGTTCAGAACCT-1
AGM6_Lung_TTTCATGAGGAGTACC-1
AGM6_Lung_TTTCATGTCTAGTACG-1
AGM6_Lung_TTTCCTCAGTTGTAGA-1
AGM6_Lung_TTTCCTCCACTCCCTA-1
AGM6_Lung_TTTCCTCGTCACTTCC-1
AGM6_Lung_TTTCCTCGTGACTATC-1
AGM6_Lung_TTTCGATCAGTCGGTC-1
AGM6_Lung_TTTGACTAGCCTTTGA-1
AGM6_Lung_TTTGACTCAATATCCG-1
AGM6_Lung_TTTGACTCAGCGCGTT-1
AGM6_Lung_TTTGACTCAGGGAGAG-1
AGM6_Lung_TTTGGAGTCTTCGATT-1
AGM6_Lung_TTTGGTTCACTTTAGG-1
AGM6_Lung_TTTGGTTCATTAAAGG-1
AGM6_Lung_TTTGGTTGTGCGGCTT-1
AGM6_Lung_TTTGTTGAGAAGTATC-1
AGM6_Lung_TTTGTTGGTATCGATC-1
AGM6_Lung_TTTGTTGGTGAGTAAT-1
AGM7_Lung_AAACCCAAGTGATAAC-1
AGM7_Lung_AAACCCACATGGTGGA-1
AGM7_Lung_AAACCCAGTATGAAGT-1
AGM7_Lung_AAACCCAGTCGGCACT-1
AGM7_Lung_AAACGAAAGTGACACG-1
AGM7_Lung_AAACGAACAGGCTATT-1
AGM7_Lung_AAACGCTAGAATGTTG-1
AGM7_Lung_AAACGCTCAAAGGGTC-1
AGM7_Lung_AAAGAACAGACCACGA-1
AGM7_Lung_AAAGAACAGATGTTCC-1
AGM7_Lung_AAAGAACCAGCTCATA-1
AGM7_Lung_AAAGGATGTGCCTATA-1
AGM7_Lung_AAAGGGCTCCGCAACG-1
AGM7_Lung_AAAGTCCCAGCAATTC-1
AGM7_Lung_AAAGTCCGTGGCTGCT-1
AGM7_Lung_AAAGTGATCGAAGCAG-1
AGM7_Lung_AAATGGACACTCTCGT-1
AGM7_Lung_AAATGGATCTAAGCCA-1
AGM7_Lung_AACAAAGAGCGATGAC-1
AGM7_Lung_AACAAAGTCCGGTAGC-1
AGM7_Lung_AACAACCCAGGTCCGT-1
AGM7_Lung_AACAACCGTCCATCTC-1
AGM7_Lung_AACAACCGTTACCGTA-1
AGM7_Lung_AACAACCGTTCTCCTG-1
AGM7_Lung_AACAAGAAGGAGGCAG-1
AGM7_Lung_AACAAGATCCCTCATG-1
AGM7_Lung_AACAAGATCGGACAAG-1
AGM7_Lung_AACACACGTACGTGAG-1
AGM7_Lung_AACACACTCATCCTAT-1
AGM7_Lung_AACACACTCGTAATGC-1
AGM7_Lung_AACAGGGAGACTGGGT-1
AGM7_Lung_AACAGGGCATAGAGGC-1
AGM7_Lung_AACCAACAGCGATGCA-1
AGM7_Lung_AACCACAGTCACTCTC-1
AGM7_Lung_AACCATGAGACTAAGT-1
AGM7_Lung_AACCATGCACCATATG-1
AGM7_Lung_AACCATGGTACAGAGC-1
AGM7_Lung_AACCATGTCAGCTAGT-1
AGM7_Lung_AACCTGACATCCTAAG-1
AGM7_Lung_AACCTGAGTCCAGTTA-1
AGM7_Lung_AACCTGATCGAGCCTG-1
AGM7_Lung_AACCTTTAGCTGACAG-1
AGM7_Lung_AACCTTTAGGGATGTC-1
AGM7_Lung_AACCTTTCATGACAAA-1
AGM7_Lung_AACCTTTTCATTTCGT-1
AGM7_Lung_AACGAAACAGGTGACA-1
AGM7_Lung_AACGAAACATCAGCGC-1
AGM7_Lung_AACGGGACAAGTGATA-1
AGM7_Lung_AACGGGAGTACAGAAT-1
AGM7_Lung_AACGTCATCTTCCGTG-1
AGM7_Lung_AACTTCTCACCCTATC-1
AGM7_Lung_AAGAACAAGGATGCGT-1
AGM7_Lung_AAGAACATCTACTGAG-1
AGM7_Lung_AAGACAAAGAAGGATG-1
AGM7_Lung_AAGACAAGTACGCGTC-1
AGM7_Lung_AAGACAAGTGGGTATG-1
AGM7_Lung_AAGACTCCATGAAGCG-1
AGM7_Lung_AAGACTCGTGGTTCTA-1
AGM7_Lung_AAGACTCTCGCTCCTA-1
AGM7_Lung_AAGATAGAGTTCCTGA-1
AGM7_Lung_AAGATAGGTAACATCC-1
AGM7_Lung_AAGCATCAGTTTGTCG-1
AGM7_Lung_AAGCATCCACTATGTG-1
AGM7_Lung_AAGCATCCAGTGGGTA-1
AGM7_Lung_AAGCATCGTTCCATTT-1
AGM7_Lung_AAGCATCTCAAAGGTA-1
AGM7_Lung_AAGCCATCACTGTGAT-1
AGM7_Lung_AAGCCATCAGGTTTAC-1
AGM7_Lung_AAGCCATGTTGAGTCT-1
AGM7_Lung_AAGCCATTCTTTCCGG-1
AGM7_Lung_AAGCGTTAGTTCCGGC-1
AGM7_Lung_AAGCGTTCAGCTATTG-1
AGM7_Lung_AAGCGTTGTATCAGGG-1
AGM7_Lung_AAGCGTTGTCACGCTG-1
AGM7_Lung_AAGGAATCATTCACCC-1
AGM7_Lung_AAGGTAAAGCACACCC-1
AGM7_Lung_AAGGTAACAAGATGTA-1
AGM7_Lung_AAGGTAATCCTTGACC-1
AGM7_Lung_AAGTACCCAATTGCAC-1
AGM7_Lung_AAGTACCGTCTAACTG-1
AGM7_Lung_AAGTACCTCATGGGAG-1
AGM7_Lung_AAGTCGTAGATACCAA-1
AGM7_Lung_AAGTCGTAGGAGAGTA-1
AGM7_Lung_AAGTCGTAGGTATTGA-1
AGM7_Lung_AAGTGAAGTCTCAGGC-1
AGM7_Lung_AAGTTCGAGTAGGAAG-1
AGM7_Lung_AAGTTCGTCATCGGGC-1
AGM7_Lung_AATAGAGGTACAATAG-1
AGM7_Lung_AATAGAGGTCTCCCTA-1
AGM7_Lung_AATAGAGTCGAGCTGC-1
AGM7_Lung_AATCACGGTACGTACT-1
AGM7_Lung_AATCACGTCACGTAGT-1
AGM7_Lung_AATCGACCATTCGGGC-1
AGM7_Lung_AATCGTGAGTGAACAT-1
AGM7_Lung_AATCGTGGTCCCTGTT-1
AGM7_Lung_AATCGTGTCGACCTAA-1
AGM7_Lung_AATGAAGCATGACAGG-1
AGM7_Lung_AATGAAGGTAGAATAC-1
AGM7_Lung_AATGAAGGTATAGGAT-1
AGM7_Lung_AATGACCGTCTCGACG-1
AGM7_Lung_AATGACCGTGTCCACG-1
AGM7_Lung_AATGCCAGTTCACGAT-1
AGM7_Lung_AATGCCATCGGAAGGT-1
AGM7_Lung_AATGGAACACACCTAA-1
AGM7_Lung_AATGGAATCACAAGGG-1
AGM7_Lung_AATGGAATCACGTCCT-1
AGM7_Lung_AATGGCTGTGGATGAC-1
AGM7_Lung_AATTCCTCACCTGAAT-1
AGM7_Lung_AATTCCTCAGTCCCGA-1
AGM7_Lung_AATTTCCCACCCAATA-1
AGM7_Lung_AATTTCCGTGGCTGAA-1
AGM7_Lung_AATTTCCGTTCCTAGA-1
AGM7_Lung_ACAAAGAAGACCAGCA-1
AGM7_Lung_ACAAAGACATGTTTGG-1
AGM7_Lung_ACAAAGAGTTCTAACG-1
AGM7_Lung_ACAACCAAGTACTGGG-1
AGM7_Lung_ACAACCAGTACATACC-1
AGM7_Lung_ACAACCAGTGCATACT-1
AGM7_Lung_ACAACCAGTTAAGTCC-1
AGM7_Lung_ACAACCATCACAATGC-1
AGM7_Lung_ACAAGCTCAATACCTG-1
AGM7_Lung_ACAAGCTCAATAGGGC-1
AGM7_Lung_ACACAGTCAGAACTAA-1
AGM7_Lung_ACACCAATCGAAATCC-1
AGM7_Lung_ACACCAATCTCAGTCC-1
AGM7_Lung_ACACGCGCAAAGGCTG-1
AGM7_Lung_ACACGCGTCCGCGAGT-1
AGM7_Lung_ACACTGACACTATCGA-1
AGM7_Lung_ACACTGACAGAGTCAG-1
AGM7_Lung_ACACTGAGTGAGATAT-1
AGM7_Lung_ACACTGATCCATTTGT-1
AGM7_Lung_ACAGCCGCAACCACGC-1
AGM7_Lung_ACAGGGATCGTCGACG-1
AGM7_Lung_ACATCCCGTTACACAC-1
AGM7_Lung_ACATCCCGTTTACCTT-1
AGM7_Lung_ACATCCCTCGAGATAA-1
AGM7_Lung_ACATGCATCGCTACGG-1
AGM7_Lung_ACATTTCAGACGCCAA-1
AGM7_Lung_ACATTTCTCAGACTGT-1
AGM7_Lung_ACCAAACCATGGGCAA-1
AGM7_Lung_ACCAAACGTACCGTCG-1
AGM7_Lung_ACCAAACTCCTTCAGC-1
AGM7_Lung_ACCAACAAGCGCCGTT-1
AGM7_Lung_ACCAACAAGCTCGTGC-1
AGM7_Lung_ACCAACATCCTTCACG-1
AGM7_Lung_ACCACAAAGACATAGT-1
AGM7_Lung_ACCACAAAGTGCACAG-1
AGM7_Lung_ACCACAACAATGGCCC-1
AGM7_Lung_ACCACAATCACCGGTG-1
AGM7_Lung_ACCATTTAGTTCAACC-1
AGM7_Lung_ACCCAAACAACTCGTA-1
AGM7_Lung_ACCCAAAGTCCACATA-1
AGM7_Lung_ACCCAAAGTGGGTATG-1
AGM7_Lung_ACCCAAATCCGATAAC-1
AGM7_Lung_ACCCTCAGTATGAGCG-1
AGM7_Lung_ACCCTTGGTCAAAGAT-1
AGM7_Lung_ACCCTTGTCATCTATC-1
AGM7_Lung_ACCTACCCATCCTTCG-1
AGM7_Lung_ACCTACCGTTTCCATT-1
AGM7_Lung_ACCTGTCAGGGTACAC-1
AGM7_Lung_ACCTGTCGTGCTGTCG-1
AGM7_Lung_ACCTGTCGTGGTAACG-1
AGM7_Lung_ACCTGTCTCGAGATGG-1
AGM7_Lung_ACGATCACAATTTCTC-1
AGM7_Lung_ACGATCACAGAACCGA-1
AGM7_Lung_ACGATCAGTTTCAGAC-1
AGM7_Lung_ACGATCATCCCAACTC-1
AGM7_Lung_ACGATGTCACCCTAGG-1
AGM7_Lung_ACGCACGGTCATCGGC-1
AGM7_Lung_ACGGAAGCAATAGGAT-1
AGM7_Lung_ACGGAAGGTTGAGTCT-1
AGM7_Lung_ACGGAAGTCACTTGTT-1
AGM7_Lung_ACGGAAGTCCGTGTAA-1
AGM7_Lung_ACGGGTCAGACATAAC-1
AGM7_Lung_ACGGGTCCAAGCGATG-1
AGM7_Lung_ACGGGTCGTAGGCAGT-1
AGM7_Lung_ACGGTCGGTAATCAAG-1
AGM7_Lung_ACGGTTAGTGGACAGT-1
AGM7_Lung_ACGGTTAGTTTGGGAG-1
AGM7_Lung_ACGTAACAGATTGATG-1
AGM7_Lung_ACGTAACAGCTGCCTG-1
AGM7_Lung_ACGTAACTCACCCTGT-1
AGM7_Lung_ACGTAACTCTGACAGT-1
AGM7_Lung_ACGTACAAGCGCACAA-1
AGM7_Lung_ACGTTCCAGCCTATTG-1
AGM7_Lung_ACGTTCCCACATTACG-1
AGM7_Lung_ACTACGAGTACTGGGA-1
AGM7_Lung_ACTATCTCAGAACTTC-1
AGM7_Lung_ACTATCTCAGACCTAT-1
AGM7_Lung_ACTATCTTCGGTCGAC-1
AGM7_Lung_ACTATGGCAAGGTCAG-1
AGM7_Lung_ACTATGGCACTATCCC-1
AGM7_Lung_ACTATGGGTCGCGTTG-1
AGM7_Lung_ACTATTCAGATTGTGA-1
AGM7_Lung_ACTATTCCAGCTGTAT-1
AGM7_Lung_ACTATTCCATTCGATG-1
AGM7_Lung_ACTATTCGTTGCGGAA-1
AGM7_Lung_ACTATTCTCTTGGTGA-1
AGM7_Lung_ACTCTCGAGCGCTGCT-1
AGM7_Lung_ACTCTCGCAGTAGTTC-1
AGM7_Lung_ACTCTCGCATCGAACT-1
AGM7_Lung_ACTGATGCAGCCCAGT-1
AGM7_Lung_ACTGATGTCTCCGAGG-1
AGM7_Lung_ACTGCAAAGGGCCTCT-1
AGM7_Lung_ACTGCAACAGCATTGT-1
AGM7_Lung_ACTGCAAGTAGCTCGC-1
AGM7_Lung_ACTGTCCAGTTAACGA-1
AGM7_Lung_ACTGTGAAGCGTACAG-1
AGM7_Lung_ACTGTGACAGACGCTC-1
AGM7_Lung_ACTGTGAGTATCCCTC-1
AGM7_Lung_ACTGTGAGTCACCGAC-1
AGM7_Lung_ACTTATCAGGCAGGGA-1
AGM7_Lung_ACTTATCCAAGGTCAG-1
AGM7_Lung_ACTTATCGTCTTACAG-1
AGM7_Lung_ACTTCCGCAGACAAAT-1
AGM7_Lung_ACTTTCACATCGCCTT-1
AGM7_Lung_ACTTTGTAGTGTTGTC-1
AGM7_Lung_ACTTTGTCACACTTAG-1
AGM7_Lung_AGAAATGAGGGAGATA-1
AGM7_Lung_AGAAATGCAACGATTC-1
AGM7_Lung_AGAAATGTCGTGGTAT-1
AGM7_Lung_AGAACCTCAGGATGAC-1
AGM7_Lung_AGAACCTTCTTCTAAC-1
AGM7_Lung_AGAAGCGGTCCGAAGA-1
AGM7_Lung_AGAAGTAGTTAAAGTG-1
AGM7_Lung_AGACAAATCGACGATT-1
AGM7_Lung_AGACACTGTTAAACAG-1
AGM7_Lung_AGACAGGAGAACTCCT-1
AGM7_Lung_AGACAGGGTCAGACGA-1
AGM7_Lung_AGACAGGGTGAGACGT-1
AGM7_Lung_AGACAGGTCATGAGTC-1
AGM7_Lung_AGACAGGTCCCGATCT-1
AGM7_Lung_AGACCATTCACTACGA-1
AGM7_Lung_AGACCCGAGAGGATGA-1
AGM7_Lung_AGACCCGCAATCCTTT-1
AGM7_Lung_AGACTCACAACACGTT-1
AGM7_Lung_AGACTCACAATGAACA-1
AGM7_Lung_AGACTCACACAGGATG-1
AGM7_Lung_AGACTCAGTCTAACTG-1
AGM7_Lung_AGACTCATCAACCTCC-1
AGM7_Lung_AGACTCATCCTACAAG-1
AGM7_Lung_AGAGAGCAGGGTAATT-1
AGM7_Lung_AGAGAGCTCATTGAGC-1
AGM7_Lung_AGAGAGCTCTTACCAT-1
AGM7_Lung_AGAGCAGCAGCACCCA-1
AGM7_Lung_AGAGCAGGTTAGGCCC-1
AGM7_Lung_AGAGCCCAGAGAGCGG-1
AGM7_Lung_AGAGCCCAGGCAGGTT-1
AGM7_Lung_AGAGCCCCAGTCTCTC-1
AGM7_Lung_AGAGCCCGTCTTCTAT-1
AGM7_Lung_AGAGCCCTCCAACTAG-1
AGM7_Lung_AGATAGAGTACCCGAC-1
AGM7_Lung_AGATAGAGTTCTATCT-1
AGM7_Lung_AGATAGATCTTACGGA-1
AGM7_Lung_AGATCCAAGATGTAGT-1
AGM7_Lung_AGATCGTAGCTCCACG-1
AGM7_Lung_AGATCGTCAAATACAG-1
AGM7_Lung_AGATCGTGTGACCGAA-1
AGM7_Lung_AGATCGTTCTAATTCC-1
AGM7_Lung_AGATGAACAAGTCGTT-1
AGM7_Lung_AGATGAAGTCGCTTGG-1
AGM7_Lung_AGATGAATCGTTACCC-1
AGM7_Lung_AGATGCTAGACATCAA-1
AGM7_Lung_AGATGCTCAAATTGCC-1
AGM7_Lung_AGCATCACAGACACAG-1
AGM7_Lung_AGCATCATCCCGAATA-1
AGM7_Lung_AGCCAATCACCTATCC-1
AGM7_Lung_AGCCAATTCTAAGGAA-1
AGM7_Lung_AGCCACGAGTCGAGGT-1
AGM7_Lung_AGCCACGCACTGTCCT-1
AGM7_Lung_AGCCACGTCGTAGTGT-1
AGM7_Lung_AGCCAGCCAGTATACC-1
AGM7_Lung_AGCCAGCTCGACACTA-1
AGM7_Lung_AGCGATTAGCTCTATG-1
AGM7_Lung_AGCGATTAGTTCCATG-1
AGM7_Lung_AGCGATTTCTCGCTCA-1
AGM7_Lung_AGCGCCAAGCTATCTG-1
AGM7_Lung_AGCGCCACAAGACTGG-1
AGM7_Lung_AGCGCCACAGAACCGA-1
AGM7_Lung_AGCGCCAGTAGAAACT-1
AGM7_Lung_AGCGCCAGTATACCCA-1
AGM7_Lung_AGCGCCATCGACATCA-1
AGM7_Lung_AGCGCCATCGTAACTG-1
AGM7_Lung_AGCGCTGCACCGGCTA-1
AGM7_Lung_AGCGCTGTCTACTCAT-1
AGM7_Lung_AGCGTATGTACCTATG-1
AGM7_Lung_AGCGTATGTCAGTCTA-1
AGM7_Lung_AGCGTATGTCGAAACG-1
AGM7_Lung_AGCGTATTCCTTATGT-1
AGM7_Lung_AGCGTATTCGCTAAAC-1
AGM7_Lung_AGCTACACACCAAAGG-1
AGM7_Lung_AGCTACACAGCCTACG-1
AGM7_Lung_AGCTCAACAGAGAATT-1
AGM7_Lung_AGGAAATAGAAACTCA-1
AGM7_Lung_AGGAAATAGTGGACTG-1
AGM7_Lung_AGGAATACACAATCTG-1
AGM7_Lung_AGGAATAGTTGGGAAC-1
AGM7_Lung_AGGAATAGTTTAGTCG-1
AGM7_Lung_AGGAATATCATAGAGA-1
AGM7_Lung_AGGACGACACCAGTTA-1
AGM7_Lung_AGGACGACATTCTCTA-1
AGM7_Lung_AGGACGAGTTAAACCC-1
AGM7_Lung_AGGACTTAGTGTTGTC-1
AGM7_Lung_AGGACTTTCGCAATGT-1
AGM7_Lung_AGGAGGTCACCATAAC-1
AGM7_Lung_AGGAGGTTCAATCGGT-1
AGM7_Lung_AGGATCTAGGGACTGT-1
AGM7_Lung_AGGATCTTCGAGAATA-1
AGM7_Lung_AGGCCACGTCGACGCT-1
AGM7_Lung_AGGCCACTCGTGTGAT-1
AGM7_Lung_AGGCTGCAGTGGCAGT-1
AGM7_Lung_AGGGAGTAGTGTCATC-1
AGM7_Lung_AGGGAGTCACCAGTAT-1
AGM7_Lung_AGGGAGTGTCGTGTTA-1
AGM7_Lung_AGGGAGTTCCCTAGGG-1
AGM7_Lung_AGGGAGTTCGGATTAC-1
AGM7_Lung_AGGGCCTGTAGTCGTT-1
AGM7_Lung_AGGGCCTTCAGAGCAG-1
AGM7_Lung_AGGGTCCAGAATACAC-1
AGM7_Lung_AGGGTCCTCGCTCCTA-1
AGM7_Lung_AGGGTGATCAGGAAAT-1
AGM7_Lung_AGGTCATAGCTCGACC-1
AGM7_Lung_AGGTCATCAATCGCGC-1
AGM7_Lung_AGGTCATCACGGGCTT-1
AGM7_Lung_AGGTCATGTGCGTCGT-1
AGM7_Lung_AGGTCATTCTGGGCAC-1
AGM7_Lung_AGGTCTAAGTTGGGAC-1
AGM7_Lung_AGGTCTACAGGCGATA-1
AGM7_Lung_AGGTCTATCAAGCTGT-1
AGM7_Lung_AGGTGTTAGGTTAGTA-1
AGM7_Lung_AGGTGTTCAGCAAGAC-1
AGM7_Lung_AGGTGTTGTGTGTCCG-1
AGM7_Lung_AGGTGTTTCAAGGACG-1
AGM7_Lung_AGGTTACGTAGGACTG-1
AGM7_Lung_AGGTTGTCAGAGGCAT-1
AGM7_Lung_AGGTTGTGTTACTCAG-1
AGM7_Lung_AGGTTGTTCAACTGAC-1
AGM7_Lung_AGGTTGTTCCGCACTT-1
AGM7_Lung_AGTAACCAGGAAGTCC-1
AGM7_Lung_AGTAACCAGTGGCCTC-1
AGM7_Lung_AGTAACCGTATCCTTT-1
AGM7_Lung_AGTAACCGTCGTATGT-1
AGM7_Lung_AGTACTGAGTCTCCTC-1
AGM7_Lung_AGTACTGCACTGAGGA-1
AGM7_Lung_AGTAGCTTCTGATGGT-1
AGM7_Lung_AGTAGTCAGAGCAGAA-1
AGM7_Lung_AGTCAACAGGTTGGAC-1
AGM7_Lung_AGTCACAAGAGTTGAT-1
AGM7_Lung_AGTCACAGTATTGACC-1
AGM7_Lung_AGTCACATCAGGGATG-1
AGM7_Lung_AGTCATGAGTATGAAC-1
AGM7_Lung_AGTCATGGTGGCTCTG-1
AGM7_Lung_AGTCTCCAGCTAGCCC-1
AGM7_Lung_AGTCTCCGTGACACGA-1
AGM7_Lung_AGTGACTAGAACTGAT-1
AGM7_Lung_AGTGACTGTAGGCTGA-1
AGM7_Lung_AGTGACTGTCGCTCGA-1
AGM7_Lung_AGTGACTTCTTGGTCC-1
AGM7_Lung_AGTGCCGCATCGGTTA-1
AGM7_Lung_AGTGCCGTCTTCTCAA-1
AGM7_Lung_AGTGTTGAGAGGGTGG-1
AGM7_Lung_AGTGTTGAGTTTGAGA-1
AGM7_Lung_AGTGTTGTCAGAGTGG-1
AGM7_Lung_AGTGTTGTCTTGGCTC-1
AGM7_Lung_AGTTAGCAGAGCCGAT-1
AGM7_Lung_AGTTAGCAGTCATGGG-1
AGM7_Lung_AGTTAGCCACCCAAGC-1
AGM7_Lung_AGTTAGCTCATCACTT-1
AGM7_Lung_AGTTCCCTCGAGTCCG-1
AGM7_Lung_AGTTCGACAAACGTGG-1
AGM7_Lung_AGTTCGACACGTCGTG-1
AGM7_Lung_ATACCGAGTATGAGCG-1
AGM7_Lung_ATACCGAGTGACCGAA-1
AGM7_Lung_ATACCGATCCACGGGT-1
AGM7_Lung_ATACCGATCCCATAGA-1
AGM7_Lung_ATACCGATCTAGAGCT-1
AGM7_Lung_ATACCGATCTTCCTAA-1
AGM7_Lung_ATACCTTGTACTCCCT-1
AGM7_Lung_ATAGACCCAAGACCTT-1
AGM7_Lung_ATAGACCTCTTACCAT-1
AGM7_Lung_ATAGAGAAGATGGTAT-1
AGM7_Lung_ATAGAGAAGGTTATAG-1
AGM7_Lung_ATAGAGAAGTGTGTTC-1
AGM7_Lung_ATAGGCTAGAGGGCGA-1
AGM7_Lung_ATAGGCTAGCCTCTGG-1
AGM7_Lung_ATAGGCTAGCTCTTCC-1
AGM7_Lung_ATAGGCTTCCCATGGG-1
AGM7_Lung_ATATCCTGTGTTGATC-1
AGM7_Lung_ATCACAGAGTCATCGT-1
AGM7_Lung_ATCACGAAGGTATAGT-1
AGM7_Lung_ATCACGACAGACTGCC-1
AGM7_Lung_ATCACGAGTAGTCTGT-1
AGM7_Lung_ATCACGAGTGATACTC-1
AGM7_Lung_ATCACGATCTCATGGA-1
AGM7_Lung_ATCACTTAGCGACTAG-1
AGM7_Lung_ATCACTTCAATATCCG-1
AGM7_Lung_ATCACTTTCATTACGG-1
AGM7_Lung_ATCAGGTCAGGTTCAT-1
AGM7_Lung_ATCATTCGTAATGCTC-1
AGM7_Lung_ATCCACCCACATGAAA-1
AGM7_Lung_ATCCATTAGTCAACAA-1
AGM7_Lung_ATCCATTCAGACATCT-1
AGM7_Lung_ATCCATTGTGCCTGCA-1
AGM7_Lung_ATCCCTGAGGGCAACT-1
AGM7_Lung_ATCCCTGCACTAGAGG-1
AGM7_Lung_ATCCCTGGTTACCCTC-1
AGM7_Lung_ATCCGTCAGGGAGAAT-1
AGM7_Lung_ATCCGTCGTACCCACG-1
AGM7_Lung_ATCCTATTCGATGCTA-1
AGM7_Lung_ATCGATGAGCCAGTAG-1
AGM7_Lung_ATCGATGCAAGAGTAT-1
AGM7_Lung_ATCGATGCACGACAAG-1
AGM7_Lung_ATCGATGCAGCGATTT-1
AGM7_Lung_ATCGATGGTAACATCC-1
AGM7_Lung_ATCGATGTCAGCGGAA-1
AGM7_Lung_ATCGCCTAGAGGGTAA-1
AGM7_Lung_ATCGCCTAGTAGTCAA-1
AGM7_Lung_ATCGCCTCATTAAAGG-1
AGM7_Lung_ATCGCCTTCTCATTTG-1
AGM7_Lung_ATCGGATTCTTACTGT-1
AGM7_Lung_ATCGGCGAGGTACTGG-1
AGM7_Lung_ATCGTCCAGGTCCAGA-1
AGM7_Lung_ATCGTCCGTAAGTCAA-1
AGM7_Lung_ATCGTCCGTATGCAAA-1
AGM7_Lung_ATCGTCCTCCACTTTA-1
AGM7_Lung_ATCGTCCTCCGTTGGG-1
AGM7_Lung_ATCGTGACACTCAAGT-1
AGM7_Lung_ATCTCTACATGGGATG-1
AGM7_Lung_ATCTCTATCGGCATAT-1
AGM7_Lung_ATCTTCACAAAGGCGT-1
AGM7_Lung_ATCTTCAGTGGGTATG-1
AGM7_Lung_ATCTTCAGTTCAATCG-1
AGM7_Lung_ATGAAAGCATGGCACC-1
AGM7_Lung_ATGAAAGTCCGGACGT-1
AGM7_Lung_ATGAAAGTCCTAAGTG-1
AGM7_Lung_ATGAAAGTCTCATTTG-1
AGM7_Lung_ATGACCAAGAGCATTA-1
AGM7_Lung_ATGACCAGTCCCTGAG-1
AGM7_Lung_ATGACCATCTCACTCG-1
AGM7_Lung_ATGAGGGAGCTGACAG-1
AGM7_Lung_ATGAGGGTCTAACGCA-1
AGM7_Lung_ATGATCGTCCCATAGA-1
AGM7_Lung_ATGCATGCACAGACGA-1
AGM7_Lung_ATGCATGGTCATCAGT-1
AGM7_Lung_ATGCCTCAGTACCATC-1
AGM7_Lung_ATGCCTCCACGAGAAC-1
AGM7_Lung_ATGCCTCCAGAGTTCT-1
AGM7_Lung_ATGCCTCGTCCAGCGT-1
AGM7_Lung_ATGCGATGTAACAGTA-1
AGM7_Lung_ATGGAGGGTGATTGGG-1
AGM7_Lung_ATGGATCCACTAACCA-1
AGM7_Lung_ATGGATCTCATCGCTC-1
AGM7_Lung_ATGGGAGCACCCTATC-1
AGM7_Lung_ATGGGAGGTACCCACG-1
AGM7_Lung_ATGGGAGGTTTCGCTC-1
AGM7_Lung_ATGGGAGTCTGGGCAC-1
AGM7_Lung_ATGGGTTGTATACAGA-1
AGM7_Lung_ATGGGTTTCGAGAGAC-1
AGM7_Lung_ATGGTTGGTCTTTATC-1
AGM7_Lung_ATGGTTGTCTTCGTGC-1
AGM7_Lung_ATGTCTTCAAGGCCTC-1
AGM7_Lung_ATTACCTAGAGTGGCT-1
AGM7_Lung_ATTACCTAGGCCCACT-1
AGM7_Lung_ATTACCTTCCAATCCC-1
AGM7_Lung_ATTACTCGTTCCACAA-1
AGM7_Lung_ATTATCCCACTGCGAC-1
AGM7_Lung_ATTATCCCATGCTGCG-1
AGM7_Lung_ATTATCCGTCCTGGGT-1
AGM7_Lung_ATTCACTTCCGTGGGT-1
AGM7_Lung_ATTCAGGCAACCGACC-1
AGM7_Lung_ATTCAGGGTCGAGTGA-1
AGM7_Lung_ATTCAGGGTGGCTCTG-1
AGM7_Lung_ATTCATCGTCTAGTGT-1
AGM7_Lung_ATTCATCTCCTGTTGC-1
AGM7_Lung_ATTCCATAGACGCTCC-1
AGM7_Lung_ATTCCATGTTGTGGAG-1
AGM7_Lung_ATTCCCGCAGAGTCAG-1
AGM7_Lung_ATTCCTAGTCACTCGG-1
AGM7_Lung_ATTCCTAGTTGTAGCT-1
AGM7_Lung_ATTCCTATCTGGCTGG-1
AGM7_Lung_ATTCGTTCAGAACTCT-1
AGM7_Lung_ATTCTACTCGTAGCTA-1
AGM7_Lung_ATTCTTGAGCAACCAG-1
AGM7_Lung_ATTCTTGCACGGCCAT-1
AGM7_Lung_ATTGGGTCAGTCGAGA-1
AGM7_Lung_ATTGTTCTCAGCAATC-1
AGM7_Lung_ATTTCACTCTCGTGGG-1
AGM7_Lung_ATTTCTGGTATGAGCG-1
AGM7_Lung_CAACAACCATGCTGCG-1
AGM7_Lung_CAACAGTCACGTCTCT-1
AGM7_Lung_CAACAGTGTGTTGCCG-1
AGM7_Lung_CAACCAACACGATTCA-1
AGM7_Lung_CAACCTCCAATCTCTT-1
AGM7_Lung_CAACCTCTCAAAGCCT-1
AGM7_Lung_CAACCTCTCACATTGG-1
AGM7_Lung_CAACGATGTACCGCGT-1
AGM7_Lung_CAACGATGTTGCAACT-1
AGM7_Lung_CAACGGCAGATCGCCC-1
AGM7_Lung_CAACGGCCAATACGAA-1
AGM7_Lung_CAACGGCTCAATCCAG-1
AGM7_Lung_CAAGAGGCAGATCCAT-1
AGM7_Lung_CAAGAGGGTGCAACGA-1
AGM7_Lung_CAAGCTAAGAGCGACT-1
AGM7_Lung_CAAGCTAAGCTAGATA-1
AGM7_Lung_CAAGCTAGTGCTGCAC-1
AGM7_Lung_CAAGGGAAGTAGCCAG-1
AGM7_Lung_CAAGGGACAACCTATG-1
AGM7_Lung_CAAGGGATCGAATGCT-1
AGM7_Lung_CAATACGCAATGCAAA-1
AGM7_Lung_CAATACGGTAGTTCCA-1
AGM7_Lung_CAATCGAAGCTACTAC-1
AGM7_Lung_CAATCGACATAAGCAA-1
AGM7_Lung_CAATGACCAACAAGTA-1
AGM7_Lung_CAATGACGTCATCGGC-1
AGM7_Lung_CAATGACGTTCGGGTC-1
AGM7_Lung_CAATTTCCACAGTCCG-1
AGM7_Lung_CAATTTCCATGGCCAC-1
AGM7_Lung_CACACAAGTCCTGTTC-1
AGM7_Lung_CACAGGCGTTACCGTA-1
AGM7_Lung_CACATGAGTTGCATTG-1
AGM7_Lung_CACCGTTAGCTAATCC-1
AGM7_Lung_CACGAATAGCTGAAAT-1
AGM7_Lung_CACGAATTCTAGGCAT-1
AGM7_Lung_CACGTGGAGCTCACTA-1
AGM7_Lung_CACGTTCCAAACTAGA-1
AGM7_Lung_CACGTTCCAGGACAGT-1
AGM7_Lung_CACGTTCTCACGATAC-1
AGM7_Lung_CACGTTCTCTGAGTCA-1
AGM7_Lung_CACTAAGCAGAAGTTA-1
AGM7_Lung_CACTAAGGTGTAACGG-1
AGM7_Lung_CACTAAGTCAAACCTG-1
AGM7_Lung_CACTGAAGTCAGTCTA-1
AGM7_Lung_CACTGGGGTCGCTTAA-1
AGM7_Lung_CACTGTCAGCGCATCC-1
AGM7_Lung_CACTGTCAGTATAACG-1
AGM7_Lung_CACTGTCCAAAGGCAC-1
AGM7_Lung_CACTTCGCATGCAGGA-1
AGM7_Lung_CACTTCGTCTCTTCAA-1
AGM7_Lung_CAGAGCCCACCTGCAG-1
AGM7_Lung_CAGAGCCCACTTGAAC-1
AGM7_Lung_CAGAGCCCATAGACTC-1
AGM7_Lung_CAGAGCCTCAACCGAT-1
AGM7_Lung_CAGATACAGCTCCCTT-1
AGM7_Lung_CAGATACAGTGATGGC-1
AGM7_Lung_CAGATACGTTCGTAAC-1
AGM7_Lung_CAGATCACAATTGAAG-1
AGM7_Lung_CAGATCACAGAGCCCT-1
AGM7_Lung_CAGATCAGTCTCGACG-1
AGM7_Lung_CAGATCATCCGTCCTA-1
AGM7_Lung_CAGATTGTCGGTCAGC-1
AGM7_Lung_CAGATTGTCTACTGAG-1
AGM7_Lung_CAGCAATGTGCATGTT-1
AGM7_Lung_CAGCACGAGTGCACTT-1
AGM7_Lung_CAGCACGTCGTCAGAT-1
AGM7_Lung_CAGCACGTCTGCGATA-1
AGM7_Lung_CAGCACGTCTGTCGTC-1
AGM7_Lung_CAGCAGCAGCCGATCC-1
AGM7_Lung_CAGCAGCCACAAATAG-1
AGM7_Lung_CAGCAGCTCCGTAGGC-1
AGM7_Lung_CAGCCAGCACGGTCTG-1
AGM7_Lung_CAGCCAGGTATCGTGT-1
AGM7_Lung_CAGCCAGTCCGTGTAA-1
AGM7_Lung_CAGCGTGAGTATCTGC-1
AGM7_Lung_CAGCGTGCAACGATTC-1
AGM7_Lung_CAGCGTGCACCAAAGG-1
AGM7_Lung_CAGCGTGGTTCTGACA-1
AGM7_Lung_CAGCGTGTCATGCTAG-1
AGM7_Lung_CAGGCCAGTCTAGATC-1
AGM7_Lung_CAGGCCATCCGCTTAC-1
AGM7_Lung_CAGGGCTAGGCCTAGA-1
AGM7_Lung_CAGGGCTCACCAGTAT-1
AGM7_Lung_CAGGGCTTCTCCCATG-1
AGM7_Lung_CAGTGCGAGACGGTTG-1
AGM7_Lung_CAGTGCGCAGGTGTGA-1
AGM7_Lung_CAGTGCGTCATTTGGG-1
AGM7_Lung_CAGTTCCCAATAGGGC-1
AGM7_Lung_CAGTTCCCAGTCGAGA-1
AGM7_Lung_CAGTTCCTCACCTCTG-1
AGM7_Lung_CATAAGCAGAGGCGGA-1
AGM7_Lung_CATAAGCCAGCAGTAG-1
AGM7_Lung_CATAAGCGTCCAGCGT-1
AGM7_Lung_CATACAGGTCCAAGAG-1
AGM7_Lung_CATACAGGTCGAGCTC-1
AGM7_Lung_CATACAGGTCGTTATG-1
AGM7_Lung_CATACCCAGATTGCGG-1
AGM7_Lung_CATACCCAGGAGTCTG-1
AGM7_Lung_CATACCCGTGGCTACC-1
AGM7_Lung_CATACTTAGAAACTCA-1
AGM7_Lung_CATACTTAGAGCATAT-1
AGM7_Lung_CATACTTAGGTTCATC-1
AGM7_Lung_CATACTTTCCAGCCTT-1
AGM7_Lung_CATAGACAGGGCCAAT-1
AGM7_Lung_CATAGACGTCGTCAGC-1
AGM7_Lung_CATAGACTCCGATGTA-1
AGM7_Lung_CATCAAGAGATCGCCC-1
AGM7_Lung_CATCAAGAGATGACAT-1
AGM7_Lung_CATCAAGGTCTTGTCC-1
AGM7_Lung_CATCAAGTCCGCGATG-1
AGM7_Lung_CATCAAGTCGAGCTGC-1
AGM7_Lung_CATCCCAAGACTCTTG-1
AGM7_Lung_CATCCCAAGCACCGAA-1
AGM7_Lung_CATCCCAGTGTATCCA-1
AGM7_Lung_CATCCGTGTCCACTTC-1
AGM7_Lung_CATCGCTAGAGTGTTA-1
AGM7_Lung_CATCGCTCAATTTCTC-1
AGM7_Lung_CATCGGGAGTAGCAAT-1
AGM7_Lung_CATCGTCAGGCATTTC-1
AGM7_Lung_CATCGTCAGGTTAAAC-1
AGM7_Lung_CATCGTCAGGTTCATC-1
AGM7_Lung_CATCGTCGTAGATGTA-1
AGM7_Lung_CATGAGTCAACGCATT-1
AGM7_Lung_CATGCAAAGCGAACTG-1
AGM7_Lung_CATGCAATCCTTATCA-1
AGM7_Lung_CATGCGGCAACAAGTA-1
AGM7_Lung_CATGCGGGTTCGGCCA-1
AGM7_Lung_CATGCGGTCAAGTAAG-1
AGM7_Lung_CATGCTCAGCGACCCT-1
AGM7_Lung_CATGGATGTCATTCCC-1
AGM7_Lung_CATGGATGTCGCCTAG-1
AGM7_Lung_CATGGTAGTACCTATG-1
AGM7_Lung_CATTCATAGGCGCTTC-1
AGM7_Lung_CATTCATCAGACCCGT-1
AGM7_Lung_CATTCATGTACGGGAT-1
AGM7_Lung_CATTCATGTTCACCGG-1
AGM7_Lung_CATTCATTCACGGACC-1
AGM7_Lung_CATTCCGGTAACTAAG-1
AGM7_Lung_CATTCCGTCAAGTGGG-1
AGM7_Lung_CATTCTATCACCTACC-1
AGM7_Lung_CATTGAGGTATGACAA-1
AGM7_Lung_CATTGAGTCATTTGGG-1
AGM7_Lung_CATTGCCTCGGTCAGC-1
AGM7_Lung_CATTGTTGTATCACGT-1
AGM7_Lung_CATTGTTTCGGTAGAG-1
AGM7_Lung_CCAAGCGCACTAGGCC-1
AGM7_Lung_CCAAGCGCAGTATGAA-1
AGM7_Lung_CCAAGCGGTCACCGAC-1
AGM7_Lung_CCAAGCGGTTTACGAC-1
AGM7_Lung_CCAATGAAGTTGCCTA-1
AGM7_Lung_CCAATGACACGGCGTT-1
AGM7_Lung_CCAATGATCACGATCA-1
AGM7_Lung_CCAATTTAGGGACAGG-1
AGM7_Lung_CCAATTTAGGTAGACC-1
AGM7_Lung_CCAATTTCACGAAAGC-1
AGM7_Lung_CCACAAAAGGTCACCC-1
AGM7_Lung_CCACAAACAATCTAGC-1
AGM7_Lung_CCACAAATCGCTTGCT-1
AGM7_Lung_CCACACTTCTCATTAC-1
AGM7_Lung_CCACCATAGGGAGGCA-1
AGM7_Lung_CCACCATAGGGTCACA-1
AGM7_Lung_CCACCATTCGAGAAAT-1
AGM7_Lung_CCACGAGCATGGCCAC-1
AGM7_Lung_CCACTTGGTTTACCTT-1
AGM7_Lung_CCATAAGTCCTTATAC-1
AGM7_Lung_CCATAAGTCGTCGCTT-1
AGM7_Lung_CCATCACAGATGTTGA-1
AGM7_Lung_CCATCACAGTCAGCCC-1
AGM7_Lung_CCATCACCACGCACCA-1
AGM7_Lung_CCCAACTCAGCACGAA-1
AGM7_Lung_CCCAACTCAGTGCGCT-1
AGM7_Lung_CCCATTGCATCATTTC-1
AGM7_Lung_CCCGAAGCATGAAAGT-1
AGM7_Lung_CCCGAAGTCATGAAAG-1
AGM7_Lung_CCCGGAACATGACAAA-1
AGM7_Lung_CCCGGAATCTGCATAG-1
AGM7_Lung_CCCTAACCAGCCATTA-1
AGM7_Lung_CCCTAACCATGACTAC-1
AGM7_Lung_CCCTAACTCTTGGGCG-1
AGM7_Lung_CCCTCAAGTGCTTATG-1
AGM7_Lung_CCCTCAATCATCACCC-1
AGM7_Lung_CCCTCAATCGCTGTCT-1
AGM7_Lung_CCCTCAATCGGCATCG-1
AGM7_Lung_CCCTCTCCAGTCGGTC-1
AGM7_Lung_CCCTCTCGTACAATAG-1
AGM7_Lung_CCCTCTCGTATGAAAC-1
AGM7_Lung_CCCTCTCTCAGTGCGC-1
AGM7_Lung_CCCTGATGTACAGTTC-1
AGM7_Lung_CCCTGATGTGACACGA-1
AGM7_Lung_CCCTTAGAGATCACCT-1
AGM7_Lung_CCCTTAGCACGCCACA-1
AGM7_Lung_CCCTTAGGTCAAGCGA-1
AGM7_Lung_CCGATGGAGGTCATTC-1
AGM7_Lung_CCGCAAGAGTAAACTG-1
AGM7_Lung_CCGCAAGAGTATAACG-1
AGM7_Lung_CCGCAAGCAGGACAGT-1
AGM7_Lung_CCGCAAGTCTATCGGA-1
AGM7_Lung_CCGGACACAAAGACTA-1
AGM7_Lung_CCGGACACAGCGAGTA-1
AGM7_Lung_CCGGACAGTTAGAAAC-1
AGM7_Lung_CCGGGTAAGCACTAAA-1
AGM7_Lung_CCGGGTAAGTGGGAAA-1
AGM7_Lung_CCGGGTACAAGAGCTG-1
AGM7_Lung_CCGGTAGCAAGTTCGT-1
AGM7_Lung_CCGGTGAGTGAAGCGT-1
AGM7_Lung_CCGTAGGGTGAGACCA-1
AGM7_Lung_CCGTAGGTCCGGTTCT-1
AGM7_Lung_CCGTAGGTCCTAACAG-1
AGM7_Lung_CCGTGAGAGCAACAAT-1
AGM7_Lung_CCGTGAGAGGACAACC-1
AGM7_Lung_CCTAACCGTACAGTCT-1
AGM7_Lung_CCTAACCGTTCGTACA-1
AGM7_Lung_CCTAAGAAGGATAATC-1
AGM7_Lung_CCTAAGACAAACTAAG-1
AGM7_Lung_CCTACGTCACCGTCTT-1
AGM7_Lung_CCTACGTGTTCAGGTT-1
AGM7_Lung_CCTACGTGTTCTCCCA-1
AGM7_Lung_CCTCACAGTTCAAACC-1
AGM7_Lung_CCTCAGTCAAATCAAG-1
AGM7_Lung_CCTCAGTGTACTCGAT-1
AGM7_Lung_CCTCAGTGTAGTGGCA-1
AGM7_Lung_CCTCATGTCTATCACT-1
AGM7_Lung_CCTCCAAGTCAGGCAA-1
AGM7_Lung_CCTCCAAGTGCATACT-1
AGM7_Lung_CCTCCAAGTTCTCAGA-1
AGM7_Lung_CCTCCAATCCAGCAAT-1
AGM7_Lung_CCTCCTCAGCGCCCAT-1
AGM7_Lung_CCTCCTCGTGCCGGTT-1
AGM7_Lung_CCTCTAGGTGCCGGTT-1
AGM7_Lung_CCTCTCCCAAATGAGT-1
AGM7_Lung_CCTCTCCCAGCATACT-1
AGM7_Lung_CCTCTCCTCCGTGGGT-1
AGM7_Lung_CCTGCATTCAAGGCTT-1
AGM7_Lung_CCTGCATTCGCTGACG-1
AGM7_Lung_CCTGTTGAGATGGTAT-1
AGM7_Lung_CCTGTTGCAGAGTCTT-1
AGM7_Lung_CCTGTTGGTCACCGAC-1
AGM7_Lung_CCTTCAGAGACTCTTG-1
AGM7_Lung_CCTTCAGCACGCTGAC-1
AGM7_Lung_CCTTGTGCATCGGATT-1
AGM7_Lung_CCTTTGGAGCCATCCG-1
AGM7_Lung_CCTTTGGCATAAGATG-1
AGM7_Lung_CGAAGTTCACTGAGGA-1
AGM7_Lung_CGAAGTTGTGTCCGTG-1
AGM7_Lung_CGAAGTTGTTAATCGC-1
AGM7_Lung_CGAAGTTTCTTGGTCC-1
AGM7_Lung_CGAATTGCAAGAGGCT-1
AGM7_Lung_CGAATTGCAATACGAA-1
AGM7_Lung_CGAATTGCACCAGACC-1
AGM7_Lung_CGAATTGGTCTACAGT-1
AGM7_Lung_CGACAGCAGAAACCAT-1
AGM7_Lung_CGACAGCAGACTTGTC-1
AGM7_Lung_CGACAGCGTAGTACGG-1
AGM7_Lung_CGACAGCGTCAATCTG-1
AGM7_Lung_CGAGAAGGTCAACATC-1
AGM7_Lung_CGAGGAAGTCTCAGAT-1
AGM7_Lung_CGAGGCTAGCAACAGC-1
AGM7_Lung_CGAGTGCAGCCAAGCA-1
AGM7_Lung_CGAGTGCGTGACACAG-1
AGM7_Lung_CGAGTGCTCCGTCCTA-1
AGM7_Lung_CGAGTTACAACGCATT-1
AGM7_Lung_CGAGTTACAGCAGTAG-1
AGM7_Lung_CGAGTTATCTGGGATT-1
AGM7_Lung_CGATCGGCAAATTAGG-1
AGM7_Lung_CGATCGGCACTGAATC-1
AGM7_Lung_CGATGCGAGGCTCTAT-1
AGM7_Lung_CGATGCGCAAGCACCC-1
AGM7_Lung_CGATGCGTCATTGTTC-1
AGM7_Lung_CGCAGGTCAGCTTCGG-1
AGM7_Lung_CGCATAACACCGGAAA-1
AGM7_Lung_CGCATAAGTGCGGTAA-1
AGM7_Lung_CGCATAATCTAACGCA-1
AGM7_Lung_CGCATGGAGTTATGGA-1
AGM7_Lung_CGCATGGTCCTAGCCT-1
AGM7_Lung_CGCCAGAAGAATAGTC-1
AGM7_Lung_CGCCAGAAGTCACTCA-1
AGM7_Lung_CGCCAGACAAGCACCC-1
AGM7_Lung_CGCCAGATCTTGCAAG-1
AGM7_Lung_CGCCATTGTTCCGCGA-1
AGM7_Lung_CGCCATTTCCACTTTA-1
AGM7_Lung_CGCGTGAAGGTACAGC-1
AGM7_Lung_CGGAACCCACTGAGGA-1
AGM7_Lung_CGGAATTTCTGCATAG-1
AGM7_Lung_CGGACACCATCGTGCG-1
AGM7_Lung_CGGACACCATGAATCC-1
AGM7_Lung_CGGACACGTCACCACG-1
AGM7_Lung_CGGAGAAAGCAGCCTC-1
AGM7_Lung_CGGAGAAGTCGAATGG-1
AGM7_Lung_CGGAGAATCAGCAATC-1
AGM7_Lung_CGGAGAATCTTACCGC-1
AGM7_Lung_CGGCAGTCAGCGTATT-1
AGM7_Lung_CGGGACTTCAACGCTA-1
AGM7_Lung_CGGGACTTCCTAGCCT-1
AGM7_Lung_CGGGCATCACGCTGTG-1
AGM7_Lung_CGGGTGTAGCCTATTG-1
AGM7_Lung_CGGGTGTGTAGAGCTG-1
AGM7_Lung_CGGGTGTGTCCACATA-1
AGM7_Lung_CGGTCAGAGACTCGAG-1
AGM7_Lung_CGGTCAGGTTATCCAG-1
AGM7_Lung_CGGTCAGTCCCTATTA-1
AGM7_Lung_CGTAAGTAGGCTGGAT-1
AGM7_Lung_CGTAAGTCAACTTCTT-1
AGM7_Lung_CGTAAGTCACGGTGAA-1
AGM7_Lung_CGTAAGTTCCGTACGG-1
AGM7_Lung_CGTAATGAGAGGTGCT-1
AGM7_Lung_CGTAATGAGCCATGCC-1
AGM7_Lung_CGTAATGCAAGTGATA-1
AGM7_Lung_CGTAATGGTCGCCTAG-1
AGM7_Lung_CGTAATGGTGGCAGAT-1
AGM7_Lung_CGTAATGTCGCCGAGT-1
AGM7_Lung_CGTAATGTCGCTATTT-1
AGM7_Lung_CGTAGTAGTGATACTC-1
AGM7_Lung_CGTCAAAAGCTAAACA-1
AGM7_Lung_CGTCAAACAAATCGGG-1
AGM7_Lung_CGTCAAACAGTACTAC-1
AGM7_Lung_CGTCAAATCAAACTGC-1
AGM7_Lung_CGTCCATAGGCACCAA-1
AGM7_Lung_CGTCCATCAGTGTGCC-1
AGM7_Lung_CGTGATAAGGTCATTC-1
AGM7_Lung_CGTGATAGTGAGACCA-1
AGM7_Lung_CGTGATATCATGTCAG-1
AGM7_Lung_CGTGCTTCACCAGCTG-1
AGM7_Lung_CGTTCTGGTAAGGAGA-1
AGM7_Lung_CGTTCTGTCAACTGGT-1
AGM7_Lung_CGTTGGGAGGGTAGCT-1
AGM7_Lung_CGTTGGGGTATCGATC-1
AGM7_Lung_CTAACCCAGCTACTAC-1
AGM7_Lung_CTAACCCCAAAGAACT-1
AGM7_Lung_CTAACCCCACAAATAG-1
AGM7_Lung_CTAACTTAGAAGCGAA-1
AGM7_Lung_CTAACTTAGCATCAGG-1
AGM7_Lung_CTAACTTAGCGCTGAA-1
AGM7_Lung_CTAACTTCACAAAGTA-1
AGM7_Lung_CTAACTTCAGGTTCGC-1
AGM7_Lung_CTAAGTGCAACGGCCT-1
AGM7_Lung_CTAAGTGTCGAGCCAC-1
AGM7_Lung_CTACAGAAGCGACTTT-1
AGM7_Lung_CTACCCAAGTGGTGGT-1
AGM7_Lung_CTACCTGAGAGACAAG-1
AGM7_Lung_CTACCTGGTGAGACGT-1
AGM7_Lung_CTACCTGGTGTTGATC-1
AGM7_Lung_CTAGGTATCGGCTATA-1
AGM7_Lung_CTATAGGGTACAATAG-1
AGM7_Lung_CTATCCGGTTGTCTAG-1
AGM7_Lung_CTATCTAAGAAACACT-1
AGM7_Lung_CTATCTAAGCTTTGTG-1
AGM7_Lung_CTCAACCGTAGCTGAG-1
AGM7_Lung_CTCAACCTCGATACGT-1
AGM7_Lung_CTCAAGATCACTGGGC-1
AGM7_Lung_CTCAAGATCGACTCCT-1
AGM7_Lung_CTCAATTTCGGCCAAC-1
AGM7_Lung_CTCACTGAGCGCAATG-1
AGM7_Lung_CTCACTGCATGCTGCG-1
AGM7_Lung_CTCAGGGAGCAGTACG-1
AGM7_Lung_CTCAGGGCATACTTTC-1
AGM7_Lung_CTCAGGGTCCCTCGTA-1
AGM7_Lung_CTCAGTCAGTCACACT-1
AGM7_Lung_CTCAGTCCAAACACCT-1
AGM7_Lung_CTCATCGAGTCTTCGA-1
AGM7_Lung_CTCATCGAGTTCTCTT-1
AGM7_Lung_CTCATCGTCCAACTAG-1
AGM7_Lung_CTCATTAAGTATAACG-1
AGM7_Lung_CTCCAACCATAAGATG-1
AGM7_Lung_CTCCAACTCCCTTGTG-1
AGM7_Lung_CTCCACAAGCGCCTCA-1
AGM7_Lung_CTCCATGAGGACGCAT-1
AGM7_Lung_CTCCATGAGTAGACCG-1
AGM7_Lung_CTCCATGTCAGCTTGA-1
AGM7_Lung_CTCCCTCGTCTACGTA-1
AGM7_Lung_CTCCGATAGTTGTACC-1
AGM7_Lung_CTCCTCCAGCGATTCT-1
AGM7_Lung_CTCCTCCGTTATCTTC-1
AGM7_Lung_CTCCTTTAGTCGTTAC-1
AGM7_Lung_CTCCTTTCACGGTGAA-1
AGM7_Lung_CTCCTTTGTACGAGTG-1
AGM7_Lung_CTCCTTTGTAGACACG-1
AGM7_Lung_CTCCTTTTCCGATGTA-1
AGM7_Lung_CTCGAGGAGGATACGC-1
AGM7_Lung_CTCGAGGGTCGCCACA-1
AGM7_Lung_CTCGAGGTCTAGAACC-1
AGM7_Lung_CTCTCAGAGAGCAGTC-1
AGM7_Lung_CTCTCAGAGTTCTCTT-1
AGM7_Lung_CTCTCAGCAATCCAGT-1
AGM7_Lung_CTCTCAGCAGACTCTA-1
AGM7_Lung_CTCTCAGGTCGTACAT-1
AGM7_Lung_CTCTCAGTCCGGGACT-1
AGM7_Lung_CTCTCAGTCCTACCAC-1
AGM7_Lung_CTCTCGACAAGTCGTT-1
AGM7_Lung_CTCTCGAGTGCTGATT-1
AGM7_Lung_CTCTCGATCGTTACCC-1
AGM7_Lung_CTGAGCGAGATACTGA-1
AGM7_Lung_CTGAGCGAGGGTCTTT-1
AGM7_Lung_CTGAGCGAGGTTATAG-1
AGM7_Lung_CTGAGCGCAAATGATG-1
AGM7_Lung_CTGAGCGGTGGATGAC-1
AGM7_Lung_CTGAGGCTCTATACTC-1
AGM7_Lung_CTGATCCCAAGTTGGG-1
AGM7_Lung_CTGCAGGGTACGCGTC-1
AGM7_Lung_CTGCATCAGACCAAAT-1
AGM7_Lung_CTGCCATAGTGTTCAC-1
AGM7_Lung_CTGCCATCACAACATC-1
AGM7_Lung_CTGCCATCATAAGATG-1
AGM7_Lung_CTGCCATGTGTATTGC-1
AGM7_Lung_CTGCCATTCGATAACC-1
AGM7_Lung_CTGCCTAAGCACTGGA-1
AGM7_Lung_CTGCCTACAGTCTCTC-1
AGM7_Lung_CTGCCTATCGGCATCG-1
AGM7_Lung_CTGCGAGAGGATGGCT-1
AGM7_Lung_CTGCTCACAAACTAGA-1
AGM7_Lung_CTGGACGCAAACTCGT-1
AGM7_Lung_CTGGACGCATTAGGAA-1
AGM7_Lung_CTGGACGGTAGCGTTT-1
AGM7_Lung_CTGGACGGTAGGGAGG-1
AGM7_Lung_CTGGCAGAGCGACTAG-1
AGM7_Lung_CTGGTCTAGACGATAT-1
AGM7_Lung_CTGGTCTCAACTCCAA-1
AGM7_Lung_CTGGTCTTCCACTGGG-1
AGM7_Lung_CTGTAGAAGATCGCTT-1
AGM7_Lung_CTGTAGAAGCGCCTAC-1
AGM7_Lung_CTGTAGACAAGGTCGA-1
AGM7_Lung_CTGTAGACATCCGTTC-1
AGM7_Lung_CTGTAGACATGCCGCA-1
AGM7_Lung_CTGTAGACATGCGTGC-1
AGM7_Lung_CTGTAGACATTGACAC-1
AGM7_Lung_CTGTATTAGAGAACCC-1
AGM7_Lung_CTGTATTCATCTAGAC-1
AGM7_Lung_CTGTATTTCAGACCCG-1
AGM7_Lung_CTGTATTTCTCGCCTA-1
AGM7_Lung_CTGTCGTAGAGTCACG-1
AGM7_Lung_CTGTCGTTCCTGGGAC-1
AGM7_Lung_CTGTGGGAGCGACAGT-1
AGM7_Lung_CTGTGGGCAGTCGCAC-1
AGM7_Lung_CTTACCGCACCAGACC-1
AGM7_Lung_CTTACCGCAGACCCGT-1
AGM7_Lung_CTTACCGCAGCTTCCT-1
AGM7_Lung_CTTACCGTCAGACAAA-1
AGM7_Lung_CTTACCGTCCGATCTC-1
AGM7_Lung_CTTACCGTCCTGGGAC-1
AGM7_Lung_CTTACCGTCTTGAACG-1
AGM7_Lung_CTTAGGAAGGCTGGAT-1
AGM7_Lung_CTTCAATGTCAACGCC-1
AGM7_Lung_CTTCAATGTTGGGATG-1
AGM7_Lung_CTTCCGAAGCAGCGAT-1
AGM7_Lung_CTTCCGAGTGCCTGAC-1
AGM7_Lung_CTTCCTTGTACCCGCA-1
AGM7_Lung_CTTCGGTCAGTGGGTA-1
AGM7_Lung_CTTCTAATCGTGCGAC-1
AGM7_Lung_CTTCTAATCTTCTCAA-1
AGM7_Lung_CTTCTCTAGCGACTGA-1
AGM7_Lung_CTTGAGACAATGTCAC-1
AGM7_Lung_CTTGAGACATAGGTAA-1
AGM7_Lung_CTTGATTAGCAACAGC-1
AGM7_Lung_CTTGATTCAGTCGGAA-1
AGM7_Lung_CTTTCGGAGAGAGTGA-1
AGM7_Lung_CTTTCGGGTGGTCTTA-1
AGM7_Lung_GAAACCTAGTGCCTCG-1
AGM7_Lung_GAAACCTTCCAGCAAT-1
AGM7_Lung_GAACACTAGTTCATGC-1
AGM7_Lung_GAACACTGTAAGAACT-1
AGM7_Lung_GAACACTGTTGACTAC-1
AGM7_Lung_GAACACTTCAGTCTTT-1
AGM7_Lung_GAACGTTAGAAGCGGG-1
AGM7_Lung_GAACGTTCAGTCGGTC-1
AGM7_Lung_GAACGTTTCCCGAGTG-1
AGM7_Lung_GAACGTTTCGCTTGAA-1
AGM7_Lung_GAACTGTAGGTGCCTC-1
AGM7_Lung_GAACTGTTCCGTAGGC-1
AGM7_Lung_GAAGAATCACGACAGA-1
AGM7_Lung_GAAGAATGTGGTTTAC-1
AGM7_Lung_GAAGCCCCATGACCCG-1
AGM7_Lung_GAAGCCCGTATGTGTC-1
AGM7_Lung_GAAGCGAAGCCGAACA-1
AGM7_Lung_GAAGCGAAGGGTCACA-1
AGM7_Lung_GAAGCGATCTAAGGAA-1
AGM7_Lung_GAAGGACCATATCTCT-1
AGM7_Lung_GAAGGACCATTCATCT-1
AGM7_Lung_GAAGGACGTTGGTACT-1
AGM7_Lung_GAAGGGTAGCTTACGT-1
AGM7_Lung_GAAGGGTAGGTGAGAA-1
AGM7_Lung_GAAGGGTAGTTCCGGC-1
AGM7_Lung_GAAGGGTCAGGACATG-1
AGM7_Lung_GAAGGGTCAGGCCTGT-1
AGM7_Lung_GAAGGGTTCTTAATCC-1
AGM7_Lung_GAATAGAGTCTTGGTA-1
AGM7_Lung_GAATAGAGTTCCTTGC-1
AGM7_Lung_GAATCGTCAGAACATA-1
AGM7_Lung_GAATCGTGTCACAGTT-1
AGM7_Lung_GACACGCCATCATCTT-1
AGM7_Lung_GACAGCCCATCTGCGG-1
AGM7_Lung_GACCAATAGAGCATAT-1
AGM7_Lung_GACCCAGAGAGAGCCT-1
AGM7_Lung_GACCCTTAGACCTTTG-1
AGM7_Lung_GACCCTTCAGACCATT-1
AGM7_Lung_GACCCTTTCAATCTTC-1
AGM7_Lung_GACCCTTTCGTAACAC-1
AGM7_Lung_GACCGTGGTATCCCAA-1
AGM7_Lung_GACCGTGGTCGACTGC-1
AGM7_Lung_GACCTTCGTCACGCTG-1
AGM7_Lung_GACCTTCGTGGCTTAT-1
AGM7_Lung_GACGCTGGTGCGTGCT-1
AGM7_Lung_GACGTTACATCCCGTT-1
AGM7_Lung_GACTATGCAAAGCTCT-1
AGM7_Lung_GACTCAACACGCTATA-1
AGM7_Lung_GACTCAATCGGCTGGT-1
AGM7_Lung_GACTCTCTCTTGGGCG-1
AGM7_Lung_GACTGATAGCGTGTCC-1
AGM7_Lung_GACTGATAGGCTGTAG-1
AGM7_Lung_GACTGATAGTCGCGAA-1
AGM7_Lung_GACTGATCAGGTCCGT-1
AGM7_Lung_GACTGATGTAGTTAGA-1
AGM7_Lung_GACTTCCAGTCCCGGT-1
AGM7_Lung_GACTTCCCAAAGGCAC-1
AGM7_Lung_GACTTCCCAGTATGAA-1
AGM7_Lung_GAGAAATAGTAGGCCA-1
AGM7_Lung_GAGAAATGTTCGTTCC-1
AGM7_Lung_GAGACCCGTCCGGTGT-1
AGM7_Lung_GAGACTTGTCGCCACA-1
AGM7_Lung_GAGACTTGTGGAAGTC-1
AGM7_Lung_GAGAGGTAGAAGCCTG-1
AGM7_Lung_GAGATGGAGATTAGAC-1
AGM7_Lung_GAGATGGGTCGCTTAA-1
AGM7_Lung_GAGATGGGTTGTTGTG-1
AGM7_Lung_GAGCCTGAGCAGTAAT-1
AGM7_Lung_GAGCCTGAGGTTACCT-1
AGM7_Lung_GAGCCTGAGTGCAACG-1
AGM7_Lung_GAGCCTGGTTCTTCAT-1
AGM7_Lung_GAGCTGCAGACATCAA-1
AGM7_Lung_GAGCTGCGTCCAAATC-1
AGM7_Lung_GAGCTGCTCATTGCTT-1
AGM7_Lung_GAGGCAACAAGGAGTC-1
AGM7_Lung_GAGGCCTTCTAGACAC-1
AGM7_Lung_GAGGGATGTTGCAACT-1
AGM7_Lung_GAGGGTACATGCGTGC-1
AGM7_Lung_GAGGGTAGTAATCAAG-1
AGM7_Lung_GAGTCATCAATAACGA-1
AGM7_Lung_GAGTCATTCAACACGT-1
AGM7_Lung_GAGTCTAAGGGTGAGG-1
AGM7_Lung_GAGTCTACACATTCTT-1
AGM7_Lung_GAGTCTACACTCCACT-1
AGM7_Lung_GAGTGAGAGTCATCGT-1
AGM7_Lung_GAGTGAGCACGCCACA-1
AGM7_Lung_GAGTGAGGTAGGGAGG-1
AGM7_Lung_GAGTGAGTCCCTCATG-1
AGM7_Lung_GAGTGAGTCCCTCTTT-1
AGM7_Lung_GAGTGTTGTCCATAGT-1
AGM7_Lung_GAGTGTTTCAATGCAC-1
AGM7_Lung_GAGTGTTTCCAGTGTA-1
AGM7_Lung_GAGTGTTTCTGTGCGG-1
AGM7_Lung_GAGTTACGTCGTCATA-1
AGM7_Lung_GAGTTACTCACTTTGT-1
AGM7_Lung_GAGTTTGAGGCATGGT-1
AGM7_Lung_GATAGAAAGGAAGAAC-1
AGM7_Lung_GATAGAAGTCTTTCAT-1
AGM7_Lung_GATAGAATCTGAGATC-1
AGM7_Lung_GATAGCTGTGACTCTA-1
AGM7_Lung_GATCACAAGCCTGAGA-1
AGM7_Lung_GATCACAGTATAATGG-1
AGM7_Lung_GATCAGTGTTCCACAA-1
AGM7_Lung_GATCATGCACGACCTG-1
AGM7_Lung_GATCATGCAGGTTCCG-1
AGM7_Lung_GATCATGTCCGTGCGA-1
AGM7_Lung_GATCATGTCGGAGCAA-1
AGM7_Lung_GATCCCTAGTCACACT-1
AGM7_Lung_GATCCCTCACGAAAGC-1
AGM7_Lung_GATCCCTTCACTCGAA-1
AGM7_Lung_GATCGTAAGCAACTTC-1
AGM7_Lung_GATCGTATCACACCGG-1
AGM7_Lung_GATGACTGTTGTAAAG-1
AGM7_Lung_GATGAGGCAACAGATA-1
AGM7_Lung_GATGATCAGATAGTCA-1
AGM7_Lung_GATGATCGTTGGCCTG-1
AGM7_Lung_GATGGAGCACAAATCC-1
AGM7_Lung_GATGGAGCATTAGGCT-1
AGM7_Lung_GATGGAGGTATGGAAT-1
AGM7_Lung_GATGGAGGTCATCGGC-1
AGM7_Lung_GATGGAGGTCGATGCC-1
AGM7_Lung_GATGTTGAGCGCAATG-1
AGM7_Lung_GATGTTGGTCTACACA-1
AGM7_Lung_GATGTTGTCCATTTCA-1
AGM7_Lung_GATGTTGTCTCTATAC-1
AGM7_Lung_GATTCTTAGGCCTAGA-1
AGM7_Lung_GATTCTTAGTACGTCT-1
AGM7_Lung_GATTCTTCAAGCAATA-1
AGM7_Lung_GATTCTTCATGGACAG-1
AGM7_Lung_GATTCTTCATGTTCGA-1
AGM7_Lung_GATTCTTGTACAAGCG-1
AGM7_Lung_GATTGGTAGGTCGTCC-1
AGM7_Lung_GATTTCTCAGACCTGC-1
AGM7_Lung_GCAACATAGGGAACAA-1
AGM7_Lung_GCAACCGAGACTGAGC-1
AGM7_Lung_GCAACCGAGTAGCTCT-1
AGM7_Lung_GCAACCGGTACTTCCC-1
AGM7_Lung_GCACGGTCAATTTCTC-1
AGM7_Lung_GCACGGTGTGTCTAAC-1
AGM7_Lung_GCACGGTTCCGTGCGA-1
AGM7_Lung_GCACGTGCACATACGT-1
AGM7_Lung_GCACGTGTCTAACACG-1
AGM7_Lung_GCACTAAAGACTGTTC-1
AGM7_Lung_GCACTAACAGATCATC-1
AGM7_Lung_GCACTAACAGTTGTTG-1
AGM7_Lung_GCAGCCACAGAGGCTA-1
AGM7_Lung_GCAGCTGAGTGACACG-1
AGM7_Lung_GCAGCTGCACGTCTCT-1
AGM7_Lung_GCAGCTGCAGAGTTCT-1
AGM7_Lung_GCAGCTGCATGACTTG-1
AGM7_Lung_GCAGCTGGTTAAACAG-1
AGM7_Lung_GCATCGGAGAGAGGGC-1
AGM7_Lung_GCATCGGAGCAATAAC-1
AGM7_Lung_GCATCGGGTTCCGTTC-1
AGM7_Lung_GCATCGGTCAGAATAG-1
AGM7_Lung_GCATCTCAGATGATTG-1
AGM7_Lung_GCATGATAGATTGCGG-1
AGM7_Lung_GCATGATTCTGTCTCG-1
AGM7_Lung_GCATTAGAGCTTAGTC-1
AGM7_Lung_GCATTAGGTAACGTTC-1
AGM7_Lung_GCATTAGTCCAGCAAT-1
AGM7_Lung_GCCAACGCACTACACA-1
AGM7_Lung_GCCAACGCAGAGATGC-1
AGM7_Lung_GCCAACGGTCGGCCTA-1
AGM7_Lung_GCCAACGTCGCGATCG-1
AGM7_Lung_GCCAGCAAGTGAGTTA-1
AGM7_Lung_GCCAGCAAGTGCACTT-1
AGM7_Lung_GCCAGGTGTTCTTGCC-1
AGM7_Lung_GCCAGGTTCTGGTGCG-1
AGM7_Lung_GCCAGTGCAACTCCCT-1
AGM7_Lung_GCCATGGAGTTGCCTA-1
AGM7_Lung_GCCATGGCAGGTATGG-1
AGM7_Lung_GCCATGGCATGTTCAG-1
AGM7_Lung_GCCATGGGTAGCTAAA-1
AGM7_Lung_GCCATTCGTAAGATCA-1
AGM7_Lung_GCCATTCGTCGTATTG-1
AGM7_Lung_GCCCAGACACGCGCTA-1
AGM7_Lung_GCCCAGATCGTGGGTC-1
AGM7_Lung_GCCCGAACACTCCCTA-1
AGM7_Lung_GCCGATGAGAGCCGTA-1
AGM7_Lung_GCCGATGTCCGATAAC-1
AGM7_Lung_GCCGTGAAGTTGGAAT-1
AGM7_Lung_GCCGTGAGTATGCTAC-1
AGM7_Lung_GCCTGTTGTTGATGTC-1
AGM7_Lung_GCCTGTTTCACGAACT-1
AGM7_Lung_GCGAGAACACTGGCGT-1
AGM7_Lung_GCGAGAACATGGGTCC-1
AGM7_Lung_GCGAGAAGTGAGATTA-1
AGM7_Lung_GCGAGAATCAGATGCT-1
AGM7_Lung_GCGAGAATCTAGCCTC-1
AGM7_Lung_GCGATCGCAGGAAGTC-1
AGM7_Lung_GCGATCGCAGGCTATT-1
AGM7_Lung_GCGGAAACAGTCTTCC-1
AGM7_Lung_GCGGATCGTGGGTCAA-1
AGM7_Lung_GCGTGCAAGACAGCTG-1
AGM7_Lung_GCGTTTCAGGAACGCT-1
AGM7_Lung_GCGTTTCCAAGAGTTA-1
AGM7_Lung_GCGTTTCGTAACCCTA-1
AGM7_Lung_GCGTTTCGTTGAGTCT-1
AGM7_Lung_GCTACAAAGCACCGAA-1
AGM7_Lung_GCTACAATCACTACGA-1
AGM7_Lung_GCTACAATCAGCCCAG-1
AGM7_Lung_GCTACAATCTATCGCC-1
AGM7_Lung_GCTACCTCAAGGCTTT-1
AGM7_Lung_GCTACCTCATATCTCT-1
AGM7_Lung_GCTACCTTCAACTGAC-1
AGM7_Lung_GCTACCTTCCTCATAT-1
AGM7_Lung_GCTACCTTCCTCGCAT-1
AGM7_Lung_GCTCAAACATCGGATT-1
AGM7_Lung_GCTCAAAGTGACATCT-1
AGM7_Lung_GCTCAAATCATTACCT-1
AGM7_Lung_GCTGAATCACAGTCGC-1
AGM7_Lung_GCTGCAGCAATTTCCT-1
AGM7_Lung_GCTGCAGTCCACCTCA-1
AGM7_Lung_GCTTGGGGTCTACGTA-1
AGM7_Lung_GCTTTCGGTCGAGATG-1
AGM7_Lung_GGAACCCGTGCAGTGA-1
AGM7_Lung_GGAAGTGAGATCCGAG-1
AGM7_Lung_GGAAGTGGTATAGCTC-1
AGM7_Lung_GGAAGTGTCAGTCACA-1
AGM7_Lung_GGAATCTCAAGTGATA-1
AGM7_Lung_GGAATCTCATTGTCGA-1
AGM7_Lung_GGAATCTTCCAGCTCT-1
AGM7_Lung_GGAATGGTCTCCGTGT-1
AGM7_Lung_GGAGAACAGGCTTAGG-1
AGM7_Lung_GGAGAACAGTGGTGGT-1
AGM7_Lung_GGAGATGAGCATTGAA-1
AGM7_Lung_GGAGATGAGCGGCTCT-1
AGM7_Lung_GGAGATGCATAGTCAC-1
AGM7_Lung_GGAGATGTCCATATGG-1
AGM7_Lung_GGAGATGTCTCGTGGG-1
AGM7_Lung_GGAGCAAGTTCAGGTT-1
AGM7_Lung_GGAGGATAGTCCGTCG-1
AGM7_Lung_GGAGGTACAACCCTCT-1
AGM7_Lung_GGAGGTACATGGGATG-1
AGM7_Lung_GGAGGTATCGTGTTCC-1
AGM7_Lung_GGATCTAAGCACGGAT-1
AGM7_Lung_GGATCTAGTTAGGGAC-1
AGM7_Lung_GGATCTATCAGGCGAA-1
AGM7_Lung_GGATGTTGTCGACTTA-1
AGM7_Lung_GGCACGTGTGGCCTCA-1
AGM7_Lung_GGCAGTCAGCGCACAA-1
AGM7_Lung_GGCAGTCCACAACGCC-1
AGM7_Lung_GGCAGTCCACGTGAGA-1
AGM7_Lung_GGCAGTCGTTAGAGAT-1
AGM7_Lung_GGCGTCAAGTATAGAC-1
AGM7_Lung_GGCGTCATCATTGCCC-1
AGM7_Lung_GGCGTCATCGAACCTA-1
AGM7_Lung_GGCTGTGAGCCTCTGG-1
AGM7_Lung_GGCTTGGAGACAGCGT-1
AGM7_Lung_GGCTTGGAGTAGAATC-1
AGM7_Lung_GGGAAGTAGAAATTCG-1
AGM7_Lung_GGGAAGTGTACGAGCA-1
AGM7_Lung_GGGACCTAGGATGAGA-1
AGM7_Lung_GGGACCTAGGCACCAA-1
AGM7_Lung_GGGACCTGTGTTGATC-1
AGM7_Lung_GGGACCTTCTAGGCAT-1
AGM7_Lung_GGGAGATCACTATCCC-1
AGM7_Lung_GGGAGTAAGTTTCGAC-1
AGM7_Lung_GGGAGTAGTGTTAGCT-1
AGM7_Lung_GGGATCCGTGACAGGT-1
AGM7_Lung_GGGATCCTCTATCCAT-1
AGM7_Lung_GGGATGAAGGGAACAA-1
AGM7_Lung_GGGATGACATAAGATG-1
AGM7_Lung_GGGATGAGTATCACCA-1
AGM7_Lung_GGGATGATCTTTGCAT-1
AGM7_Lung_GGGCCATTCCACGAAT-1
AGM7_Lung_GGGCCATTCCTGCCAT-1
AGM7_Lung_GGGCGTTGTATCGTAC-1
AGM7_Lung_GGGCGTTGTGTCATGT-1
AGM7_Lung_GGGCGTTTCCTAAACG-1
AGM7_Lung_GGGCTACCAATACGCT-1
AGM7_Lung_GGGCTACCAGCGTTTA-1
AGM7_Lung_GGGCTACTCTCTTGCG-1
AGM7_Lung_GGGCTCAAGACGCCAA-1
AGM7_Lung_GGGCTCACACAGCGCT-1
AGM7_Lung_GGGCTCATCACCTTAT-1
AGM7_Lung_GGGTAGAGTGACGTCC-1
AGM7_Lung_GGGTAGATCCATCAGA-1
AGM7_Lung_GGGTAGATCTCCGTGT-1
AGM7_Lung_GGGTATTCAGTGGGTA-1
AGM7_Lung_GGGTATTGTTGCGGCT-1
AGM7_Lung_GGGTCACGTAAGGAGA-1
AGM7_Lung_GGGTCACTCATCAGTG-1
AGM7_Lung_GGGTCTGAGTTGGACG-1
AGM7_Lung_GGGTCTGGTTCAGTAC-1
AGM7_Lung_GGGTGTCAGATTGTGA-1
AGM7_Lung_GGGTGTCAGGAGCAAA-1
AGM7_Lung_GGGTGTCCATAAGATG-1
AGM7_Lung_GGGTGTCCATGCAGGA-1
AGM7_Lung_GGGTTATGTATACCTG-1
AGM7_Lung_GGGTTATTCGCACGGT-1
AGM7_Lung_GGTAACTAGGCATGCA-1
AGM7_Lung_GGTAACTCACGAAAGC-1
AGM7_Lung_GGTAACTGTATCGCAT-1
AGM7_Lung_GGTAACTGTTTGCCGG-1
AGM7_Lung_GGTAACTTCCGCCTAT-1
AGM7_Lung_GGTAACTTCGCGCTGA-1
AGM7_Lung_GGTAATCAGAAGCGCT-1
AGM7_Lung_GGTAATCCATGTACGT-1
AGM7_Lung_GGTAATCGTGTCGATT-1
AGM7_Lung_GGTCACGTCTAGTGTG-1
AGM7_Lung_GGTCTGGAGACCAAAT-1
AGM7_Lung_GGTGAAGAGAAATCCA-1
AGM7_Lung_GGTGAAGAGGCTAGCA-1
AGM7_Lung_GGTGAAGCATGACAGG-1
AGM7_Lung_GGTGTCGAGGCCATAG-1
AGM7_Lung_GGTGTCGCAAGGTCGA-1
AGM7_Lung_GGTGTCGCACTTGTCC-1
AGM7_Lung_GGTGTTAAGCCTTTGA-1
AGM7_Lung_GGTGTTATCGTAGGGA-1
AGM7_Lung_GGTTCTCCATAGAGGC-1
AGM7_Lung_GGTTCTCTCCAGTGCG-1
AGM7_Lung_GTAACACAGAGGATGA-1
AGM7_Lung_GTAACACGTATACAGA-1
AGM7_Lung_GTAACACGTGTGCTTA-1
AGM7_Lung_GTAACACTCATCTGTT-1
AGM7_Lung_GTAACACTCCGTCCTA-1
AGM7_Lung_GTAACACTCTGCCTGT-1
AGM7_Lung_GTAACACTCTGCTGAA-1
AGM7_Lung_GTAAGTCCAGCAAGAC-1
AGM7_Lung_GTAAGTCTCAAGTGTC-1
AGM7_Lung_GTAATGCGTACGACTT-1
AGM7_Lung_GTACAACAGCCAACCC-1
AGM7_Lung_GTACAGTAGTATGAGT-1
AGM7_Lung_GTACAGTGTACAAGCG-1
AGM7_Lung_GTACAGTTCCAGCACG-1
AGM7_Lung_GTAGAAAAGACTGGGT-1
AGM7_Lung_GTAGAAACAGCACACC-1
AGM7_Lung_GTAGAAATCACAATGC-1
AGM7_Lung_GTAGAGGCACACAGAG-1
AGM7_Lung_GTAGATCCATCCGGTG-1
AGM7_Lung_GTAGATCTCGCTTACC-1
AGM7_Lung_GTAGCTAGTCCACACG-1
AGM7_Lung_GTAGGAGCAAGCGAGT-1
AGM7_Lung_GTAGGAGCAATACGAA-1
AGM7_Lung_GTAGGAGGTATACCTG-1
AGM7_Lung_GTAGGTTCACTCCTGT-1
AGM7_Lung_GTAGGTTGTCCATCTC-1
AGM7_Lung_GTAGTACCAAGACGGT-1
AGM7_Lung_GTATTGGCATTGACAC-1
AGM7_Lung_GTATTGGGTTCAAACC-1
AGM7_Lung_GTATTGGGTTTGTTGG-1
AGM7_Lung_GTATTGGTCCGTGTCT-1
AGM7_Lung_GTATTGGTCTCGCCTA-1
AGM7_Lung_GTATTTCAGCGGGTAT-1
AGM7_Lung_GTATTTCGTATCATGC-1
AGM7_Lung_GTCAAGTCAATTGTGC-1
AGM7_Lung_GTCAAGTCAGAGATGC-1
AGM7_Lung_GTCAAGTGTGGCCTCA-1
AGM7_Lung_GTCACGGAGGCATCAG-1
AGM7_Lung_GTCACGGCAGGTGGAT-1
AGM7_Lung_GTCACGGTCTTTGCTA-1
AGM7_Lung_GTCATCCAGATACCAA-1
AGM7_Lung_GTCATCCAGCATACTC-1
AGM7_Lung_GTCATCCAGGCATGGT-1
AGM7_Lung_GTCATCCCATTCTCCG-1
AGM7_Lung_GTCATGAAGAGTTGCG-1
AGM7_Lung_GTCATGAAGCGACAGT-1
AGM7_Lung_GTCATGACAGGCTATT-1
AGM7_Lung_GTCATTTCAAACCGGA-1
AGM7_Lung_GTCATTTCAATACAGA-1
AGM7_Lung_GTCATTTCAATGGCAG-1
AGM7_Lung_GTCCACTAGACCAAAT-1
AGM7_Lung_GTCCACTAGCGCTGAA-1
AGM7_Lung_GTCCACTCAAATGAGT-1
AGM7_Lung_GTCCACTTCCCTCTCC-1
AGM7_Lung_GTCCCATAGATCCAAA-1
AGM7_Lung_GTCGAATTCTCTAAGG-1
AGM7_Lung_GTCGCGAAGCTTGTTG-1
AGM7_Lung_GTCGTTCGTAGGACCA-1
AGM7_Lung_GTCTACCGTCACATTG-1
AGM7_Lung_GTCTACCTCACGATAC-1
AGM7_Lung_GTCTACCTCCTCTCGA-1
AGM7_Lung_GTCTAGAAGCCATTTG-1
AGM7_Lung_GTCTAGAGTCAGTCTA-1
AGM7_Lung_GTCTAGAGTCGGAACA-1
AGM7_Lung_GTCTCACCAGGGTTGA-1
AGM7_Lung_GTCTCACTCGGTCGAC-1
AGM7_Lung_GTCTCACTCTGCATAG-1
AGM7_Lung_GTCTGTCAGAAACCAT-1
AGM7_Lung_GTCTGTCGTGCGCTCA-1
AGM7_Lung_GTCTTTAAGTTCTACG-1
AGM7_Lung_GTGACGCAGAATCTAG-1
AGM7_Lung_GTGACGCCAACATACC-1
AGM7_Lung_GTGACGCTCCTTCTTC-1
AGM7_Lung_GTGACGCTCTTCACGC-1
AGM7_Lung_GTGAGCCAGGCACTAG-1
AGM7_Lung_GTGAGCCAGTAACCGG-1
AGM7_Lung_GTGAGGAAGCGTGTTT-1
AGM7_Lung_GTGAGGATCACTGATG-1
AGM7_Lung_GTGAGTTCACCCTCTA-1
AGM7_Lung_GTGCACGCAACACACT-1
AGM7_Lung_GTGCACGCATCCCACT-1
AGM7_Lung_GTGCAGCCACACCTTC-1
AGM7_Lung_GTGCAGCGTTACCCAA-1
AGM7_Lung_GTGCTGGAGGATATAC-1
AGM7_Lung_GTGCTGGGTCGGAAAC-1
AGM7_Lung_GTGCTGGTCGGTCATA-1
AGM7_Lung_GTGCTTCCAAGTGACG-1
AGM7_Lung_GTGCTTCTCGCCGAGT-1
AGM7_Lung_GTGGAAGAGAATACAC-1
AGM7_Lung_GTGGAAGAGTCACTGT-1
AGM7_Lung_GTGGAAGCAGACCTAT-1
AGM7_Lung_GTGGAAGGTCGCCTAG-1
AGM7_Lung_GTGGAAGGTGGCTAGA-1
AGM7_Lung_GTGGAAGTCCTTTAGT-1
AGM7_Lung_GTGGAGAGTTGCATGT-1
AGM7_Lung_GTGGAGATCCTCGATC-1
AGM7_Lung_GTGGCGTAGCGAACTG-1
AGM7_Lung_GTGGCGTCAAGCCCAC-1
AGM7_Lung_GTGGCGTGTTCCAAAC-1
AGM7_Lung_GTGGGAACAGATCCTA-1
AGM7_Lung_GTGGGAATCGTTCTGC-1
AGM7_Lung_GTGGTTACATCATTGG-1
AGM7_Lung_GTGTAACGTCCCGTGA-1
AGM7_Lung_GTGTAACGTGGATACG-1
AGM7_Lung_GTGTAACGTTAACAGA-1
AGM7_Lung_GTGTCCTTCTTCGTGC-1
AGM7_Lung_GTGTGATTCCATGCAA-1
AGM7_Lung_GTGTTAGGTCATCGCG-1
AGM7_Lung_GTGTTAGGTCTAGGCC-1
AGM7_Lung_GTGTTAGGTGTGTACT-1
AGM7_Lung_GTGTTCCTCCAAGCAT-1
AGM7_Lung_GTGTTCCTCGAGATAA-1
AGM7_Lung_GTTACAGAGTCGAATA-1
AGM7_Lung_GTTACCCAGACCAGCA-1
AGM7_Lung_GTTACCCTCGCCTTGT-1
AGM7_Lung_GTTACGATCATCCCGT-1
AGM7_Lung_GTTAGACAGATGTTGA-1
AGM7_Lung_GTTAGACCACTAACCA-1
AGM7_Lung_GTTAGACCATGCAGGA-1
AGM7_Lung_GTTAGACTCGATTGGT-1
AGM7_Lung_GTTAGTGCAATCGAAA-1
AGM7_Lung_GTTAGTGCACCCTATC-1
AGM7_Lung_GTTAGTGGTTCACGAT-1
AGM7_Lung_GTTCATTTCATTGGTG-1
AGM7_Lung_GTTCCGTAGCTCGCAC-1
AGM7_Lung_GTTCGCTCACGTATAC-1
AGM7_Lung_GTTCGCTGTATCGTAC-1
AGM7_Lung_GTTCGCTGTTTAGACC-1
AGM7_Lung_GTTCGCTTCCCGAGAC-1
AGM7_Lung_GTTCTATCAAAGGCGT-1
AGM7_Lung_GTTCTATGTCAGTCCG-1
AGM7_Lung_GTTCTATTCTCGTGGG-1
AGM7_Lung_GTTGAACGTGACAGGT-1
AGM7_Lung_GTTGCGGGTCCGCAGT-1
AGM7_Lung_GTTGCGGTCTTCTCAA-1
AGM7_Lung_GTTGCTCAGGTGGCTA-1
AGM7_Lung_GTTGTAGAGGATTTAG-1
AGM7_Lung_GTTGTAGAGGCAGGTT-1
AGM7_Lung_GTTGTAGCAAAGGGCT-1
AGM7_Lung_GTTGTAGGTCAATGGG-1
AGM7_Lung_GTTGTAGTCTCATTAC-1
AGM7_Lung_GTTGTCCCAGGCATGA-1
AGM7_Lung_GTTGTCCGTACCAGAG-1
AGM7_Lung_GTTGTGAAGCACACCC-1
AGM7_Lung_GTTGTGACAGTTGTTG-1
AGM7_Lung_GTTGTGATCGGTAACT-1
AGM7_Lung_GTTTGGAAGACTCGAG-1
AGM7_Lung_GTTTGGACATGCCATA-1
AGM7_Lung_TAACACGAGAGCGACT-1
AGM7_Lung_TAACACGGTCCACATA-1
AGM7_Lung_TAACACGGTGGGACAT-1
AGM7_Lung_TAACCAGAGACTTAAG-1
AGM7_Lung_TAACCAGAGCCTATTG-1
AGM7_Lung_TAACGACGTGCTAGCC-1
AGM7_Lung_TAACGACTCAAGAATG-1
AGM7_Lung_TAACGACTCCAAGGGA-1
AGM7_Lung_TAACGACTCCTTCGAC-1
AGM7_Lung_TAAGCACAGCGCGTTC-1
AGM7_Lung_TAAGCACAGTGTGTTC-1
AGM7_Lung_TAAGCCAGTGGTCCGT-1
AGM7_Lung_TAAGCCATCCAGTGTA-1
AGM7_Lung_TAAGCCATCCGAGTGC-1
AGM7_Lung_TAAGCCATCGAGCCTG-1
AGM7_Lung_TAAGCGTAGGATTTGA-1
AGM7_Lung_TAAGTCGAGAGCAACC-1
AGM7_Lung_TAATCTCAGCGAATGC-1
AGM7_Lung_TAATCTCTCGCTACGG-1
AGM7_Lung_TAATCTCTCTGCCCTA-1
AGM7_Lung_TAATTCCAGATTGTGA-1
AGM7_Lung_TAATTCCAGTAGTCCT-1
AGM7_Lung_TAATTCCGTTTACCTT-1
AGM7_Lung_TACACCCAGCCTAGGA-1
AGM7_Lung_TACACCCCAATACCTG-1
AGM7_Lung_TACACCCTCGATAACC-1
AGM7_Lung_TACACCCTCGCAATGT-1
AGM7_Lung_TACAGGTAGGCCTAGA-1
AGM7_Lung_TACAGGTCAATAGGAT-1
AGM7_Lung_TACATTCCAAGAGAGA-1
AGM7_Lung_TACATTCCAGAGAAAG-1
AGM7_Lung_TACATTCGTTTACTGG-1
AGM7_Lung_TACATTCTCCATAGAC-1
AGM7_Lung_TACCCACCATTCCTAT-1
AGM7_Lung_TACCCACGTGAGAACC-1
AGM7_Lung_TACCCGTAGCTAAGTA-1
AGM7_Lung_TACCCGTGTCCAACGC-1
AGM7_Lung_TACCGGGAGTTGTACC-1
AGM7_Lung_TACCGGGCACATTGTG-1
AGM7_Lung_TACCGGGGTTACGCCG-1
AGM7_Lung_TACCTCGAGCTGAGTG-1
AGM7_Lung_TACCTCGAGGCGCTCT-1
AGM7_Lung_TACCTCGAGTGTTCAC-1
AGM7_Lung_TACCTCGGTAGTTCCA-1
AGM7_Lung_TACCTCGGTCCACATA-1
AGM7_Lung_TACCTCGGTTGACTGT-1
AGM7_Lung_TACCTCGTCGTCCTTG-1
AGM7_Lung_TACCTGCCAATCGCGC-1
AGM7_Lung_TACCTGCTCTTAGCTT-1
AGM7_Lung_TACGCTCAGAGAGGTA-1
AGM7_Lung_TACGCTCTCATCGCTC-1
AGM7_Lung_TACGGGCCAACGGTAG-1
AGM7_Lung_TACGGGCCAGCTATAC-1
AGM7_Lung_TACGGGCGTACAGTAA-1
AGM7_Lung_TACGTCCAGATACCAA-1
AGM7_Lung_TACGTCCAGCGTACAG-1
AGM7_Lung_TACGTCCAGGCATGGT-1
AGM7_Lung_TACGTCCGTAATGTGA-1
AGM7_Lung_TACGTCCGTCGTTATG-1
AGM7_Lung_TACTTACCAAGGTCGA-1
AGM7_Lung_TACTTACCACTCTCGT-1
AGM7_Lung_TACTTCAAGGGCAAGG-1
AGM7_Lung_TACTTCATCAGATTGC-1
AGM7_Lung_TACTTGTAGTTCGCAT-1
AGM7_Lung_TACTTGTGTCGAAACG-1
AGM7_Lung_TACTTGTTCAGATTGC-1
AGM7_Lung_TAGACCAGTGCTCTCT-1
AGM7_Lung_TAGACCATCGACGAGA-1
AGM7_Lung_TAGAGTCGTCCTGAAT-1
AGM7_Lung_TAGATCGCAGCAGTAG-1
AGM7_Lung_TAGATCGCAGCTGGTC-1
AGM7_Lung_TAGATCGTCGCATGAT-1
AGM7_Lung_TAGCACACAAACGGCA-1
AGM7_Lung_TAGCACATCGACGACC-1
AGM7_Lung_TAGGAGGTCTCGCTTG-1
AGM7_Lung_TAGGGTTCAAGCGCAA-1
AGM7_Lung_TAGGGTTCAGAGTTGG-1
AGM7_Lung_TAGGGTTCATCCAACA-1
AGM7_Lung_TAGGGTTGTACTAAGA-1
AGM7_Lung_TAGGGTTGTTGGATCT-1
AGM7_Lung_TAGGTACAGCGGTAAC-1
AGM7_Lung_TAGGTACCACGGGTAA-1
AGM7_Lung_TAGGTACCAGATAAAC-1
AGM7_Lung_TAGGTACCATCTTAGG-1
AGM7_Lung_TAGGTACGTGGCCTCA-1
AGM7_Lung_TAGGTTGAGACAACAT-1
AGM7_Lung_TAGGTTGAGACTTCAC-1
AGM7_Lung_TAGGTTGGTGATAGTA-1
AGM7_Lung_TAGGTTGTCATGAGTC-1
AGM7_Lung_TAGTGCAAGCGTCTCG-1
AGM7_Lung_TAGTGCACAGCTCTGG-1
AGM7_Lung_TAGTGCATCCTCAGAA-1
AGM7_Lung_TATACCTAGCTTGTTG-1
AGM7_Lung_TATACCTCAACCACGC-1
AGM7_Lung_TATACCTGTCGTTATG-1
AGM7_Lung_TATACCTGTTGCATAC-1
AGM7_Lung_TATCAGGCAATTCGTG-1
AGM7_Lung_TATCAGGCACGATTCA-1
AGM7_Lung_TATCAGGTCCTAAGTG-1
AGM7_Lung_TATCCTAGTTAAACCC-1
AGM7_Lung_TATCCTATCCATTGTT-1
AGM7_Lung_TATCCTATCTAACACG-1
AGM7_Lung_TATCGCCAGATGTAGT-1
AGM7_Lung_TATCGCCAGTAGTGCG-1
AGM7_Lung_TATCGCCCATATCTCT-1
AGM7_Lung_TATCGCCTCCCTTCCC-1
AGM7_Lung_TATCTTGGTAGTATAG-1
AGM7_Lung_TATGTTCAGGTACATA-1
AGM7_Lung_TATGTTCGTAGTACGG-1
AGM7_Lung_TATTCCAAGCAATAGT-1
AGM7_Lung_TATTCCAAGGCATCAG-1
AGM7_Lung_TATTCCAGTGTAAACA-1
AGM7_Lung_TATTGCTAGGTCCAGA-1
AGM7_Lung_TATTTCGAGCGAACTG-1
AGM7_Lung_TATTTCGGTGGCTACC-1
AGM7_Lung_TCAAGACGTAGATTAG-1
AGM7_Lung_TCAAGCAGTCTGCGCA-1
AGM7_Lung_TCAAGTGCAAGTTCCA-1
AGM7_Lung_TCAAGTGCAGAATCGG-1
AGM7_Lung_TCAATCTTCAATGTCG-1
AGM7_Lung_TCAATCTTCCATGCAA-1
AGM7_Lung_TCAATTCAGTCTGTAC-1
AGM7_Lung_TCACACCGTGTTACAC-1
AGM7_Lung_TCACATTCAACCGCCA-1
AGM7_Lung_TCACATTTCTTGGTGA-1
AGM7_Lung_TCACGCTCACGAAAGC-1
AGM7_Lung_TCACGCTTCAATCGGT-1
AGM7_Lung_TCACGGGTCCACTAGA-1
AGM7_Lung_TCACTATGTAACGTTC-1
AGM7_Lung_TCACTCGTCCGTCAAA-1
AGM7_Lung_TCACTCGTCTATCGGA-1
AGM7_Lung_TCACTCGTCTTCTAAC-1
AGM7_Lung_TCAGCAAAGCTGACCC-1
AGM7_Lung_TCAGCAAGTGAGCTCC-1
AGM7_Lung_TCAGCCTCATCGCCTT-1
AGM7_Lung_TCAGCCTTCATCTCTA-1
AGM7_Lung_TCAGGGCCAGGATTCT-1
AGM7_Lung_TCAGGTAGTACGGATG-1
AGM7_Lung_TCAGTCCCACTGGAAG-1
AGM7_Lung_TCAGTCCCAGTCAACT-1
AGM7_Lung_TCAGTCCTCATTTCCA-1
AGM7_Lung_TCAGTGAAGAGCATAT-1
AGM7_Lung_TCAGTGAAGGCGAACT-1
AGM7_Lung_TCAGTGACAGAAGCTG-1
AGM7_Lung_TCAGTGATCATTCACT-1
AGM7_Lung_TCAGTGATCGCTGTTC-1
AGM7_Lung_TCAGTTTAGGTTGAGC-1
AGM7_Lung_TCAGTTTGTCCTCAGG-1
AGM7_Lung_TCAGTTTTCATCGCCT-1
AGM7_Lung_TCATACTAGTGCTCAT-1
AGM7_Lung_TCATACTCAATTGCGT-1
AGM7_Lung_TCATACTTCTTGCAGA-1
AGM7_Lung_TCATATCCACGCGTCA-1
AGM7_Lung_TCATATCCAGTTGGTT-1
AGM7_Lung_TCATATCCATGATAGA-1
AGM7_Lung_TCATCATAGAATTCAG-1
AGM7_Lung_TCATCATGTATCGCAT-1
AGM7_Lung_TCATCATTCATGCCAA-1
AGM7_Lung_TCATCATTCGGTAGGA-1
AGM7_Lung_TCATCCGAGATGCTTC-1
AGM7_Lung_TCATCCGGTCGCAACC-1
AGM7_Lung_TCATCCGGTCGCTGCA-1
AGM7_Lung_TCATGAGTCGTGCGAC-1
AGM7_Lung_TCATGCCCACGATTCA-1
AGM7_Lung_TCATGGACAAAGAACT-1
AGM7_Lung_TCATGTTTCGCATTAG-1
AGM7_Lung_TCATTACAGATGGCAC-1
AGM7_Lung_TCATTACCAAGACGGT-1
AGM7_Lung_TCATTCACAAGACAAT-1
AGM7_Lung_TCATTCACACCTTCCA-1
AGM7_Lung_TCATTCACACTCCTGT-1
AGM7_Lung_TCATTCAGTCCCTGTT-1
AGM7_Lung_TCATTCATCCCGAGGT-1
AGM7_Lung_TCATTGTAGCGACTTT-1
AGM7_Lung_TCATTTGCAGGAATCG-1
AGM7_Lung_TCATTTGTCAAGATAG-1
AGM7_Lung_TCATTTGTCTACGCAA-1
AGM7_Lung_TCCACGTCATGTCGTA-1
AGM7_Lung_TCCAGAAAGAATCGCG-1
AGM7_Lung_TCCAGAAAGTGGACGT-1
AGM7_Lung_TCCAGAAGTTCCTAGA-1
AGM7_Lung_TCCAGAATCATCACTT-1
AGM7_Lung_TCCATCGAGGTTACAA-1
AGM7_Lung_TCCATCGCAGTAGGAC-1
AGM7_Lung_TCCATCGTCACTCGAA-1
AGM7_Lung_TCCATGCAGGTCCCGT-1
AGM7_Lung_TCCATGCCAGATAAAC-1
AGM7_Lung_TCCATGCCATACAGGG-1
AGM7_Lung_TCCATGCGTCTAGGCC-1
AGM7_Lung_TCCATGCTCATGAGTC-1
AGM7_Lung_TCCCACATCGTGTGAT-1
AGM7_Lung_TCCCAGTCAGTCGCAC-1
AGM7_Lung_TCCCAGTTCGCAAGAG-1
AGM7_Lung_TCCCATGAGATTGACA-1
AGM7_Lung_TCCCATGGTGAAGCGT-1
AGM7_Lung_TCCCATGGTTTAGACC-1
AGM7_Lung_TCCCATGTCAGCTTGA-1
AGM7_Lung_TCCGAAAGTTCAAGTC-1
AGM7_Lung_TCCGATCCACCGGTCA-1
AGM7_Lung_TCCGATCCATTCACCC-1
AGM7_Lung_TCCGGGAAGTTGGGAC-1
AGM7_Lung_TCCGGGAGTACGTAGG-1
AGM7_Lung_TCCGGGAGTACTAAGA-1
AGM7_Lung_TCCGTGTCACTGAATC-1
AGM7_Lung_TCCTAATAGGCCTAGA-1
AGM7_Lung_TCCTCGACACTAACGT-1
AGM7_Lung_TCCTCGAGTTCTAAGC-1
AGM7_Lung_TCCTCGAGTTGCGTAT-1
AGM7_Lung_TCCTCTTCAATAACCC-1
AGM7_Lung_TCCTCTTGTACGAGTG-1
AGM7_Lung_TCCTCTTTCACGAGGA-1
AGM7_Lung_TCCTGCACAGGATGAC-1
AGM7_Lung_TCCTTCTAGAAATTCG-1
AGM7_Lung_TCCTTCTAGGCCATAG-1
AGM7_Lung_TCCTTTCGTATGTCTG-1
AGM7_Lung_TCCTTTCTCCCTCAAC-1
AGM7_Lung_TCGAACAAGCGATCGA-1
AGM7_Lung_TCGAACAGTTGTCTAG-1
AGM7_Lung_TCGAAGTAGTGGATAT-1
AGM7_Lung_TCGACCTCAAATGATG-1
AGM7_Lung_TCGACCTCACAGAGCA-1
AGM7_Lung_TCGACGGCAGGGTTGA-1
AGM7_Lung_TCGACGGGTAAGCTCT-1
AGM7_Lung_TCGACGGGTTAGGGTG-1
AGM7_Lung_TCGATTTCAGCACCCA-1
AGM7_Lung_TCGCACTTCCACCCTA-1
AGM7_Lung_TCGCAGGTCATCCTGC-1
AGM7_Lung_TCGCAGGTCCGTTGAA-1
AGM7_Lung_TCGCTTGAGTGCTCAT-1
AGM7_Lung_TCGGGACGTATTGAGA-1
AGM7_Lung_TCGGGTGCAACTCCAA-1
AGM7_Lung_TCGGGTGTCCGTGTGG-1
AGM7_Lung_TCGGTCTGTCCGCAGT-1
AGM7_Lung_TCGTAGACACAGTATC-1
AGM7_Lung_TCGTGCTGTCGCATCG-1
AGM7_Lung_TCGTGGGAGAGAGCCT-1
AGM7_Lung_TCGTGGGCATGCCGAC-1
AGM7_Lung_TCTAACTAGGCGTTGA-1
AGM7_Lung_TCTAACTGTACCTTCC-1
AGM7_Lung_TCTAACTGTCTATGAC-1
AGM7_Lung_TCTAACTTCGACATAC-1
AGM7_Lung_TCTAACTTCGTCGCTT-1
AGM7_Lung_TCTACATAGTGCACAG-1
AGM7_Lung_TCTACATGTATCACGT-1
AGM7_Lung_TCTACCGCACAAGGTG-1
AGM7_Lung_TCTACCGCACAAGTTC-1
AGM7_Lung_TCTATACCAAAGACGC-1
AGM7_Lung_TCTATACCAATTGGTC-1
AGM7_Lung_TCTATACCAGGCACAA-1
AGM7_Lung_TCTATCAAGCCTCTGG-1
AGM7_Lung_TCTATCAAGGGCCCTT-1
AGM7_Lung_TCTATCACATCTAGAC-1
AGM7_Lung_TCTATCATCGGCATTA-1
AGM7_Lung_TCTCACGAGTTAACGA-1
AGM7_Lung_TCTCACGGTCGCAGTC-1
AGM7_Lung_TCTCACGGTCTGCATA-1
AGM7_Lung_TCTCAGCCACGTGTGC-1
AGM7_Lung_TCTCAGCCAGCACCCA-1
AGM7_Lung_TCTCAGCGTTTGGAGG-1
AGM7_Lung_TCTCAGCTCTACTTCA-1
AGM7_Lung_TCTCCGAAGGTTATAG-1
AGM7_Lung_TCTCCGACAAAGGGTC-1
AGM7_Lung_TCTCCGAGTACTTGTG-1
AGM7_Lung_TCTCTGGTCCGCTGTT-1
AGM7_Lung_TCTGCCACACAACGCC-1
AGM7_Lung_TCTGGCTAGAGTGAAG-1
AGM7_Lung_TCTGGCTCAGCCTTCT-1
AGM7_Lung_TCTGTCGAGATTAGAC-1
AGM7_Lung_TCTGTCGGTACTGTTG-1
AGM7_Lung_TCTGTCGTCACGATCA-1
AGM7_Lung_TCTTAGTGTTGTCTAG-1
AGM7_Lung_TCTTAGTTCTCACCCA-1
AGM7_Lung_TCTTCCTGTACAGTAA-1
AGM7_Lung_TCTTCCTGTCGGTAAG-1
AGM7_Lung_TCTTGCGGTAGCTGTT-1
AGM7_Lung_TCTTTGACAACGATTC-1
AGM7_Lung_TCTTTGAGTACTCAAC-1
AGM7_Lung_TCTTTGAGTCGAAGCA-1
AGM7_Lung_TGAACGTCACAAACGG-1
AGM7_Lung_TGAATCGCAGGCTCTG-1
AGM7_Lung_TGAATCGCATCCGAGC-1
AGM7_Lung_TGAATGCAGTGCGTCC-1
AGM7_Lung_TGAATGCCAAGCCCAC-1
AGM7_Lung_TGACAGTGTAACTGCT-1
AGM7_Lung_TGACAGTGTCTATGAC-1
AGM7_Lung_TGACCCTAGAAGCCAC-1
AGM7_Lung_TGACCCTGTTCGGTAT-1
AGM7_Lung_TGACGCGAGTATAGGT-1
AGM7_Lung_TGACGCGCAGGTAGTG-1
AGM7_Lung_TGACGCGGTATCGTTG-1
AGM7_Lung_TGACTCCAGGTCGTGA-1
AGM7_Lung_TGAGACTTCTGTCGCT-1
AGM7_Lung_TGAGCATCAACGCCCA-1
AGM7_Lung_TGAGCATGTCATAGTC-1
AGM7_Lung_TGAGCATGTCGATGCC-1
AGM7_Lung_TGAGCGCAGTCGCCAC-1
AGM7_Lung_TGAGCGCAGTTTCGGT-1
AGM7_Lung_TGAGCGCTCGAGTGGA-1
AGM7_Lung_TGAGGAGCAATCTCGA-1
AGM7_Lung_TGAGGGATCGGTTGTA-1
AGM7_Lung_TGAGGTTTCCGGCAAC-1
AGM7_Lung_TGAGTCAGTCCTTGTC-1
AGM7_Lung_TGATCAGGTCTACAGT-1
AGM7_Lung_TGATCAGGTGGCTAGA-1
AGM7_Lung_TGATCTTAGCCTCTGG-1
AGM7_Lung_TGATGCAAGCTGCCTG-1
AGM7_Lung_TGATGCAGTCAGCTTA-1
AGM7_Lung_TGATGCATCAGCCTCT-1
AGM7_Lung_TGATGGTGTAGTCGGA-1
AGM7_Lung_TGATGGTGTTGGATCT-1
AGM7_Lung_TGATTTCTCCAAGCTA-1
AGM7_Lung_TGCACGGTCTTAGGAC-1
AGM7_Lung_TGCAGATAGCTTCGTA-1
AGM7_Lung_TGCAGATAGTCAACAA-1
AGM7_Lung_TGCAGGCAGACCAGAC-1
AGM7_Lung_TGCAGGCAGATTAGAC-1
AGM7_Lung_TGCAGGCAGGCTCACC-1
AGM7_Lung_TGCAGGCAGTGGTTGG-1
AGM7_Lung_TGCAGGCCATGGCACC-1
AGM7_Lung_TGCAGTATCTTCACGC-1
AGM7_Lung_TGCATCCAGCATTTGC-1
AGM7_Lung_TGCATCCGTAAGATAC-1
AGM7_Lung_TGCATCCGTGCTGATT-1
AGM7_Lung_TGCATCCTCATTTGCT-1
AGM7_Lung_TGCATCCTCGTCTAAG-1
AGM7_Lung_TGCCGAGAGTTACGAA-1
AGM7_Lung_TGCCGAGGTGCACAAG-1
AGM7_Lung_TGCGACGGTAGAAACT-1
AGM7_Lung_TGCGGCAGTGTGTCGC-1
AGM7_Lung_TGCGGCATCATCGCCT-1
AGM7_Lung_TGCGGCATCCACGAAT-1
AGM7_Lung_TGCGGGTAGGCTTCCG-1
AGM7_Lung_TGCGGGTTCGCGTGAC-1
AGM7_Lung_TGCTCCAGTGATCATC-1
AGM7_Lung_TGCTGAACACTTGAAC-1
AGM7_Lung_TGCTGAAGTGCAATGG-1
AGM7_Lung_TGCTTCGCAACACAAA-1
AGM7_Lung_TGCTTCGGTACCTGTA-1
AGM7_Lung_TGCTTGCTCGACCAAT-1
AGM7_Lung_TGGAACTAGCTCTATG-1
AGM7_Lung_TGGAGAGCAATCTCTT-1
AGM7_Lung_TGGAGAGCATCCGGCA-1
AGM7_Lung_TGGAGAGCATGCCATA-1
AGM7_Lung_TGGAGAGTCGGAGTGA-1
AGM7_Lung_TGGAGGAAGGGCTGAT-1
AGM7_Lung_TGGATCAAGCCATTCA-1
AGM7_Lung_TGGATCACAGAATTCC-1
AGM7_Lung_TGGATGTAGGGCGAAG-1
AGM7_Lung_TGGCGTGTCACCGGGT-1
AGM7_Lung_TGGGAAGAGAGACAAG-1
AGM7_Lung_TGGGAAGGTTAGAGAT-1
AGM7_Lung_TGGGATTGTTCGGCGT-1
AGM7_Lung_TGGGCGTTCCGAGAAG-1
AGM7_Lung_TGGGTTAAGAGAACCC-1
AGM7_Lung_TGGTACAAGCATGAAT-1
AGM7_Lung_TGGTAGTCACTCAAGT-1
AGM7_Lung_TGGTGATAGGTAAAGG-1
AGM7_Lung_TGGTGATCACAGCTTA-1
AGM7_Lung_TGGTGATTCTATACTC-1
AGM7_Lung_TGGTTAGAGTCTGGAG-1
AGM7_Lung_TGTAACGAGCAATAAC-1
AGM7_Lung_TGTAACGAGTAGTGCG-1
AGM7_Lung_TGTAACGCACAAGCTT-1
AGM7_Lung_TGTAAGCAGCCAGACA-1
AGM7_Lung_TGTAAGCCAGCATGCC-1
AGM7_Lung_TGTAAGCCAGTCAGAG-1
AGM7_Lung_TGTAGACGTATGAGAT-1
AGM7_Lung_TGTAGACTCGTGGCGT-1
AGM7_Lung_TGTCAGAAGCCTCTCT-1
AGM7_Lung_TGTCAGATCCATTCGC-1
AGM7_Lung_TGTCCACAGACTTCGT-1
AGM7_Lung_TGTCCACCAGACTCTA-1
AGM7_Lung_TGTCCACGTCCTACAA-1
AGM7_Lung_TGTCCACGTGATACCT-1
AGM7_Lung_TGTCCCAAGGTAAGAG-1
AGM7_Lung_TGTCCTGCAGTCTACA-1
AGM7_Lung_TGTCCTGTCACTCGAA-1
AGM7_Lung_TGTGAGTAGCCTTTCC-1
AGM7_Lung_TGTGAGTCAGCAGACA-1
AGM7_Lung_TGTGAGTGTCACTTCC-1
AGM7_Lung_TGTGAGTGTCGTACAT-1
AGM7_Lung_TGTGAGTTCACTACTT-1
AGM7_Lung_TGTGAGTTCTCAGAAC-1
AGM7_Lung_TGTGCGGCACGAGGTA-1
AGM7_Lung_TGTGCGGTCTGTCCCA-1
AGM7_Lung_TGTGGCGAGCTTTCTT-1
AGM7_Lung_TGTGGCGCATTCCTAT-1
AGM7_Lung_TGTGGCGTCATGTCTT-1
AGM7_Lung_TGTTACTAGCGCGTTC-1
AGM7_Lung_TGTTACTGTTCCGCAG-1
AGM7_Lung_TGTTACTGTTGCAACT-1
AGM7_Lung_TGTTCATCAACCAATC-1
AGM7_Lung_TGTTCATGTCTTGAAC-1
AGM7_Lung_TGTTCCGTCACCTCGT-1
AGM7_Lung_TGTTCTAAGTCACGAG-1
AGM7_Lung_TGTTCTATCAGTCATG-1
AGM7_Lung_TGTTCTATCATCTCTA-1
AGM7_Lung_TGTTGAGAGACGCCAA-1
AGM7_Lung_TGTTGAGTCGCGAAGA-1
AGM7_Lung_TGTTGGAAGCTAATCC-1
AGM7_Lung_TGTTGGACAACTGCCG-1
AGM7_Lung_TGTTTGTCAATAAGGT-1
AGM7_Lung_TGTTTGTCACAGTGTT-1
AGM7_Lung_TGTTTGTGTGTGATGG-1
AGM7_Lung_TTAATCCTCCCTTTGG-1
AGM7_Lung_TTACAGGCAGCACCCA-1
AGM7_Lung_TTACAGGGTCACATTG-1
AGM7_Lung_TTACAGGGTTCCCACT-1
AGM7_Lung_TTACAGGTCGTAACTG-1
AGM7_Lung_TTACCATGTTTGACAC-1
AGM7_Lung_TTACGCCCAATAGTGA-1
AGM7_Lung_TTACGCCTCGCAATGT-1
AGM7_Lung_TTACTGTCAAGCGAAC-1
AGM7_Lung_TTAGGCAAGCCTCTGG-1
AGM7_Lung_TTAGGCAAGTCTTCCC-1
AGM7_Lung_TTAGGCACACATTACG-1
AGM7_Lung_TTAGGCAGTACTCGTA-1
AGM7_Lung_TTAGGCAGTCATTCCC-1
AGM7_Lung_TTAGGGTAGAGGCTGT-1
AGM7_Lung_TTAGGGTCACCCTGAG-1
AGM7_Lung_TTAGGGTTCTGTCCGT-1
AGM7_Lung_TTAGTCTAGCCAGAGT-1
AGM7_Lung_TTAGTCTAGGTAATCA-1
AGM7_Lung_TTATTGCGTACTGACT-1
AGM7_Lung_TTATTGCTCAAACGTC-1
AGM7_Lung_TTCAATCTCCATGAGT-1
AGM7_Lung_TTCACCGGTACTAGCT-1
AGM7_Lung_TTCACCGTCCTATTGT-1
AGM7_Lung_TTCACGCCAGTCCGTG-1
AGM7_Lung_TTCACGCTCGCTATTT-1
AGM7_Lung_TTCAGGACACCCTAGG-1
AGM7_Lung_TTCAGGATCCTTCAGC-1
AGM7_Lung_TTCAGGATCGCATTGA-1
AGM7_Lung_TTCATGTGTCGCATTA-1
AGM7_Lung_TTCATGTTCTCTCGAC-1
AGM7_Lung_TTCATTGGTACGGGAT-1
AGM7_Lung_TTCATTGGTCATGCAT-1
AGM7_Lung_TTCCAATAGTCAAGCG-1
AGM7_Lung_TTCCAATTCGTCAACA-1
AGM7_Lung_TTCCACGAGGTTGCCC-1
AGM7_Lung_TTCCACGGTGCTTCAA-1
AGM7_Lung_TTCCGGTTCCGTATAG-1
AGM7_Lung_TTCCTAATCTCTGACC-1
AGM7_Lung_TTCCTAATCTGACCCT-1
AGM7_Lung_TTCCTCTTCACCATCC-1
AGM7_Lung_TTCCTCTTCCTTTAGT-1
AGM7_Lung_TTCCTTCAGCGTTACT-1
AGM7_Lung_TTCCTTCCAAGCGCTC-1
AGM7_Lung_TTCGATTGTCAGGCAA-1
AGM7_Lung_TTCGCTGTCATTCCTA-1
AGM7_Lung_TTCGCTGTCGAAGTGG-1
AGM7_Lung_TTCGGTCGTCTGTGAT-1
AGM7_Lung_TTCTAGTAGGAAGTAG-1
AGM7_Lung_TTCTCTCTCATGAAAG-1
AGM7_Lung_TTCTCTCTCATGCCAA-1
AGM7_Lung_TTCTGTACATGGGCAA-1
AGM7_Lung_TTCTTCCCAAGCGCTC-1
AGM7_Lung_TTCTTCCTCATTCATC-1
AGM7_Lung_TTCTTCCTCGAAGCCC-1
AGM7_Lung_TTCTTGAAGTGATAAC-1
AGM7_Lung_TTGAACGTCTCCAATT-1
AGM7_Lung_TTGACCCAGGAACATT-1
AGM7_Lung_TTGCATTCACGCTGTG-1
AGM7_Lung_TTGCATTCATACATCG-1
AGM7_Lung_TTGCATTTCACCTGGG-1
AGM7_Lung_TTGCCTGAGTATGATG-1
AGM7_Lung_TTGCCTGGTGTGCCTG-1
AGM7_Lung_TTGCTGCCACTCCGGA-1
AGM7_Lung_TTGGATGAGATGTAGT-1
AGM7_Lung_TTGGATGCATTCCTCG-1
AGM7_Lung_TTGGGATGTCCTATAG-1
AGM7_Lung_TTGGGCGAGATGATTG-1
AGM7_Lung_TTGGGCGCACTGCTTC-1
AGM7_Lung_TTGGGTAAGTTGGCTT-1
AGM7_Lung_TTGGGTACAAGAGTGC-1
AGM7_Lung_TTGGGTACATGAGAAT-1
AGM7_Lung_TTGGTTTCAATTGCAC-1
AGM7_Lung_TTGTGGAAGAGCTGCA-1
AGM7_Lung_TTGTGTTAGTCGCTAT-1
AGM7_Lung_TTGTGTTTCATTACGG-1
AGM7_Lung_TTGTTCAGTATTGCCA-1
AGM7_Lung_TTGTTCAGTGACGTCC-1
AGM7_Lung_TTGTTGTCATGCCATA-1
AGM7_Lung_TTGTTGTGTAGAGACC-1
AGM7_Lung_TTGTTTGCAGGACTTT-1
AGM7_Lung_TTGTTTGTCCGTGTCT-1
AGM7_Lung_TTGTTTGTCGATACGT-1
AGM7_Lung_TTTACGTAGTGATTCC-1
AGM7_Lung_TTTACGTCATGGCCCA-1
AGM7_Lung_TTTACGTTCATTGTTC-1
AGM7_Lung_TTTAGTCCATTAGGCT-1
AGM7_Lung_TTTAGTCCATTGACAC-1
AGM7_Lung_TTTATGCCAATTCTCT-1
AGM7_Lung_TTTCACACAATAAGGT-1
AGM7_Lung_TTTCACACAGACCAAG-1
AGM7_Lung_TTTCACATCAAATAGG-1
AGM7_Lung_TTTCACATCACGTCCT-1
AGM7_Lung_TTTCATGTCATTGTTC-1
AGM7_Lung_TTTCATGTCGATACGT-1
AGM7_Lung_TTTCCTCAGACCTTTG-1
AGM7_Lung_TTTCGATAGCATGATA-1
AGM7_Lung_TTTCGATTCGGTTAGT-1
AGM7_Lung_TTTGATCAGATGTAGT-1
AGM7_Lung_TTTGATCCAACAACAA-1
AGM7_Lung_TTTGATCGTACGACTT-1
AGM7_Lung_TTTGATCGTTGTCAGT-1
AGM7_Lung_TTTGGAGAGAGCCCAA-1
AGM7_Lung_TTTGGAGCAAAGTATG-1
AGM7_Lung_TTTGGAGCAGCAGATG-1
AGM7_Lung_TTTGGTTCAACTGCCG-1
AGM7_Lung_TTTGTTGCAAACAGGC-1
AGM7_Lung_TTTGTTGTCGGTGCAC-1
AGM8_Lung_AAACCCAAGTTCCATG-1
AGM8_Lung_AAACCCACAACGATCT-1
AGM8_Lung_AAACCCACACAAGCAG-1
AGM8_Lung_AAACCCATCGACACTA-1
AGM8_Lung_AAACGAACATGTGCTA-1
AGM8_Lung_AAACGCTAGGTGGCTA-1
AGM8_Lung_AAACGCTCAGGTTTAC-1
AGM8_Lung_AAACGCTGTTCTCCCA-1
AGM8_Lung_AAACGCTTCCAAACCA-1
AGM8_Lung_AAAGAACTCATTGGTG-1
AGM8_Lung_AAAGGATCAAAGGGCT-1
AGM8_Lung_AAAGGGCAGGCATGGT-1
AGM8_Lung_AAAGGGCCATTCAGGT-1
AGM8_Lung_AAAGGGCGTCTACGAT-1
AGM8_Lung_AAAGGTAAGACGATAT-1
AGM8_Lung_AAAGGTATCACTGTTT-1
AGM8_Lung_AAAGTCCAGAGTTCGG-1
AGM8_Lung_AAAGTCCTCCAGTACA-1
AGM8_Lung_AAATGGACAAAGTATG-1
AGM8_Lung_AACAAAGAGTTGCCTA-1
AGM8_Lung_AACAAAGGTCTGATAC-1
AGM8_Lung_AACAACCTCCTTATCA-1
AGM8_Lung_AACAAGACAATCGTCA-1
AGM8_Lung_AACAAGACAATTTCCT-1
AGM8_Lung_AACAAGAGTCTTGAGT-1
AGM8_Lung_AACACACAGGTGAGAA-1
AGM8_Lung_AACACACCAGATACTC-1
AGM8_Lung_AACACACTCCATGCAA-1
AGM8_Lung_AACCAACAGCGACTAG-1
AGM8_Lung_AACCACATCCACTTCG-1
AGM8_Lung_AACCATGCAGCTACCG-1
AGM8_Lung_AACCCAAAGAGCTTTC-1
AGM8_Lung_AACCCAAAGTGCGACA-1
AGM8_Lung_AACCCAAAGTGTAGAT-1
AGM8_Lung_AACCCAACAATAACGA-1
AGM8_Lung_AACCTGAAGACTGGGT-1
AGM8_Lung_AACCTGAAGTGCAACG-1
AGM8_Lung_AACCTGAGTACAAAGT-1
AGM8_Lung_AACCTGATCGGTTAGT-1
AGM8_Lung_AACCTTTAGAGTGTTA-1
AGM8_Lung_AACCTTTCAAGGCCTC-1
AGM8_Lung_AACCTTTGTACAGCGA-1
AGM8_Lung_AACGAAACATGCGGTC-1
AGM8_Lung_AACGGGAAGCCATCCG-1
AGM8_Lung_AACGGGACACACCGAC-1
AGM8_Lung_AACGTCAGTTGCCTAA-1
AGM8_Lung_AACGTCAGTTGGACCC-1
AGM8_Lung_AACTTCTAGCGTATAA-1
AGM8_Lung_AACTTCTGTACCACGC-1
AGM8_Lung_AACTTCTTCCCTCGAT-1
AGM8_Lung_AAGAACAAGGTAACTA-1
AGM8_Lung_AAGAACACAATCCAGT-1
AGM8_Lung_AAGAACACACTCAAGT-1
AGM8_Lung_AAGACAAGTCTTGCGG-1
AGM8_Lung_AAGACTCAGGCTCTCG-1
AGM8_Lung_AAGACTCCATGCCATA-1
AGM8_Lung_AAGACTCGTTAACCTG-1
AGM8_Lung_AAGACTCTCTCACGAA-1
AGM8_Lung_AAGACTCTCTTTGGAG-1
AGM8_Lung_AAGATAGTCACGATAC-1
AGM8_Lung_AAGCATCAGCCTGCCA-1
AGM8_Lung_AAGCATCCAATGTCTG-1
AGM8_Lung_AAGCCATGTGCAGTGA-1
AGM8_Lung_AAGCCATTCCATCACC-1
AGM8_Lung_AAGCGAGAGAGGCGGA-1
AGM8_Lung_AAGCGAGTCTCATTAC-1
AGM8_Lung_AAGCGTTAGGGCTAAC-1
AGM8_Lung_AAGCGTTCACATATCG-1
AGM8_Lung_AAGCGTTTCATTACCT-1
AGM8_Lung_AAGGAATGTAGATCGG-1
AGM8_Lung_AAGGAATGTCGGATTT-1
AGM8_Lung_AAGGAATTCGCTTACC-1
AGM8_Lung_AAGGTAATCGAGCACC-1
AGM8_Lung_AAGTCGTCACCCTGAG-1
AGM8_Lung_AAGTCGTTCTCAAAGC-1
AGM8_Lung_AAGTGAAAGTGCTCAT-1
AGM8_Lung_AAGTGAATCCGATAGT-1
AGM8_Lung_AAGTTCGTCCGCACGA-1
AGM8_Lung_AATAGAGAGCGCCTAC-1
AGM8_Lung_AATAGAGAGGAAACGA-1
AGM8_Lung_AATAGAGAGGTTTACC-1
AGM8_Lung_AATAGAGTCACATACG-1
AGM8_Lung_AATAGAGTCGACCCAG-1
AGM8_Lung_AATCACGAGACATAAC-1
AGM8_Lung_AATCACGAGAGCAGAA-1
AGM8_Lung_AATCACGAGCCATGCC-1
AGM8_Lung_AATCACGGTTCTATCT-1
AGM8_Lung_AATCACGGTTTGCCGG-1
AGM8_Lung_AATCGTGTCGTCGCTT-1
AGM8_Lung_AATCGTGTCTATACTC-1
AGM8_Lung_AATGAAGGTCCTACAA-1
AGM8_Lung_AATGACCAGCTCTTCC-1
AGM8_Lung_AATGACCCAATCGCAT-1
AGM8_Lung_AATGACCTCGCCTTGT-1
AGM8_Lung_AATGGAACAACCAACT-1
AGM8_Lung_AATGGAACAGTATGAA-1
AGM8_Lung_AATGGCTTCAGCGCAC-1
AGM8_Lung_AATGGCTTCCAAAGGG-1
AGM8_Lung_AATGGCTTCCCGAGAC-1
AGM8_Lung_AATGGCTTCCGTAGGC-1
AGM8_Lung_AATTCCTAGGTTACCT-1
AGM8_Lung_AATTCCTCAACAAAGT-1
AGM8_Lung_AATTCCTGTGGCTGAA-1
AGM8_Lung_AATTTCCAGAGTTGTA-1
AGM8_Lung_AATTTCCCATCATCTT-1
AGM8_Lung_ACAACCAAGGGAGGGT-1
AGM8_Lung_ACAACCACACCTCAGG-1
AGM8_Lung_ACAACCAGTCTCCCTA-1
AGM8_Lung_ACAACCATCATCGTAG-1
AGM8_Lung_ACAAGCTTCGTGCGAC-1
AGM8_Lung_ACACAGTCAGTTTCAG-1
AGM8_Lung_ACACAGTTCCACGTCT-1
AGM8_Lung_ACACCAAAGGTGAGAA-1
AGM8_Lung_ACACCAATCCTTGGAA-1
AGM8_Lung_ACACGCGCAATACCTG-1
AGM8_Lung_ACACGCGCACGCGGTT-1
AGM8_Lung_ACACGCGGTCGTCAGC-1
AGM8_Lung_ACACTGACATAATGCC-1
AGM8_Lung_ACACTGAGTCCACTTC-1
AGM8_Lung_ACACTGATCGTTCATT-1
AGM8_Lung_ACAGAAAAGCCTATCA-1
AGM8_Lung_ACAGCCGCAGACAAGC-1
AGM8_Lung_ACATCCCGTAGGTTTC-1
AGM8_Lung_ACATCGACAACCGCTG-1
AGM8_Lung_ACATCGACACTGTTCC-1
AGM8_Lung_ACATCGATCGGCCCAA-1
AGM8_Lung_ACATGCATCATGGGAG-1
AGM8_Lung_ACATTTCAGAACGCGT-1
AGM8_Lung_ACATTTCCACGGGCTT-1
AGM8_Lung_ACATTTCCATCAGTGT-1
AGM8_Lung_ACCAAACCACATACGT-1
AGM8_Lung_ACCAAACTCCGGCAAC-1
AGM8_Lung_ACCAACATCCGACAGC-1
AGM8_Lung_ACCAACATCCGTATAG-1
AGM8_Lung_ACCACAAAGGCACCAA-1
AGM8_Lung_ACCACAAAGTCCTACA-1
AGM8_Lung_ACCACAACAGGTTCGC-1
AGM8_Lung_ACCATTTAGGTAGATT-1
AGM8_Lung_ACCATTTGTACACGTT-1
AGM8_Lung_ACCCAAACACCCAACG-1
AGM8_Lung_ACCCAAACACGACGTC-1
AGM8_Lung_ACCCTCATCCAATGCA-1
AGM8_Lung_ACCCTTGCACCCTAAA-1
AGM8_Lung_ACCGTTCCAGTCGTTA-1
AGM8_Lung_ACCGTTCGTATACGGG-1
AGM8_Lung_ACCTACCAGACCCTTA-1
AGM8_Lung_ACCTACCCACGTGTGC-1
AGM8_Lung_ACCTACCCAGTTACCA-1
AGM8_Lung_ACCTACCGTCCCGTGA-1
AGM8_Lung_ACCTGAACACTCACTC-1
AGM8_Lung_ACCTGTCAGGTCCCTG-1
AGM8_Lung_ACGATCAAGTGATCGG-1
AGM8_Lung_ACGATCAGTCAAATCC-1
AGM8_Lung_ACGATGTCACACCGCA-1
AGM8_Lung_ACGATGTCACGCTGCA-1
AGM8_Lung_ACGATGTCAGGAGGAG-1
AGM8_Lung_ACGCACGCACTGTCCT-1
AGM8_Lung_ACGCACGTCAGGAAGC-1
AGM8_Lung_ACGGAAGCACTGCATA-1
AGM8_Lung_ACGGGTCAGGCGCTTC-1
AGM8_Lung_ACGGGTCAGTGATCGG-1
AGM8_Lung_ACGGGTCGTCATACCA-1
AGM8_Lung_ACGGGTCGTCTACAAC-1
AGM8_Lung_ACGGTCGCAAAGTGTA-1
AGM8_Lung_ACGGTCGCATCGAGCC-1
AGM8_Lung_ACGTAACCACCTCTAC-1
AGM8_Lung_ACGTACAGTGTGGACA-1
AGM8_Lung_ACGTACATCTTGATTC-1
AGM8_Lung_ACGTTCCTCATGCCGG-1
AGM8_Lung_ACTACGACAAACAGGC-1
AGM8_Lung_ACTACGAGTAGACAGC-1
AGM8_Lung_ACTATGGCAAGAAACT-1
AGM8_Lung_ACTATTCAGGACGCTA-1
AGM8_Lung_ACTATTCTCAGAATAG-1
AGM8_Lung_ACTATTCTCTCCCTAG-1
AGM8_Lung_ACTCCCAAGATGCTAA-1
AGM8_Lung_ACTCCCAAGCTAATCC-1
AGM8_Lung_ACTCCCACAGGAGACT-1
AGM8_Lung_ACTCCCACAGTCAACT-1
AGM8_Lung_ACTCCCAGTGGACTAG-1
AGM8_Lung_ACTCCCATCCTAAGTG-1
AGM8_Lung_ACTCCCATCTGCAGCG-1
AGM8_Lung_ACTCTCGAGAGCTTTC-1
AGM8_Lung_ACTCTCGTCCCAAGCG-1
AGM8_Lung_ACTGATGGTATCGCGC-1
AGM8_Lung_ACTGCAAAGACCAAGC-1
AGM8_Lung_ACTGCAAAGATTAGTG-1
AGM8_Lung_ACTGCAACAGCTATTG-1
AGM8_Lung_ACTGCAATCAGATTGC-1
AGM8_Lung_ACTGTCCAGTCTCTGA-1
AGM8_Lung_ACTGTCCCATCCAATG-1
AGM8_Lung_ACTGTCCGTGGACTAG-1
AGM8_Lung_ACTGTCCTCGACTCCT-1
AGM8_Lung_ACTGTGACAGTCGTTA-1
AGM8_Lung_ACTGTGATCGTTATCT-1
AGM8_Lung_ACTTAGGGTCCACTCT-1
AGM8_Lung_ACTTATCCAACTTCTT-1
AGM8_Lung_ACTTATCCAATCCAGT-1
AGM8_Lung_ACTTATCGTGTTCATG-1
AGM8_Lung_ACTTCCGAGTTGCTGT-1
AGM8_Lung_ACTTCCGGTAGAGGAA-1
AGM8_Lung_ACTTCCGGTTCTCGTC-1
AGM8_Lung_ACTTCCGTCTGTGCAA-1
AGM8_Lung_ACTTCGCAGTGGGAAA-1
AGM8_Lung_ACTTTCAAGGAGACCT-1
AGM8_Lung_ACTTTCACAATCCTTT-1
AGM8_Lung_ACTTTCATCCGTATGA-1
AGM8_Lung_ACTTTCATCGAACCTA-1
AGM8_Lung_ACTTTCATCTTAGTTC-1
AGM8_Lung_ACTTTGTCACTAGAGG-1
AGM8_Lung_ACTTTGTGTCAGCGTC-1
AGM8_Lung_ACTTTGTTCCTAGCCT-1
AGM8_Lung_AGAAATGCAACTGAAA-1
AGM8_Lung_AGAAATGCAATTGCGT-1
AGM8_Lung_AGAAATGCATGTGGCC-1
AGM8_Lung_AGAAATGGTACGCGTC-1
AGM8_Lung_AGAACAAAGAATCTAG-1
AGM8_Lung_AGAACAACATGGGCAA-1
AGM8_Lung_AGAACAATCCCAAGTA-1
AGM8_Lung_AGAACCTAGCAATAAC-1
AGM8_Lung_AGAACCTAGGCACCAA-1
AGM8_Lung_AGAACCTGTTCTCGCT-1
AGM8_Lung_AGAACCTTCAGTAGGG-1
AGM8_Lung_AGAAGCGAGATGCAGC-1
AGM8_Lung_AGAAGCGAGGCGCTCT-1
AGM8_Lung_AGAAGCGCAGTGAGCA-1
AGM8_Lung_AGACAAAGTCAATCTG-1
AGM8_Lung_AGACAAATCTCTTCAA-1
AGM8_Lung_AGACACTAGGCATGCA-1
AGM8_Lung_AGACACTCAGATTAAG-1
AGM8_Lung_AGACACTTCCTAGCGG-1
AGM8_Lung_AGACACTTCGTCGGGT-1
AGM8_Lung_AGACAGGCAGTCCCGA-1
AGM8_Lung_AGACCATAGATGTTGA-1
AGM8_Lung_AGACCATCAGGGACTA-1
AGM8_Lung_AGACCCGAGTTTCGGT-1
AGM8_Lung_AGACCCGCAGCAGTAG-1
AGM8_Lung_AGACCCGTCAACACGT-1
AGM8_Lung_AGACTCAAGCGCTGCT-1
AGM8_Lung_AGACTCAAGTTGTCAC-1
AGM8_Lung_AGACTCACACAGCTGC-1
AGM8_Lung_AGAGAATCATGTTACG-1
AGM8_Lung_AGAGAATTCGATGCAT-1
AGM8_Lung_AGAGAGCAGAGTATAC-1
AGM8_Lung_AGAGCAGGTCACTACA-1
AGM8_Lung_AGAGCCCGTGTGTTTG-1
AGM8_Lung_AGAGCCCTCTACTATC-1
AGM8_Lung_AGATAGAAGGAATCGC-1
AGM8_Lung_AGATCCAAGAACCCGA-1
AGM8_Lung_AGATCCAAGCCTCTCT-1
AGM8_Lung_AGATCCAAGGCCACCT-1
AGM8_Lung_AGATCCATCCATCGTC-1
AGM8_Lung_AGATCCATCTCATGCC-1
AGM8_Lung_AGATGAACACGTGAGA-1
AGM8_Lung_AGATGAATCGCTAAAC-1
AGM8_Lung_AGATGAATCGGTGCAC-1
AGM8_Lung_AGATGCTAGATAACAC-1
AGM8_Lung_AGCATCAAGCCTCCAG-1
AGM8_Lung_AGCATCAGTTCTCCAC-1
AGM8_Lung_AGCATCATCTCTAGGA-1
AGM8_Lung_AGCCAATCATCCGTTC-1
AGM8_Lung_AGCCAATGTAACAAGT-1
AGM8_Lung_AGCCAATGTCCCTCAT-1
AGM8_Lung_AGCCAATTCTTGGAAC-1
AGM8_Lung_AGCCACGAGCAAACAT-1
AGM8_Lung_AGCCACGGTCCCTCAT-1
AGM8_Lung_AGCGATTTCGCTGTTC-1
AGM8_Lung_AGCGTATAGTATCTGC-1
AGM8_Lung_AGCGTATGTATTCCTT-1
AGM8_Lung_AGCGTCGGTCGATTCA-1
AGM8_Lung_AGCTACACAAACGTGG-1
AGM8_Lung_AGCTACACACGTAGAG-1
AGM8_Lung_AGCTACACATATCTGG-1
AGM8_Lung_AGCTACACATCACCAA-1
AGM8_Lung_AGCTACATCGCCAGTG-1
AGM8_Lung_AGCTCAACAACGTAAA-1
AGM8_Lung_AGCTCAACATTAGGCT-1
AGM8_Lung_AGCTCAAGTGCACATT-1
AGM8_Lung_AGCTTCCAGCTCCCTT-1
AGM8_Lung_AGCTTCCCACAATGTC-1
AGM8_Lung_AGGAAATAGCAACTTC-1
AGM8_Lung_AGGAAATCATGATCTG-1
AGM8_Lung_AGGAAATGTGATACCT-1
AGM8_Lung_AGGAATAAGTAGGGTC-1
AGM8_Lung_AGGAATAGTTGTAGCT-1
AGM8_Lung_AGGAATATCCATCTGC-1
AGM8_Lung_AGGACGATCTTGTTAC-1
AGM8_Lung_AGGACTTAGATTGGGC-1
AGM8_Lung_AGGATAATCACATTGG-1
AGM8_Lung_AGGCATTAGAGCACTG-1
AGM8_Lung_AGGCCACAGATCCAAA-1
AGM8_Lung_AGGCCACAGCCATTGT-1
AGM8_Lung_AGGCCACCAACAAGAT-1
AGM8_Lung_AGGCCACGTTAATCGC-1
AGM8_Lung_AGGCTGCAGAAAGTCT-1
AGM8_Lung_AGGCTGCCAATACCCA-1
AGM8_Lung_AGGCTGCCAATTGAGA-1
AGM8_Lung_AGGGAGTCAAGAGTGC-1
AGM8_Lung_AGGGAGTCACTGGAAG-1
AGM8_Lung_AGGGAGTGTACCTTCC-1
AGM8_Lung_AGGGAGTGTTTACCTT-1
AGM8_Lung_AGGGCCTCATCCGGCA-1
AGM8_Lung_AGGGCTCCAAGTCCCG-1
AGM8_Lung_AGGGCTCGTCTTGAAC-1
AGM8_Lung_AGGGCTCGTGCTGCAC-1
AGM8_Lung_AGGGCTCGTTGTGCCG-1
AGM8_Lung_AGGGTCCAGCGACATG-1
AGM8_Lung_AGGGTCCTCACCCTCA-1
AGM8_Lung_AGGGTGAGTTCTCCCA-1
AGM8_Lung_AGGTAGGGTTATGTCG-1
AGM8_Lung_AGGTAGGTCATCGCCT-1
AGM8_Lung_AGGTCATAGATAGGGA-1
AGM8_Lung_AGGTCATAGGCCCGTT-1
AGM8_Lung_AGGTCATCAGACAATA-1
AGM8_Lung_AGGTCATTCACCGCTT-1
AGM8_Lung_AGGTCATTCTGAGCAT-1
AGM8_Lung_AGGTCTACAGCTCCTT-1
AGM8_Lung_AGGTCTAGTATCAGCT-1
AGM8_Lung_AGGTCTAGTTCAAACC-1
AGM8_Lung_AGGTGTTAGGTTCAGG-1
AGM8_Lung_AGGTTACAGGTTGGAC-1
AGM8_Lung_AGGTTACTCATCACAG-1
AGM8_Lung_AGGTTGTAGACCAGCA-1
AGM8_Lung_AGGTTGTAGCAACAGC-1
AGM8_Lung_AGGTTGTCAAACCATC-1
AGM8_Lung_AGGTTGTGTAAGGCTG-1
AGM8_Lung_AGTAACCCACAAGGTG-1
AGM8_Lung_AGTAACCTCACGAACT-1
AGM8_Lung_AGTACCAAGGGCTTCC-1
AGM8_Lung_AGTACCAAGGTAAAGG-1
AGM8_Lung_AGTACCACAAGCCTGC-1
AGM8_Lung_AGTACCAGTCTTTATC-1
AGM8_Lung_AGTACTGCACGAGGAT-1
AGM8_Lung_AGTACTGCAGCCGGTT-1
AGM8_Lung_AGTACTGGTTGTTGTG-1
AGM8_Lung_AGTACTGTCAGGGTAG-1
AGM8_Lung_AGTAGCTCAAGTGGAC-1
AGM8_Lung_AGTAGCTCAGGGTTGA-1
AGM8_Lung_AGTAGCTTCTTTGCAT-1
AGM8_Lung_AGTAGTCCAGTAGATA-1
AGM8_Lung_AGTCAACGTATGGAGC-1
AGM8_Lung_AGTCAACGTCGACGCT-1
AGM8_Lung_AGTCAACGTGATTGGG-1
AGM8_Lung_AGTCTCCAGCACTCTA-1
AGM8_Lung_AGTCTCCAGTAGCTCT-1
AGM8_Lung_AGTGACTGTGACTGAG-1
AGM8_Lung_AGTGACTTCCAAGCTA-1
AGM8_Lung_AGTGATCCAAGTGGTG-1
AGM8_Lung_AGTGATCCATGGGCAA-1
AGM8_Lung_AGTGATCGTGCAACAG-1
AGM8_Lung_AGTGCCGCATTGCCTC-1
AGM8_Lung_AGTGTTGAGGAGATAG-1
AGM8_Lung_AGTGTTGCAAGATCCT-1
AGM8_Lung_AGTGTTGCAATCAGCT-1
AGM8_Lung_AGTGTTGCACAAGTGG-1
AGM8_Lung_AGTGTTGGTGGCCACT-1
AGM8_Lung_AGTGTTGGTGGCTACC-1
AGM8_Lung_AGTGTTGTCCATCGTC-1
AGM8_Lung_AGTGTTGTCTGTGCTC-1
AGM8_Lung_AGTTAGCCATCATTTC-1
AGM8_Lung_AGTTAGCCATCCTAAG-1
AGM8_Lung_AGTTAGCGTTGCCATA-1
AGM8_Lung_AGTTCCCAGCTGAGCA-1
AGM8_Lung_AGTTCCCCATCGATAC-1
AGM8_Lung_AGTTCCCTCCGCTTAC-1
AGM8_Lung_AGTTCGATCTTACTGT-1
AGM8_Lung_ATACCGAGTATGTCAC-1
AGM8_Lung_ATACCGATCGTAACCA-1
AGM8_Lung_ATACCTTAGCTATCCA-1
AGM8_Lung_ATACCTTAGGTTCCAT-1
AGM8_Lung_ATACTTCAGGGCCTCT-1
AGM8_Lung_ATACTTCAGTCATGCT-1
AGM8_Lung_ATACTTCCAACAGCTT-1
AGM8_Lung_ATACTTCCACTCAGAT-1
AGM8_Lung_ATAGACCGTGCTCCGA-1
AGM8_Lung_ATAGACCTCACACCCT-1
AGM8_Lung_ATAGACCTCGCAGATT-1
AGM8_Lung_ATAGAGAAGAGCCCAA-1
AGM8_Lung_ATAGAGAAGGCTCTCG-1
AGM8_Lung_ATAGAGACAGTAGAGC-1
AGM8_Lung_ATAGAGATCTGGCCTT-1
AGM8_Lung_ATAGGCTAGAGTCTGG-1
AGM8_Lung_ATAGGCTCAAAGACTA-1
AGM8_Lung_ATAGGCTCAGAACTTC-1
AGM8_Lung_ATAGGCTGTATGTGTC-1
AGM8_Lung_ATATCCTAGACGTCCC-1
AGM8_Lung_ATATCCTCAAATGAAC-1
AGM8_Lung_ATATCCTTCCGATAAC-1
AGM8_Lung_ATCACGAGTTGGATCT-1
AGM8_Lung_ATCACTTAGAGATTCA-1
AGM8_Lung_ATCACTTAGCACTAAA-1
AGM8_Lung_ATCACTTAGGGAGATA-1
AGM8_Lung_ATCAGGTAGTCGAAGC-1
AGM8_Lung_ATCAGGTCAACCGATT-1
AGM8_Lung_ATCAGGTCACTCCCTA-1
AGM8_Lung_ATCAGGTTCGTTCTGC-1
AGM8_Lung_ATCATTCAGCGGTAAC-1
AGM8_Lung_ATCATTCCAGAAGCTG-1
AGM8_Lung_ATCATTCTCATTCACT-1
AGM8_Lung_ATCCACCAGACCATTC-1
AGM8_Lung_ATCCACCAGCGCATCC-1
AGM8_Lung_ATCCACCTCCAAAGGG-1
AGM8_Lung_ATCCATTAGTGTACCT-1
AGM8_Lung_ATCCATTCAATTGCTG-1
AGM8_Lung_ATCCATTCATCCCACT-1
AGM8_Lung_ATCCATTTCCTTATGT-1
AGM8_Lung_ATCCATTTCTCGGGAC-1
AGM8_Lung_ATCCCTGTCTCTCTTC-1
AGM8_Lung_ATCCGTCAGCGATCGA-1
AGM8_Lung_ATCCTATAGTAGCTCT-1
AGM8_Lung_ATCCTATTCTTCGGTC-1
AGM8_Lung_ATCGCCTCAGGTGAGT-1
AGM8_Lung_ATCGCCTCATGGCTGC-1
AGM8_Lung_ATCGCCTTCCACAAGT-1
AGM8_Lung_ATCGCCTTCCGTAGTA-1
AGM8_Lung_ATCGGATCATCTAGAC-1
AGM8_Lung_ATCGGCGAGGACAGCT-1
AGM8_Lung_ATCGTAGAGATGAACT-1
AGM8_Lung_ATCGTCCAGCTCGAAG-1
AGM8_Lung_ATCGTCCCAGATTTCG-1
AGM8_Lung_ATCGTCCCAGCTTCGG-1
AGM8_Lung_ATCGTCCCAGGCGTTC-1
AGM8_Lung_ATCGTCCTCGACGATT-1
AGM8_Lung_ATCGTCCTCGTCGCTT-1
AGM8_Lung_ATCGTGACAAATTAGG-1
AGM8_Lung_ATCGTGACACAGCCTG-1
AGM8_Lung_ATCGTGACACATGGTT-1
AGM8_Lung_ATCGTGAGTCTAGTGT-1
AGM8_Lung_ATCTCTACACCACTGG-1
AGM8_Lung_ATCTCTACATCTATCT-1
AGM8_Lung_ATCTTCATCTTCACAT-1
AGM8_Lung_ATGACCAAGCAATTAG-1
AGM8_Lung_ATGACCAAGCACAAAT-1
AGM8_Lung_ATGACCAGTCTAACGT-1
AGM8_Lung_ATGACCATCACCCTGT-1
AGM8_Lung_ATGAGGGCACTAGTAC-1
AGM8_Lung_ATGAGGGTCCGGCAGT-1
AGM8_Lung_ATGAGTCGTTGGACCC-1
AGM8_Lung_ATGCGATCAACATACC-1
AGM8_Lung_ATGCGATCAGCCGTCA-1
AGM8_Lung_ATGCGATTCTAGCATG-1
AGM8_Lung_ATGGAGGCAATTGCGT-1
AGM8_Lung_ATGGATCAGCCATGCC-1
AGM8_Lung_ATGGATCCATCAACCA-1
AGM8_Lung_ATGGATCGTATCGAGG-1
AGM8_Lung_ATGGATCGTATTGAGA-1
AGM8_Lung_ATGGGAGCAAGCGATG-1
AGM8_Lung_ATGGGAGCACCTGCTT-1
AGM8_Lung_ATGGGAGGTACGATGG-1
AGM8_Lung_ATGGGTTAGAACGCGT-1
AGM8_Lung_ATGGGTTCAGGTCCCA-1
AGM8_Lung_ATGGGTTTCGCTACGG-1
AGM8_Lung_ATGGTTGCACGTTCGG-1
AGM8_Lung_ATGGTTGTCCTGTTGC-1
AGM8_Lung_ATGGTTGTCGTAGGAG-1
AGM8_Lung_ATGTCCCCAATGCAGG-1
AGM8_Lung_ATGTCCCCAGTCAGCC-1
AGM8_Lung_ATGTCCCTCTTCTGTA-1
AGM8_Lung_ATGTCTTCAGGCGTTC-1
AGM8_Lung_ATTACCTTCTAGACAC-1
AGM8_Lung_ATTACTCGTCGAAACG-1
AGM8_Lung_ATTACTCTCTGCCTCA-1
AGM8_Lung_ATTATCCTCCTCACCA-1
AGM8_Lung_ATTCACTAGCTCGTGC-1
AGM8_Lung_ATTCACTGTCTACAAC-1
AGM8_Lung_ATTCAGGCACTTGACA-1
AGM8_Lung_ATTCATCCAATTGAGA-1
AGM8_Lung_ATTCATCTCAACCCGG-1
AGM8_Lung_ATTCCATAGCACCGAA-1
AGM8_Lung_ATTCCATCACAAGTGG-1
AGM8_Lung_ATTCCATCAGAGTCAG-1
AGM8_Lung_ATTCCATCATCCGGTG-1
AGM8_Lung_ATTCCATGTTCGAGCC-1
AGM8_Lung_ATTCCATTCTAAGAAG-1
AGM8_Lung_ATTCCCGCAACGGGTA-1
AGM8_Lung_ATTCCTAGTTACCTTT-1
AGM8_Lung_ATTCCTATCAAGTGGG-1
AGM8_Lung_ATTCGTTAGCCGCACT-1
AGM8_Lung_ATTCGTTAGCGTTCCG-1
AGM8_Lung_ATTCGTTAGTTGTCAC-1
AGM8_Lung_ATTCGTTCAGACAAAT-1
AGM8_Lung_ATTCTTGTCCATTCAT-1
AGM8_Lung_ATTGGGTAGTAAGACT-1
AGM8_Lung_ATTGTTCAGGTCCGAA-1
AGM8_Lung_ATTGTTCCACCTGTCT-1
AGM8_Lung_ATTGTTCGTCAGACGA-1
AGM8_Lung_ATTGTTCGTTACCCTC-1
AGM8_Lung_ATTGTTCGTTCTGAGT-1
AGM8_Lung_ATTGTTCTCATGGTAC-1
AGM8_Lung_ATTTACCCAGTGGGTA-1
AGM8_Lung_ATTTACCGTAACTTCG-1
AGM8_Lung_ATTTACCGTTACGTAC-1
AGM8_Lung_ATTTCACAGAGGATCC-1
AGM8_Lung_ATTTCACGTGACCTGC-1
AGM8_Lung_ATTTCTGGTATCACCA-1
AGM8_Lung_ATTTCTGGTCTAACGT-1
AGM8_Lung_ATTTCTGGTTCGGTTA-1
AGM8_Lung_ATTTCTGTCATGAGAA-1
AGM8_Lung_CAAAGAAGTGGAAATT-1
AGM8_Lung_CAAAGAAGTGGCCACT-1
AGM8_Lung_CAAAGAATCTTGAACG-1
AGM8_Lung_CAACAACCATGCGGTC-1
AGM8_Lung_CAACAACCATGTGTCA-1
AGM8_Lung_CAACAACGTGCACAAG-1
AGM8_Lung_CAACAGTAGAGCCGAT-1
AGM8_Lung_CAACAGTAGTAGACAT-1
AGM8_Lung_CAACAGTCAGGGCTTC-1
AGM8_Lung_CAACAGTTCCGCAGTG-1
AGM8_Lung_CAACCAAAGGTATCTC-1
AGM8_Lung_CAACCAATCCGAAATC-1
AGM8_Lung_CAACCTCGTATCGTAC-1
AGM8_Lung_CAACCTCGTTTATGCG-1
AGM8_Lung_CAACCTCTCTAGCAAC-1
AGM8_Lung_CAACGATAGATTGTGA-1
AGM8_Lung_CAACGATAGCACTCAT-1
AGM8_Lung_CAACGATCATAGGTTC-1
AGM8_Lung_CAACGATTCCAATGCA-1
AGM8_Lung_CAACGATTCCTACGAA-1
AGM8_Lung_CAACGGCCAGTGTGCC-1
AGM8_Lung_CAACGGCCATGTGACT-1
AGM8_Lung_CAACGGCGTGTTACTG-1
AGM8_Lung_CAACGGCGTTCGGACC-1
AGM8_Lung_CAACGGCTCCTCACCA-1
AGM8_Lung_CAACGGCTCGCCAATA-1
AGM8_Lung_CAAGACTAGCAGGCAT-1
AGM8_Lung_CAAGACTTCCTTATCA-1
AGM8_Lung_CAAGAGGAGATAGTGT-1
AGM8_Lung_CAAGCTAAGAAAGTCT-1
AGM8_Lung_CAAGCTAAGAAATCCA-1
AGM8_Lung_CAAGCTACATGATCTG-1
AGM8_Lung_CAAGCTATCATGGAGG-1
AGM8_Lung_CAAGCTATCCGATAAC-1
AGM8_Lung_CAAGCTATCGCAGAGA-1
AGM8_Lung_CAAGGGACAGCATACT-1
AGM8_Lung_CAAGGGACATAGAAAC-1
AGM8_Lung_CAAGGGATCAACCTCC-1
AGM8_Lung_CAAGGGATCAACTGGT-1
AGM8_Lung_CAATACGGTGTCACAT-1
AGM8_Lung_CAATACGTCTCATGCC-1
AGM8_Lung_CAATACGTCTTGTGCC-1
AGM8_Lung_CAATCGATCAAGATAG-1
AGM8_Lung_CAATCGATCACCTTGC-1
AGM8_Lung_CAATCGATCATCACTT-1
AGM8_Lung_CAATCGATCTTCCCGA-1
AGM8_Lung_CAATGACAGGCGTTAG-1
AGM8_Lung_CAATGACAGGGTCACA-1
AGM8_Lung_CAATGACCAAGTGTCT-1
AGM8_Lung_CAATGACCAGCAGTTT-1
AGM8_Lung_CAATGACTCCCATAGA-1
AGM8_Lung_CAATGACTCTAGAACC-1
AGM8_Lung_CAATGACTCTTGCAGA-1
AGM8_Lung_CAATTTCAGATTGACA-1
AGM8_Lung_CAATTTCAGTGCGACA-1
AGM8_Lung_CAATTTCCACCTGCAG-1
AGM8_Lung_CAATTTCCATAGCTGT-1
AGM8_Lung_CAATTTCGTCCTTGTC-1
AGM8_Lung_CACAACAAGATGCTAA-1
AGM8_Lung_CACAACAGTACTCAAC-1
AGM8_Lung_CACAACAGTATTTCTC-1
AGM8_Lung_CACAACAGTCGCACAC-1
AGM8_Lung_CACAACATCAGTCCGG-1
AGM8_Lung_CACACAACACGGATCC-1
AGM8_Lung_CACACAATCCTTGAAG-1
AGM8_Lung_CACACAATCTACCTTA-1
AGM8_Lung_CACAGATAGACGACTG-1
AGM8_Lung_CACAGATAGCGTGCTC-1
AGM8_Lung_CACAGATTCAATCTCT-1
AGM8_Lung_CACAGATTCGATACAC-1
AGM8_Lung_CACAGGCCACAAGCTT-1
AGM8_Lung_CACAGGCGTACATACC-1
AGM8_Lung_CACAGGCGTGGGCTTC-1
AGM8_Lung_CACATGAAGCATCAAA-1
AGM8_Lung_CACATGACAGGTGTGA-1
AGM8_Lung_CACCAAACATCCTTGC-1
AGM8_Lung_CACCAAATCAGTAGGG-1
AGM8_Lung_CACCAAATCCATTGGA-1
AGM8_Lung_CACCAAATCTACTGAG-1
AGM8_Lung_CACCGTTCATGTCGTA-1
AGM8_Lung_CACCGTTGTATCGGTT-1
AGM8_Lung_CACGAATCATACAGAA-1
AGM8_Lung_CACGAATCATTCTTCA-1
AGM8_Lung_CACGGGTAGCCTGCCA-1
AGM8_Lung_CACGGGTAGGCTATCT-1
AGM8_Lung_CACGTGGCAGACAATA-1
AGM8_Lung_CACGTGGGTAGCTTTG-1
AGM8_Lung_CACGTTCAGCGCCTCA-1
AGM8_Lung_CACGTTCCAATTTCTC-1
AGM8_Lung_CACGTTCGTAGGCTCC-1
AGM8_Lung_CACGTTCGTCAATGGG-1
AGM8_Lung_CACGTTCGTGGGTCAA-1
AGM8_Lung_CACGTTCGTTCTAACG-1
AGM8_Lung_CACGTTCGTTTGGAGG-1
AGM8_Lung_CACTAAGGTTGGACCC-1
AGM8_Lung_CACTGAAAGAGCCGAT-1
AGM8_Lung_CACTGAACAACTGAAA-1
AGM8_Lung_CACTGAACATGAGAAT-1
AGM8_Lung_CACTGAAGTGATTCAC-1
AGM8_Lung_CACTGAATCCGAAGGA-1
AGM8_Lung_CACTGGGAGGCATGCA-1
AGM8_Lung_CACTGTCCACAGACGA-1
AGM8_Lung_CACTGTCGTCTGTAAC-1
AGM8_Lung_CACTTCGCACAAAGCG-1
AGM8_Lung_CACTTCGCATGTGACT-1
AGM8_Lung_CACTTCGTCCGCAACG-1
AGM8_Lung_CAGAGCCCAGGTCTCG-1
AGM8_Lung_CAGATACAGCTCTATG-1
AGM8_Lung_CAGATACCACCAGTTA-1
AGM8_Lung_CAGATACGTTAACAGA-1
AGM8_Lung_CAGATACTCCTAGCGG-1
AGM8_Lung_CAGATCACAATTAGGA-1
AGM8_Lung_CAGATTGAGCGTTACT-1
AGM8_Lung_CAGATTGAGCTTAAGA-1
AGM8_Lung_CAGATTGCACAAATAG-1
AGM8_Lung_CAGATTGCAGACCGCT-1
AGM8_Lung_CAGATTGCATCGAACT-1
AGM8_Lung_CAGATTGTCCATGCAA-1
AGM8_Lung_CAGCAATGTGGATGAC-1
AGM8_Lung_CAGCACGAGGACACTG-1
AGM8_Lung_CAGCACGCAGGAGACT-1
AGM8_Lung_CAGCAGCTCTCTTCAA-1
AGM8_Lung_CAGCCAGAGGTTACAA-1
AGM8_Lung_CAGCGTGAGCATATGA-1
AGM8_Lung_CAGGGCTCAGACGATG-1
AGM8_Lung_CAGGGCTCAGCAGTGA-1
AGM8_Lung_CAGGGCTGTTCTCCAC-1
AGM8_Lung_CAGGGCTTCCAGCACG-1
AGM8_Lung_CAGTGCGGTCCTTGTC-1
AGM8_Lung_CAGTTAGAGAACTGAT-1
AGM8_Lung_CAGTTAGAGATGCTGG-1
AGM8_Lung_CAGTTAGAGGGTGGGA-1
AGM8_Lung_CAGTTAGAGTCGGCCT-1
AGM8_Lung_CAGTTAGTCTATACGG-1
AGM8_Lung_CAGTTCCAGTTTCTTC-1
AGM8_Lung_CAGTTCCCATCTTTCA-1
AGM8_Lung_CAGTTCCGTTAGGGTG-1
AGM8_Lung_CAGTTCCGTTCCTAGA-1
AGM8_Lung_CATAAGCGTACGAGTG-1
AGM8_Lung_CATAAGCGTAGTGCGA-1
AGM8_Lung_CATAAGCTCCTTCAGC-1
AGM8_Lung_CATACAGCATACCACA-1
AGM8_Lung_CATACCCGTCGTGGTC-1
AGM8_Lung_CATACCCTCAAGTAAG-1
AGM8_Lung_CATACTTGTAAGGAGA-1
AGM8_Lung_CATAGACCAATCACGT-1
AGM8_Lung_CATAGACCAGAGTAAT-1
AGM8_Lung_CATAGACGTCTTGGTA-1
AGM8_Lung_CATCCACCACTCCTTG-1
AGM8_Lung_CATCCACCATCCTATT-1
AGM8_Lung_CATCCACGTGTTAGCT-1
AGM8_Lung_CATCCCATCCTCAGGG-1
AGM8_Lung_CATCCCATCGAGCTGC-1
AGM8_Lung_CATCCGTGTGTACATC-1
AGM8_Lung_CATCGCTCACGGCGTT-1
AGM8_Lung_CATCGGGCAGGTGTGA-1
AGM8_Lung_CATCGGGTCCTGTTAT-1
AGM8_Lung_CATCGGGTCTTAGCCC-1
AGM8_Lung_CATCGGGTCTTTCCGG-1
AGM8_Lung_CATCGTCTCATGCCGG-1
AGM8_Lung_CATGAGTAGACGCAGT-1
AGM8_Lung_CATGAGTAGGCGCTTC-1
AGM8_Lung_CATGAGTCAAGAGCTG-1
AGM8_Lung_CATGAGTCATTGCTGA-1
AGM8_Lung_CATGAGTGTGAAGCTG-1
AGM8_Lung_CATGCAACATGATAGA-1
AGM8_Lung_CATGCAAGTGCAGATG-1
AGM8_Lung_CATGCAATCATTCCTA-1
AGM8_Lung_CATGCCTAGACATCAA-1
AGM8_Lung_CATGCCTGTCAGTCTA-1
AGM8_Lung_CATGCCTGTTTCCAAG-1
AGM8_Lung_CATGCGGAGCGGTAAC-1
AGM8_Lung_CATGCGGGTTATAGAG-1
AGM8_Lung_CATGCGGGTTCGTAAC-1
AGM8_Lung_CATGCGGTCTAGGAAA-1
AGM8_Lung_CATGCTCAGGAACTAT-1
AGM8_Lung_CATGCTCCACACCTGG-1
AGM8_Lung_CATGCTCCACGACGAA-1
AGM8_Lung_CATGCTCGTAGCGTCC-1
AGM8_Lung_CATGGATCAAATCGGG-1
AGM8_Lung_CATGGATCAACTGTGT-1
AGM8_Lung_CATGGATCACAACATC-1
AGM8_Lung_CATGGATCACGAGGAT-1
AGM8_Lung_CATGGATGTTCCCAAA-1
AGM8_Lung_CATGGTACACATCCCT-1
AGM8_Lung_CATGGTATCCGATAAC-1
AGM8_Lung_CATTCATTCACTGTTT-1
AGM8_Lung_CATTCCGAGAAACTGT-1
AGM8_Lung_CATTCCGAGAGAGCGG-1
AGM8_Lung_CATTCCGAGGCTCACC-1
AGM8_Lung_CATTCCGAGTAAACTG-1
AGM8_Lung_CATTCCGAGTTAGTGA-1
AGM8_Lung_CATTCTAAGGGATCAC-1
AGM8_Lung_CATTCTACACCCAAGC-1
AGM8_Lung_CATTCTACACCTGAAT-1
AGM8_Lung_CATTCTAGTACTGTTG-1
AGM8_Lung_CATTGCCAGGTCATAA-1
AGM8_Lung_CATTGCCCATAGTCAC-1
AGM8_Lung_CATTGTTGTATGATCC-1
AGM8_Lung_CATTGTTGTGTTCGAT-1
AGM8_Lung_CATTGTTGTTTCGCTC-1
AGM8_Lung_CATTTCAAGCACCCAC-1
AGM8_Lung_CATTTCAAGCGCATCC-1
AGM8_Lung_CATTTCAAGCTCCACG-1
AGM8_Lung_CATTTCACACAGCGCT-1
AGM8_Lung_CATTTCAGTTGCTTGA-1
AGM8_Lung_CATTTCAGTTGTCCCT-1
AGM8_Lung_CATTTCATCCTAACAG-1
AGM8_Lung_CCAAGCGAGGGCGAAG-1
AGM8_Lung_CCAATGAAGCTAGATA-1
AGM8_Lung_CCAATGACAGACACCC-1
AGM8_Lung_CCAATGAGTATCGTGT-1
AGM8_Lung_CCAATGATCGAACCAT-1
AGM8_Lung_CCAATGATCTTCACGC-1
AGM8_Lung_CCAATTTTCACAAGGG-1
AGM8_Lung_CCAATTTTCCACCTCA-1
AGM8_Lung_CCAATTTTCCTACTGC-1
AGM8_Lung_CCACAAAAGCAACTTC-1
AGM8_Lung_CCACAAAAGTTGCATC-1
AGM8_Lung_CCACACTAGAGTCAAT-1
AGM8_Lung_CCACACTAGGATACGC-1
AGM8_Lung_CCACACTAGTCCCTAA-1
AGM8_Lung_CCACACTCACTATCGA-1
AGM8_Lung_CCACACTCAGGCTTGC-1
AGM8_Lung_CCACACTTCACTGCTC-1
AGM8_Lung_CCACCATAGCGGTAAC-1
AGM8_Lung_CCACCATAGGCGATAC-1
AGM8_Lung_CCACCATAGTATAGGT-1
AGM8_Lung_CCACCATGTCACTTCC-1
AGM8_Lung_CCACCATGTCTTGGTA-1
AGM8_Lung_CCACGAGAGCTAGAAT-1
AGM8_Lung_CCACGAGAGGTAAACT-1
AGM8_Lung_CCACGAGTCATTCATC-1
AGM8_Lung_CCACGTTTCCTATTGT-1
AGM8_Lung_CCACTTGAGCACTTTG-1
AGM8_Lung_CCACTTGAGCATGTTC-1
AGM8_Lung_CCACTTGAGGTGCATG-1
AGM8_Lung_CCATAAGCATGACAAA-1
AGM8_Lung_CCATAAGCATTGAAAG-1
AGM8_Lung_CCATAAGGTGACTAAA-1
AGM8_Lung_CCATCACAGTATTCCG-1
AGM8_Lung_CCATCACGTGCTCTCT-1
AGM8_Lung_CCATCACTCCCATACC-1
AGM8_Lung_CCATCACTCCTGTTGC-1
AGM8_Lung_CCCAACTCAGCAGTTT-1
AGM8_Lung_CCCATTGTCTTCGACC-1
AGM8_Lung_CCCGAAGCAGCCTTCT-1
AGM8_Lung_CCCGAAGGTCTTGGTA-1
AGM8_Lung_CCCGAAGGTTCTTGCC-1
AGM8_Lung_CCCGAAGTCGGAGATG-1
AGM8_Lung_CCCGAAGTCGTAATGC-1
AGM8_Lung_CCCGGAATCAGCATTG-1
AGM8_Lung_CCCTAACAGCTGAGTG-1
AGM8_Lung_CCCTAACTCAAATAGG-1
AGM8_Lung_CCCTAACTCCCAGTGG-1
AGM8_Lung_CCCTCAAAGTCTAACC-1
AGM8_Lung_CCCTCAACATCCGGCA-1
AGM8_Lung_CCCTCTCCAACCGCTG-1
AGM8_Lung_CCCTCTCCACAAGCTT-1
AGM8_Lung_CCCTCTCGTACCAATC-1
AGM8_Lung_CCCTCTCTCAAGCTTG-1
AGM8_Lung_CCCTCTCTCTGGGCGT-1
AGM8_Lung_CCCTCTCTCTTCCTAA-1
AGM8_Lung_CCCTGATAGCAATAAC-1
AGM8_Lung_CCCTGATCACGTAACT-1
AGM8_Lung_CCCTGATTCAGTCACA-1
AGM8_Lung_CCCTTAGAGAATACAC-1
AGM8_Lung_CCGATGGTCTCATTAC-1
AGM8_Lung_CCGGACAAGAGAGAAC-1
AGM8_Lung_CCGGACAAGCACCTGC-1
AGM8_Lung_CCGGACAAGGTTCATC-1
AGM8_Lung_CCGGACACATTAGGCT-1
AGM8_Lung_CCGGACAGTATACGGG-1
AGM8_Lung_CCGGGTAAGCCATTGT-1
AGM8_Lung_CCGGGTACATTCACCC-1
AGM8_Lung_CCGGGTACATTCGATG-1
AGM8_Lung_CCGGGTACATTGCCGG-1
AGM8_Lung_CCGGTGAAGGATTCCT-1
AGM8_Lung_CCGGTGACACCTAAAC-1
AGM8_Lung_CCGTAGGCAATACGCT-1
AGM8_Lung_CCGTAGGGTGTCATCA-1
AGM8_Lung_CCGTAGGTCAGACCTA-1
AGM8_Lung_CCGTGAGCATAGAAAC-1
AGM8_Lung_CCGTTCAGTCCCTGAG-1
AGM8_Lung_CCGTTCATCTTACTGT-1
AGM8_Lung_CCGTTCATCTTGATTC-1
AGM8_Lung_CCTAACCAGCCTCTGG-1
AGM8_Lung_CCTAACCAGGTATTGA-1
AGM8_Lung_CCTACGTGTATACCTG-1
AGM8_Lung_CCTACGTTCGCTACAA-1
AGM8_Lung_CCTATCGAGAATTTGG-1
AGM8_Lung_CCTATCGGTATGACAA-1
AGM8_Lung_CCTATCGGTCACTCGG-1
AGM8_Lung_CCTATCGGTCCTCCTA-1
AGM8_Lung_CCTCAACCAGCCGTTG-1
AGM8_Lung_CCTCAACCATCTCCCA-1
AGM8_Lung_CCTCACAAGGCTCACC-1
AGM8_Lung_CCTCACATCCACCTCA-1
AGM8_Lung_CCTCAGTAGAATCCCT-1
AGM8_Lung_CCTCAGTCAGTTTGGT-1
AGM8_Lung_CCTCATGCATGGCTAT-1
AGM8_Lung_CCTCATGGTTCGAAGG-1
AGM8_Lung_CCTCATGTCAGAGTTC-1
AGM8_Lung_CCTCCAACAGCGTTTA-1
AGM8_Lung_CCTCCAATCGCAGATT-1
AGM8_Lung_CCTCCAATCGCGGACT-1
AGM8_Lung_CCTCCTCAGGGTGGGA-1
AGM8_Lung_CCTCCTCTCCTCTAGC-1
AGM8_Lung_CCTCTAGAGTAGTCAA-1
AGM8_Lung_CCTCTAGTCAAATGCC-1
AGM8_Lung_CCTCTCCAGCGCATCC-1
AGM8_Lung_CCTCTCCAGGCGACAT-1
AGM8_Lung_CCTGCATAGACGGTCA-1
AGM8_Lung_CCTGCATGTCTCCTGT-1
AGM8_Lung_CCTGCATTCGTAGGGA-1
AGM8_Lung_CCTGTTGTCACGAACT-1
AGM8_Lung_CCTGTTGTCTTACACT-1
AGM8_Lung_CCTTCAGCACGCTGTG-1
AGM8_Lung_CCTTCAGGTAGGACTG-1
AGM8_Lung_CCTTCAGTCCTACAAG-1
AGM8_Lung_CCTTCAGTCGCAATGT-1
AGM8_Lung_CCTTGTGCAATCCTAG-1
AGM8_Lung_CCTTGTGGTTCAGTAC-1
AGM8_Lung_CCTTTGGGTCCTCATC-1
AGM8_Lung_CGACAGCGTAGAATGT-1
AGM8_Lung_CGAGGAACATCCCGTT-1
AGM8_Lung_CGAGGAAGTGGGTTGA-1
AGM8_Lung_CGAGTGCAGTAGCAAT-1
AGM8_Lung_CGAGTTATCATACAGC-1
AGM8_Lung_CGATGCGCACTGAGTT-1
AGM8_Lung_CGATGCGCAGAACTAA-1
AGM8_Lung_CGATGCGGTTGGACTT-1
AGM8_Lung_CGATGCGTCACATACG-1
AGM8_Lung_CGATGGCGTACCAGAG-1
AGM8_Lung_CGATGGCGTTATCTGG-1
AGM8_Lung_CGCAGGTGTGGCCACT-1
AGM8_Lung_CGCATGGAGGGATCTG-1
AGM8_Lung_CGCCAGAAGAATTGTG-1
AGM8_Lung_CGCCAGAAGGGTAGCT-1
AGM8_Lung_CGCCAGAGTTGTGGAG-1
AGM8_Lung_CGCCAGATCCTATTTG-1
AGM8_Lung_CGCCATTCAATCGAAA-1
AGM8_Lung_CGCCATTGTCTCAGGC-1
AGM8_Lung_CGCCATTGTGTAAATG-1
AGM8_Lung_CGCGTGATCAGCGCAC-1
AGM8_Lung_CGGAACCCAGGAAGTC-1
AGM8_Lung_CGGAATTAGTATCCTG-1
AGM8_Lung_CGGAATTGTCTGTCAA-1
AGM8_Lung_CGGACACAGTTATGGA-1
AGM8_Lung_CGGACACCATGCCGCA-1
AGM8_Lung_CGGACACTCAAAGGAT-1
AGM8_Lung_CGGGACTGTTTCCCAC-1
AGM8_Lung_CGGGCATAGGCCTGAA-1
AGM8_Lung_CGGGCATTCGACACCG-1
AGM8_Lung_CGGGTCAAGCCTGAAG-1
AGM8_Lung_CGGGTGTAGATGAACT-1
AGM8_Lung_CGGGTGTCACGAGGAT-1
AGM8_Lung_CGGGTGTCAGCACACC-1
AGM8_Lung_CGGTCAGCAAGCCTGC-1
AGM8_Lung_CGGTCAGCACGGCACT-1
AGM8_Lung_CGTAAGTAGCTATCTG-1
AGM8_Lung_CGTAATGAGTGAGTGC-1
AGM8_Lung_CGTCCATCAAGTAGTA-1
AGM8_Lung_CGTCCATCATGACCCG-1
AGM8_Lung_CGTCCATGTCACTCTC-1
AGM8_Lung_CGTGAATGTAACACCT-1
AGM8_Lung_CGTGATAGTGAACGGT-1
AGM8_Lung_CGTGCTTGTCCTCATC-1
AGM8_Lung_CGTGTCTCATGAGGGT-1
AGM8_Lung_CGTTAGACAGGGAATC-1
AGM8_Lung_CGTTAGAGTTCTAAGC-1
AGM8_Lung_CGTTAGAGTTGCCATA-1
AGM8_Lung_CGTTAGATCGCAGTTA-1
AGM8_Lung_CGTTCTGTCAGACCGC-1
AGM8_Lung_CGTTCTGTCTGTGCAA-1
AGM8_Lung_CGTTGGGTCACCTTGC-1
AGM8_Lung_CTAACCCAGTGAGTTA-1
AGM8_Lung_CTAACCCCAGTCCCGA-1
AGM8_Lung_CTAACCCGTATACAGA-1
AGM8_Lung_CTAACCCTCGAACGGA-1
AGM8_Lung_CTAACCCTCGAGAGAC-1
AGM8_Lung_CTAACTTGTACATACC-1
AGM8_Lung_CTAACTTTCCGTAGGC-1
AGM8_Lung_CTAAGTGAGGGAGTTC-1
AGM8_Lung_CTACAGAAGAAAGTCT-1
AGM8_Lung_CTACAGAAGGCCTTCG-1
AGM8_Lung_CTACAGACACGTACAT-1
AGM8_Lung_CTACAGAGTTCTTGTT-1
AGM8_Lung_CTACATTAGTATGCAA-1
AGM8_Lung_CTACATTGTGAAGCTG-1
AGM8_Lung_CTACCCAAGAGGTTTA-1
AGM8_Lung_CTACCTGCAACAACAA-1
AGM8_Lung_CTACCTGCACGCGTCA-1
AGM8_Lung_CTACCTGGTCACCACG-1
AGM8_Lung_CTACCTGGTGTTAGCT-1
AGM8_Lung_CTACCTGTCACCTCAC-1
AGM8_Lung_CTACGGGAGGAACTCG-1
AGM8_Lung_CTACGGGCAAGAGTAT-1
AGM8_Lung_CTACGGGCATTGGATC-1
AGM8_Lung_CTACTATCATGGATCT-1
AGM8_Lung_CTACTATTCCATAAGC-1
AGM8_Lung_CTACTATTCGTCCTCA-1
AGM8_Lung_CTACTATTCTACCAGA-1
AGM8_Lung_CTACTATTCTTCCAGC-1
AGM8_Lung_CTAGACAAGCAAGGAA-1
AGM8_Lung_CTAGACATCACTGTTT-1
AGM8_Lung_CTAGACATCTTGGTCC-1
AGM8_Lung_CTAGGTACATGTGGCC-1
AGM8_Lung_CTAGGTAGTCCAACGC-1
AGM8_Lung_CTAGGTAGTGGACTAG-1
AGM8_Lung_CTAGGTATCGCTTGAA-1
AGM8_Lung_CTATAGGTCGGTGAAG-1
AGM8_Lung_CTATCCGAGACTTAAG-1
AGM8_Lung_CTATCCGCACGACTAT-1
AGM8_Lung_CTATCTAAGAGTCAGC-1
AGM8_Lung_CTATCTATCTGTGCTC-1
AGM8_Lung_CTCAACCAGGCTTAAA-1
AGM8_Lung_CTCAACCAGTGGTTCT-1
AGM8_Lung_CTCAATTAGGTGGCTA-1
AGM8_Lung_CTCAATTCACAAATAG-1
AGM8_Lung_CTCAATTCACGTGAGA-1
AGM8_Lung_CTCAATTGTCCGCAGT-1
AGM8_Lung_CTCACTGAGCAGATAT-1
AGM8_Lung_CTCACTGAGGCACAAC-1
AGM8_Lung_CTCACTGCACGGGCTT-1
AGM8_Lung_CTCACTGCAGTACTAC-1
AGM8_Lung_CTCACTGTCATTCACT-1
AGM8_Lung_CTCAGAAAGACGCATG-1
AGM8_Lung_CTCAGAACAGGCATGA-1
AGM8_Lung_CTCAGAAGTCGTGATT-1
AGM8_Lung_CTCAGTCAGTGCTCAT-1
AGM8_Lung_CTCAGTCCACGGTGCT-1
AGM8_Lung_CTCAGTCGTGATTCAC-1
AGM8_Lung_CTCAGTCTCGGCTATA-1
AGM8_Lung_CTCATCGGTATAGGAT-1
AGM8_Lung_CTCATGCCACCGTGGT-1
AGM8_Lung_CTCATGCCAGTCAACT-1
AGM8_Lung_CTCATGCGTACAACGG-1
AGM8_Lung_CTCATGCTCCAGCTCT-1
AGM8_Lung_CTCATTAGTAACAGTA-1
AGM8_Lung_CTCCAACAGTCATCCA-1
AGM8_Lung_CTCCAACCAAGGCCTC-1
AGM8_Lung_CTCCAACTCCAGTTCC-1
AGM8_Lung_CTCCACACATGTGGTT-1
AGM8_Lung_CTCCACAGTCTTCTAT-1
AGM8_Lung_CTCCATGAGCGTGTCC-1
AGM8_Lung_CTCCATGGTGCAGGAT-1
AGM8_Lung_CTCCCAAAGGTCCCGT-1
AGM8_Lung_CTCCCAAAGTGGGAAA-1
AGM8_Lung_CTCCCAACAATTGCCA-1
AGM8_Lung_CTCCCAACATGAATCC-1
AGM8_Lung_CTCCCAATCTCATGGA-1
AGM8_Lung_CTCCCTCAGCGCCCAT-1
AGM8_Lung_CTCCCTCCACAGAGCA-1
AGM8_Lung_CTCCCTCCAGCTGGTC-1
AGM8_Lung_CTCCCTCGTATAGGGC-1
AGM8_Lung_CTCCCTCTCATGCGGC-1
AGM8_Lung_CTCCGATTCACTGCTC-1
AGM8_Lung_CTCCGATTCATATGGC-1
AGM8_Lung_CTCCTCCGTATCCCAA-1
AGM8_Lung_CTCCTCCGTTATCCAG-1
AGM8_Lung_CTCCTCCTCAACCGAT-1
AGM8_Lung_CTCCTCCTCACCTTAT-1
AGM8_Lung_CTCCTTTAGGCTAACG-1
AGM8_Lung_CTCCTTTGTAAGAACT-1
AGM8_Lung_CTCCTTTGTGGCTTGC-1
AGM8_Lung_CTCCTTTGTTCCCACT-1
AGM8_Lung_CTCCTTTTCACTCTTA-1
AGM8_Lung_CTCCTTTTCCTTGACC-1
AGM8_Lung_CTCCTTTTCTTTGCAT-1
AGM8_Lung_CTCGAGGCACCTAAAC-1
AGM8_Lung_CTCGAGGTCTGCTTAT-1
AGM8_Lung_CTCTCAGGTCCATCTC-1
AGM8_Lung_CTCTCAGGTGCCAAGA-1
AGM8_Lung_CTCTCAGTCACTGCTC-1
AGM8_Lung_CTCTCGACAGGGTTGA-1
AGM8_Lung_CTCTCGACATAGAAAC-1
AGM8_Lung_CTCTCGATCATAAGGA-1
AGM8_Lung_CTCTCGATCATCGCTC-1
AGM8_Lung_CTCTCGATCGCAGATT-1
AGM8_Lung_CTCTGGTAGCCGCTTG-1
AGM8_Lung_CTCTGGTAGCGCCTAC-1
AGM8_Lung_CTCTGGTGTCATAAAG-1
AGM8_Lung_CTCTGGTTCTGAGAAA-1
AGM8_Lung_CTGAATGCAACGTTAC-1
AGM8_Lung_CTGAATGCAAGTGACG-1
AGM8_Lung_CTGAATGGTACGATTC-1
AGM8_Lung_CTGAATGTCCTCACCA-1
AGM8_Lung_CTGAGGCCAAGGCAAC-1
AGM8_Lung_CTGAGGCTCCTTATGT-1
AGM8_Lung_CTGATCCAGCTAAATG-1
AGM8_Lung_CTGATCCCAAGCTCTA-1
AGM8_Lung_CTGATCCGTAGACAAT-1
AGM8_Lung_CTGATCCGTCGCATGC-1
AGM8_Lung_CTGATCCTCACGTCCT-1
AGM8_Lung_CTGATCCTCAGCATTG-1
AGM8_Lung_CTGATCCTCGTTAGTG-1
AGM8_Lung_CTGATCCTCTCCTGTG-1
AGM8_Lung_CTGATCCTCTTGTTAC-1
AGM8_Lung_CTGCAGGGTGTTAAAG-1
AGM8_Lung_CTGCATCAGACGGTCA-1
AGM8_Lung_CTGCATCCAAGTATCC-1
AGM8_Lung_CTGCCATAGACCCTTA-1
AGM8_Lung_CTGCCATAGACTAAGT-1
AGM8_Lung_CTGCCATGTTCCTTGC-1
AGM8_Lung_CTGCCATTCCTCAGAA-1
AGM8_Lung_CTGCCTAAGCGACATG-1
AGM8_Lung_CTGCCTACAAAGAGTT-1
AGM8_Lung_CTGCCTACAGGCTCTG-1
AGM8_Lung_CTGCTCATCCACTTCG-1
AGM8_Lung_CTGGACGCAGATCCAT-1
AGM8_Lung_CTGGACGTCATTTGCT-1
AGM8_Lung_CTGGACGTCGGAGCAA-1
AGM8_Lung_CTGGCAGTCTAATTCC-1
AGM8_Lung_CTGGTCTAGCCTCATA-1
AGM8_Lung_CTGGTCTCATTATGCG-1
AGM8_Lung_CTGGTCTGTCGTATTG-1
AGM8_Lung_CTGGTCTGTGTTACAC-1
AGM8_Lung_CTGTACCAGGTCACAG-1
AGM8_Lung_CTGTACCGTACGGGAT-1
AGM8_Lung_CTGTAGAAGCCTTCTC-1
AGM8_Lung_CTGTAGATCGAAGCCC-1
AGM8_Lung_CTGTATTGTTTCGATG-1
AGM8_Lung_CTGTCGTAGTTACTCG-1
AGM8_Lung_CTGTCGTCACCGCTGA-1
AGM8_Lung_CTGTGAACAGCCCACA-1
AGM8_Lung_CTGTGGGCAAAGGGCT-1
AGM8_Lung_CTGTGGGCAACAAAGT-1
AGM8_Lung_CTGTGGGCAACAACAA-1
AGM8_Lung_CTGTGGGTCTTCTTCC-1
AGM8_Lung_CTTACCGAGGCTCCCA-1
AGM8_Lung_CTTACCGTCTGAGTCA-1
AGM8_Lung_CTTAGGAAGACTGGGT-1
AGM8_Lung_CTTAGGAGTCTCTCAC-1
AGM8_Lung_CTTAGGAGTCTGGTTA-1
AGM8_Lung_CTTCAATTCTTCGGTC-1
AGM8_Lung_CTTCCGAAGATTCGCT-1
AGM8_Lung_CTTCCGACACCCGTAG-1
AGM8_Lung_CTTCCGAGTTCTCCCA-1
AGM8_Lung_CTTCCGATCCGTGTCT-1
AGM8_Lung_CTTCCGATCCTTGACC-1
AGM8_Lung_CTTCCTTAGGTCACAG-1
AGM8_Lung_CTTCCTTTCATCACAG-1
AGM8_Lung_CTTCGGTTCGACGATT-1
AGM8_Lung_CTTCTAAAGCGATTCT-1
AGM8_Lung_CTTCTAAAGCGTTACT-1
AGM8_Lung_CTTCTCTAGTATTGCC-1
AGM8_Lung_CTTCTCTGTCGAAGCA-1
AGM8_Lung_CTTCTCTGTGTCTTGA-1
AGM8_Lung_CTTCTCTTCTTCGGTC-1
AGM8_Lung_CTTGAGAAGGTCCCGT-1
AGM8_Lung_CTTGAGAGTACCCGAC-1
AGM8_Lung_CTTGATTCATGACTTG-1
AGM8_Lung_CTTTCAAAGTCGTCTA-1
AGM8_Lung_CTTTCAATCAGTAGGG-1
AGM8_Lung_CTTTCGGTCGTTCTAT-1
AGM8_Lung_GAACACTGTAATGTGA-1
AGM8_Lung_GAACACTTCTTGGGCG-1
AGM8_Lung_GAACGTTAGGTCCAGA-1
AGM8_Lung_GAACGTTTCACTTCTA-1
AGM8_Lung_GAACGTTTCCCTTTGG-1
AGM8_Lung_GAACTGTAGACGACTG-1
AGM8_Lung_GAACTGTAGTGGTCAG-1
AGM8_Lung_GAACTGTCAGCCTACG-1
AGM8_Lung_GAACTGTGTAATGTGA-1
AGM8_Lung_GAAGCCCCAACTAGAA-1
AGM8_Lung_GAAGCCCCAGAGAATT-1
AGM8_Lung_GAAGCCCTCCCTCATG-1
AGM8_Lung_GAAGCGAAGACCAAAT-1
AGM8_Lung_GAAGGACCAAGTAGTA-1
AGM8_Lung_GAAGGACCAGGCGATA-1
AGM8_Lung_GAAGGACGTACCTTCC-1
AGM8_Lung_GAAGGGTTCGGTCAGC-1
AGM8_Lung_GAAGTAAAGCCTGAGA-1
AGM8_Lung_GAAGTAAGTAAGCAAT-1
AGM8_Lung_GAATAGACACATAGCT-1
AGM8_Lung_GAATAGACACGCACCA-1
AGM8_Lung_GAATCACAGCCAAGGT-1
AGM8_Lung_GAATCACAGTACAGCG-1
AGM8_Lung_GAATCACCAGAACTTC-1
AGM8_Lung_GAATCACGTAGCCAGA-1
AGM8_Lung_GAATCGTCACCAACAT-1
AGM8_Lung_GACACGCAGTATGATG-1
AGM8_Lung_GACACGCTCAGACCGC-1
AGM8_Lung_GACACGCTCGAAGCCC-1
AGM8_Lung_GACACGCTCTACCACC-1
AGM8_Lung_GACAGCCGTTAGGCCC-1
AGM8_Lung_GACATCAAGTGCACTT-1
AGM8_Lung_GACATCAAGTGCAGCA-1
AGM8_Lung_GACCAATGTAGCGCCT-1
AGM8_Lung_GACCCAGAGTGGTTAA-1
AGM8_Lung_GACCCTTCACCTGTCT-1
AGM8_Lung_GACCCTTCACTTCAAG-1
AGM8_Lung_GACCCTTTCGCCACTT-1
AGM8_Lung_GACCGTGAGATGCTGG-1
AGM8_Lung_GACCGTGCATATGAAG-1
AGM8_Lung_GACCGTGTCTTTGGAG-1
AGM8_Lung_GACCTTCAGCAAACAT-1
AGM8_Lung_GACCTTCAGGACTATA-1
AGM8_Lung_GACCTTCGTTCCAAAC-1
AGM8_Lung_GACCTTCGTTTGGCTA-1
AGM8_Lung_GACGCTGGTAACGTTC-1
AGM8_Lung_GACGCTGGTCAGCGTC-1
AGM8_Lung_GACGCTGTCCCTCTCC-1
AGM8_Lung_GACGTTAGTGCCAAGA-1
AGM8_Lung_GACTATGAGTCACTCA-1
AGM8_Lung_GACTATGTCTGAACGT-1
AGM8_Lung_GACTCAAAGCGATGCA-1
AGM8_Lung_GACTCTCAGCCTTGAT-1
AGM8_Lung_GACTCTCAGCTGGCCT-1
AGM8_Lung_GACTCTCAGTACAGCG-1
AGM8_Lung_GACTCTCGTTCGGTAT-1
AGM8_Lung_GACTCTCGTTTCACAG-1
AGM8_Lung_GACTCTCTCATTCACT-1
AGM8_Lung_GACTCTCTCCCGAGAC-1
AGM8_Lung_GACTCTCTCTAGCCAA-1
AGM8_Lung_GACTGATAGCCGATCC-1
AGM8_Lung_GACTGATGTCACTTCC-1
AGM8_Lung_GACTGATTCGCTTTAT-1
AGM8_Lung_GACTTCCTCGACCATA-1
AGM8_Lung_GACTTCCTCGGTAGGA-1
AGM8_Lung_GAGAAATCAGCAATTC-1
AGM8_Lung_GAGACCCTCGGTGCAC-1
AGM8_Lung_GAGACCCTCTTGGCTC-1
AGM8_Lung_GAGACTTCATTAAAGG-1
AGM8_Lung_GAGAGGTCAATATCCG-1
AGM8_Lung_GAGAGGTTCTGATGGT-1
AGM8_Lung_GAGATGGCAGGGATAC-1
AGM8_Lung_GAGATGGTCTCCACTG-1
AGM8_Lung_GAGCCTGAGAGTCTTC-1
AGM8_Lung_GAGCCTGAGTCAACAA-1
AGM8_Lung_GAGCCTGCAGGTATGG-1
AGM8_Lung_GAGCTGCCAGATCCAT-1
AGM8_Lung_GAGCTGCGTTCGCGTG-1
AGM8_Lung_GAGCTGCTCCTAAGTG-1
AGM8_Lung_GAGGCAACAAGGGCAT-1
AGM8_Lung_GAGGCAACATATGGCT-1
AGM8_Lung_GAGGCAATCCGGACTG-1
AGM8_Lung_GAGGCCTGTACGACTT-1
AGM8_Lung_GAGGGATCAGCGCTTG-1
AGM8_Lung_GAGGGTAAGCACTGGA-1
AGM8_Lung_GAGGGTATCTCGGTCT-1
AGM8_Lung_GAGTCATCACTAACGT-1
AGM8_Lung_GAGTCATTCCACCTCA-1
AGM8_Lung_GAGTCATTCCGTAATG-1
AGM8_Lung_GAGTCATTCGGTCAGC-1
AGM8_Lung_GAGTCTAAGGTGCTGA-1
AGM8_Lung_GAGTGAGGTGAGATAT-1
AGM8_Lung_GAGTGTTAGATTCGCT-1
AGM8_Lung_GAGTGTTCACATCCCT-1
AGM8_Lung_GAGTTACCACTCTGCT-1
AGM8_Lung_GAGTTGTGTACTTCCC-1
AGM8_Lung_GAGTTTGAGAAACCAT-1
AGM8_Lung_GAGTTTGCATCCTATT-1
AGM8_Lung_GATAGCTCATAGATGA-1
AGM8_Lung_GATAGCTCATCCTTGC-1
AGM8_Lung_GATAGCTTCATGGGAG-1
AGM8_Lung_GATAGCTTCTAGTACG-1
AGM8_Lung_GATCACACAGCTGGTC-1
AGM8_Lung_GATCACAGTGCATGTT-1
AGM8_Lung_GATCACATCGTCTACC-1
AGM8_Lung_GATCAGTGTTGGTGTT-1
AGM8_Lung_GATCAGTTCTGACCCT-1
AGM8_Lung_GATCATGAGTGGTTCT-1
AGM8_Lung_GATCATGGTAATCAAG-1
AGM8_Lung_GATCATGTCAAACGTC-1
AGM8_Lung_GATCATGTCCCACAGG-1
AGM8_Lung_GATCCCTAGACTCATC-1
AGM8_Lung_GATCCCTAGTCGAAGC-1
AGM8_Lung_GATCCCTTCCTCACTG-1
AGM8_Lung_GATCCCTTCCTTGAAG-1
AGM8_Lung_GATCGTACACAAATGA-1
AGM8_Lung_GATCGTAGTCAACCTA-1
AGM8_Lung_GATCGTATCTACGGTA-1
AGM8_Lung_GATGACTAGGGCATGT-1
AGM8_Lung_GATGACTCAGTAACAA-1
AGM8_Lung_GATGACTGTAGTGATA-1
AGM8_Lung_GATGAGGCACTCCTGT-1
AGM8_Lung_GATGATCAGCAAGGAA-1
AGM8_Lung_GATGATCAGTTTCGGT-1
AGM8_Lung_GATGATCCAAATACGA-1
AGM8_Lung_GATGATCCATCTTAGG-1
AGM8_Lung_GATGATCTCATTGTTC-1
AGM8_Lung_GATGCTAAGAAATTGC-1
AGM8_Lung_GATGCTAAGCATACTC-1
AGM8_Lung_GATGCTACATCTATCT-1
AGM8_Lung_GATGCTAGTGACAGCA-1
AGM8_Lung_GATGCTATCACTTTGT-1
AGM8_Lung_GATGGAGCACCGTACG-1
AGM8_Lung_GATGGAGGTCAACACT-1
AGM8_Lung_GATGTTGTCAAGTCGT-1
AGM8_Lung_GATTCGACACCTGTCT-1
AGM8_Lung_GATTCGAGTTGATCGT-1
AGM8_Lung_GATTCTTCACTCCACT-1
AGM8_Lung_GATTCTTGTGCTTATG-1
AGM8_Lung_GATTCTTGTTCGGCCA-1
AGM8_Lung_GATTGGTAGCAACAAT-1
AGM8_Lung_GATTGGTAGCTCCATA-1
AGM8_Lung_GATTGGTCACGCCAGT-1
AGM8_Lung_GATTGGTGTACGATTC-1
AGM8_Lung_GATTGGTTCACCACAA-1
AGM8_Lung_GATTTCTGTAATGCTC-1
AGM8_Lung_GATTTCTTCAACTCTT-1
AGM8_Lung_GATTTCTTCGGCGATC-1
AGM8_Lung_GCAACATAGGTACAGC-1
AGM8_Lung_GCAACATCAAGGGTCA-1
AGM8_Lung_GCAACCGCACCTAAAC-1
AGM8_Lung_GCAACCGTCATAGCAC-1
AGM8_Lung_GCAACCGTCCCTTGGT-1
AGM8_Lung_GCACATATCATCCTAT-1
AGM8_Lung_GCACGGTGTAGGCAGT-1
AGM8_Lung_GCACGTGCAAATGCGG-1
AGM8_Lung_GCACGTGCACTCCGGA-1
AGM8_Lung_GCACGTGGTCTGTCCT-1
AGM8_Lung_GCACTAACATGACCCG-1
AGM8_Lung_GCACTAATCCTCTCGA-1
AGM8_Lung_GCACTAATCGTTAGAC-1
AGM8_Lung_GCACTAATCTGTACAG-1
AGM8_Lung_GCAGCCACAAACGAGC-1
AGM8_Lung_GCAGCCACACGCACCA-1
AGM8_Lung_GCAGCCACATGCGGTC-1
AGM8_Lung_GCAGCTGGTCGTGGTC-1
AGM8_Lung_GCAGCTGGTCTGCCTT-1
AGM8_Lung_GCAGGCTAGACATAGT-1
AGM8_Lung_GCAGGCTAGGTCCAGA-1
AGM8_Lung_GCAGGCTGTTTACCAG-1
AGM8_Lung_GCAGGCTTCCAACCGG-1
AGM8_Lung_GCAGTTACATTAAGCC-1
AGM8_Lung_GCAGTTAGTCCTCCTA-1
AGM8_Lung_GCAGTTATCCCGAGAC-1
AGM8_Lung_GCATCGGCATGGGCAA-1
AGM8_Lung_GCATCTCAGGAAGAAC-1
AGM8_Lung_GCATCTCGTTCATCGA-1
AGM8_Lung_GCATGATCAGACGCTC-1
AGM8_Lung_GCATTAGCAAATTGGA-1
AGM8_Lung_GCATTAGTCACGGACC-1
AGM8_Lung_GCATTAGTCCTCAGGG-1
AGM8_Lung_GCATTAGTCGCATAGT-1
AGM8_Lung_GCCAACGCATGAATAG-1
AGM8_Lung_GCCAACGGTACGATTC-1
AGM8_Lung_GCCAGCAGTAGGGTAC-1
AGM8_Lung_GCCAGCAGTGTCATTG-1
AGM8_Lung_GCCAGTGAGAATAACC-1
AGM8_Lung_GCCAGTGCACATTCTT-1
AGM8_Lung_GCCAGTGTCGTTCTAT-1
AGM8_Lung_GCCATGGGTCACTCAA-1
AGM8_Lung_GCCATGGGTCCTCAGG-1
AGM8_Lung_GCCATGGGTTAATCGC-1
AGM8_Lung_GCCATGGTCCTTGACC-1
AGM8_Lung_GCCATTCCAGTGGCTC-1
AGM8_Lung_GCCCAGACAGGACGAT-1
AGM8_Lung_GCCCGAAAGTGCACTT-1
AGM8_Lung_GCCGATGAGGCTCACC-1
AGM8_Lung_GCCGATGAGTCCGCGT-1
AGM8_Lung_GCCGATGTCTAGTGAC-1
AGM8_Lung_GCCGTGAAGCAGGCAT-1
AGM8_Lung_GCCGTGACAAAGCTAA-1
AGM8_Lung_GCCGTGACAAGGCCTC-1
AGM8_Lung_GCCGTGACATCCGGCA-1
AGM8_Lung_GCCGTGAGTCTACACA-1
AGM8_Lung_GCCTGTTAGGAATTAC-1
AGM8_Lung_GCCTGTTGTCAACATC-1
AGM8_Lung_GCGAGAAAGGGTACGT-1
AGM8_Lung_GCGAGAACACTTTAGG-1
AGM8_Lung_GCGAGAAGTCGGTACC-1
AGM8_Lung_GCGAGAAGTTCAACGT-1
AGM8_Lung_GCGATCGAGCAATAAC-1
AGM8_Lung_GCGATCGAGTATCTGC-1
AGM8_Lung_GCGATCGGTATCTCTT-1
AGM8_Lung_GCGGAAAAGACCGTTT-1
AGM8_Lung_GCGGAAAAGCAGCCCT-1
AGM8_Lung_GCGGAAACAAACTAGA-1
AGM8_Lung_GCGGAAACAGAAACCG-1
AGM8_Lung_GCGGAAACAGATCCAT-1
AGM8_Lung_GCGGATCCACCGTACG-1
AGM8_Lung_GCGTGCACAGAGGAAA-1
AGM8_Lung_GCGTGCAGTGGTTCTA-1
AGM8_Lung_GCGTTTCGTCTACACA-1
AGM8_Lung_GCTACAAAGCCACCGT-1
AGM8_Lung_GCTACCTAGACGAGCT-1
AGM8_Lung_GCTACCTAGTGAGGCT-1
AGM8_Lung_GCTGAATCAAATCGTC-1
AGM8_Lung_GCTGAATGTCAGACTT-1
AGM8_Lung_GCTGCAGCATACTGAC-1
AGM8_Lung_GCTGGGTTCTCCGATC-1
AGM8_Lung_GCTTCACGTTGACGGA-1
AGM8_Lung_GCTTCACTCCAACACA-1
AGM8_Lung_GCTTCACTCCGCTGTT-1
AGM8_Lung_GCTTCACTCGCGTTTC-1
AGM8_Lung_GCTTGGGAGGACTATA-1
AGM8_Lung_GCTTGGGCAGTTTCGA-1
AGM8_Lung_GCTTGGGGTAGTTCCA-1
AGM8_Lung_GCTTGGGGTGATATAG-1
AGM8_Lung_GCTTGGGTCTCTCGAC-1
AGM8_Lung_GCTTTCGAGACCTCCG-1
AGM8_Lung_GCTTTCGAGCGGGTTA-1
AGM8_Lung_GCTTTCGGTGGCTGCT-1
AGM8_Lung_GCTTTCGTCATCTATC-1
AGM8_Lung_GGAACCCAGCCATATC-1
AGM8_Lung_GGAACCCCACAAGCTT-1
AGM8_Lung_GGAAGTGGTCTACAAC-1
AGM8_Lung_GGAATCTTCGAGAGCA-1
AGM8_Lung_GGAATGGCACGAAAGC-1
AGM8_Lung_GGACGTCCACTCAAGT-1
AGM8_Lung_GGACGTCCAGGGATAC-1
AGM8_Lung_GGAGAACAGAGGCTGT-1
AGM8_Lung_GGAGATGCACACTTAG-1
AGM8_Lung_GGAGCAACAATCCAGT-1
AGM8_Lung_GGAGCAAGTTCGAACT-1
AGM8_Lung_GGAGCAATCCTAGCCT-1
AGM8_Lung_GGAGCAATCCTCCACA-1
AGM8_Lung_GGAGGATCACCCAACG-1
AGM8_Lung_GGAGGATGTTACACTG-1
AGM8_Lung_GGAGGATTCTGGCCTT-1
AGM8_Lung_GGAGGTAAGTTGTAAG-1
AGM8_Lung_GGAGGTATCGAGAGCA-1
AGM8_Lung_GGATCTACAACCACAT-1
AGM8_Lung_GGATCTACAGTTAGAA-1
AGM8_Lung_GGATCTACATCCGCGA-1
AGM8_Lung_GGATGTTAGACCGCCT-1
AGM8_Lung_GGATGTTAGCTGGCCT-1
AGM8_Lung_GGCACGTGTAACAAGT-1
AGM8_Lung_GGCACGTGTTCAGTAC-1
AGM8_Lung_GGCACGTTCTTACGTT-1
AGM8_Lung_GGCAGTCAGACGACTG-1
AGM8_Lung_GGCAGTCTCTTGCGCT-1
AGM8_Lung_GGCGTCACAAGCGATG-1
AGM8_Lung_GGCTTGGCAAGGGTCA-1
AGM8_Lung_GGCTTGGCAGCGAACA-1
AGM8_Lung_GGCTTGGTCAAACTGC-1
AGM8_Lung_GGCTTTCCAAAGGAGA-1
AGM8_Lung_GGCTTTCGTTTGAACC-1
AGM8_Lung_GGCTTTCTCCGCACTT-1
AGM8_Lung_GGGAAGTCAGGAACCA-1
AGM8_Lung_GGGAAGTCATGGCCAC-1
AGM8_Lung_GGGAAGTGTTAGCGGA-1
AGM8_Lung_GGGACAAAGGACTAAT-1
AGM8_Lung_GGGACAACAAGCGATG-1
AGM8_Lung_GGGACCTCATCGCTCT-1
AGM8_Lung_GGGACCTTCGAGCCAC-1
AGM8_Lung_GGGACCTTCGTGGACC-1
AGM8_Lung_GGGAGATCAAGCCCAC-1
AGM8_Lung_GGGAGATCACAAGCTT-1
AGM8_Lung_GGGAGATTCCGAGAAG-1
AGM8_Lung_GGGAGTACAAACACCT-1
AGM8_Lung_GGGAGTACATTGTCGA-1
AGM8_Lung_GGGATCCAGACGCCAA-1
AGM8_Lung_GGGATCCAGTATGAAC-1
AGM8_Lung_GGGATCCCAACTTGCA-1
AGM8_Lung_GGGATCCTCGGCCTTT-1
AGM8_Lung_GGGATGAGTGACACAG-1
AGM8_Lung_GGGATGATCGGCTCTT-1
AGM8_Lung_GGGCCATTCCTGTAAG-1
AGM8_Lung_GGGCGTTTCTTCGATT-1
AGM8_Lung_GGGCTACCAGGAATAT-1
AGM8_Lung_GGGCTACCATCTCGTC-1
AGM8_Lung_GGGCTCAGTCCCACGA-1
AGM8_Lung_GGGTAGAAGAACTGAT-1
AGM8_Lung_GGGTAGACAGCTTTGA-1
AGM8_Lung_GGGTATTGTTGTACGT-1
AGM8_Lung_GGGTATTTCTGGTGCG-1
AGM8_Lung_GGGTCACAGCTTAGTC-1
AGM8_Lung_GGGTCACCAAACAGGC-1
AGM8_Lung_GGGTCACCAGAGGCTA-1
AGM8_Lung_GGGTCACTCATAGAGA-1
AGM8_Lung_GGGTCTGCACTCATAG-1
AGM8_Lung_GGGTGAACACACGCCA-1
AGM8_Lung_GGGTGAATCTTGTGCC-1
AGM8_Lung_GGGTGTCAGAGCATAT-1
AGM8_Lung_GGGTGTCCACACCGAC-1
AGM8_Lung_GGGTGTCCAGCATTGT-1
AGM8_Lung_GGGTGTCTCACCTTGC-1
AGM8_Lung_GGGTGTCTCCCTTGGT-1
AGM8_Lung_GGGTGTCTCGGATTAC-1
AGM8_Lung_GGGTGTCTCTCTGCTG-1
AGM8_Lung_GGGTTATAGAAATTCG-1
AGM8_Lung_GGGTTATAGTTTGAGA-1
AGM8_Lung_GGGTTTAAGTCTACCA-1
AGM8_Lung_GGGTTTAGTCTGATCA-1
AGM8_Lung_GGGTTTATCTCTTGCG-1
AGM8_Lung_GGTAACTTCACGTAGT-1
AGM8_Lung_GGTAATCCACATGACT-1
AGM8_Lung_GGTAATCCATAATCGC-1
AGM8_Lung_GGTAATCGTAGTCCTA-1
AGM8_Lung_GGTAATCTCTTTCGAT-1
AGM8_Lung_GGTCACGCACCATAAC-1
AGM8_Lung_GGTCACGGTCAGCGTC-1
AGM8_Lung_GGTGAAGCATGCCGAC-1
AGM8_Lung_GGTGAAGTCTATCACT-1
AGM8_Lung_GGTGATTAGCAGGCAT-1
AGM8_Lung_GGTGATTGTATTGGCT-1
AGM8_Lung_GGTGATTTCTCCGTGT-1
AGM8_Lung_GGTGGCTCATCGCTCT-1
AGM8_Lung_GGTGTCGCATGGCCAC-1
AGM8_Lung_GGTGTCGGTAATCAAG-1
AGM8_Lung_GGTGTTAGTAGGCAGT-1
AGM8_Lung_GGTTAACAGAGGTCAC-1
AGM8_Lung_GGTTAACGTATGTGTC-1
AGM8_Lung_GGTTCTCAGACATACA-1
AGM8_Lung_GGTTCTCAGTAGTCCT-1
AGM8_Lung_GGTTCTCCAAACTCTG-1
AGM8_Lung_GGTTCTCCATGTCAGT-1
AGM8_Lung_GGTTGTAAGCATACTC-1
AGM8_Lung_GTAACACCAATGGCCC-1
AGM8_Lung_GTAACACCACTAGAGG-1
AGM8_Lung_GTAACACCAGCAGATG-1
AGM8_Lung_GTAACCAAGCTAAGTA-1
AGM8_Lung_GTAACCAGTCAGCTTA-1
AGM8_Lung_GTAACCAGTGTGACCC-1
AGM8_Lung_GTAAGTCGTCAACCAT-1
AGM8_Lung_GTAAGTCGTTGGATCT-1
AGM8_Lung_GTAATCGTCCATTGTT-1
AGM8_Lung_GTAATGCAGTCCCGGT-1
AGM8_Lung_GTAATGCTCATCGCCT-1
AGM8_Lung_GTAATGCTCGTCGATA-1
AGM8_Lung_GTAATGCTCTCAGAAC-1
AGM8_Lung_GTACAACAGGCACCAA-1
AGM8_Lung_GTACAACCAGCACAAG-1
AGM8_Lung_GTACAACTCCTAGCCT-1
AGM8_Lung_GTACAGTCACCGGTCA-1
AGM8_Lung_GTACAGTCACGGGTAA-1
AGM8_Lung_GTAGAAATCCCGAGTG-1
AGM8_Lung_GTAGATCCAGCACACC-1
AGM8_Lung_GTAGCTACACACACTA-1
AGM8_Lung_GTAGCTATCCCATACC-1
AGM8_Lung_GTAGGTTGTACCTAAC-1
AGM8_Lung_GTAGTACCATGGCTGC-1
AGM8_Lung_GTAGTACGTATCCCAA-1
AGM8_Lung_GTATTTCAGTCTGCAT-1
AGM8_Lung_GTATTTCCAATTCACG-1
AGM8_Lung_GTATTTCCACCTTCCA-1
AGM8_Lung_GTCAAACAGACTAGAT-1
AGM8_Lung_GTCAAACCATGGCGCT-1
AGM8_Lung_GTCAAACTCGACGAGA-1
AGM8_Lung_GTCAAGTCACCAGCCA-1
AGM8_Lung_GTCAAGTCAGAGAATT-1
AGM8_Lung_GTCAAGTCATGACTGT-1
AGM8_Lung_GTCACTCAGCCTGAGA-1
AGM8_Lung_GTCAGCGAGGAACTAT-1
AGM8_Lung_GTCAGCGCAATAGTCC-1
AGM8_Lung_GTCAGCGTCACACCGG-1
AGM8_Lung_GTCATCCTCTTAGTTC-1
AGM8_Lung_GTCATGAAGCAACTTC-1
AGM8_Lung_GTCATGAAGGGCTGAT-1
AGM8_Lung_GTCATTTAGATGTTCC-1
AGM8_Lung_GTCATTTAGTCACAGG-1
AGM8_Lung_GTCATTTCAGCTATAC-1
AGM8_Lung_GTCATTTGTGATATAG-1
AGM8_Lung_GTCATTTGTGGATGAC-1
AGM8_Lung_GTCATTTTCTGCGATA-1
AGM8_Lung_GTCCACTAGTAGGAAG-1
AGM8_Lung_GTCCACTTCCGACGGT-1
AGM8_Lung_GTCCTCAAGAGAGCCT-1
AGM8_Lung_GTCCTCACATAGAATG-1
AGM8_Lung_GTCGCGAAGCGCTGCT-1
AGM8_Lung_GTCGCGACAGAGACTG-1
AGM8_Lung_GTCGTTCGTTAAACCC-1
AGM8_Lung_GTCTACCAGCGTGTTT-1
AGM8_Lung_GTCTACCCAAAGCGTG-1
AGM8_Lung_GTCTACCCACCAGCCA-1
AGM8_Lung_GTCTACCCACCCTTGT-1
AGM8_Lung_GTCTACCCATTGCCTC-1
AGM8_Lung_GTCTACCGTTCATCTT-1
AGM8_Lung_GTCTAGAGTCCACTCT-1
AGM8_Lung_GTCTCACAGTCTCTGA-1
AGM8_Lung_GTCTCACCATAATGCC-1
AGM8_Lung_GTCTCACGTCCAGCCA-1
AGM8_Lung_GTCTCACGTCTGCGCA-1
AGM8_Lung_GTCTCACTCATCCTGC-1
AGM8_Lung_GTCTCACTCGAGGCAA-1
AGM8_Lung_GTCTGTCAGCCAGAGT-1
AGM8_Lung_GTCTGTCCACCTATCC-1
AGM8_Lung_GTCTGTCCAGATCACT-1
AGM8_Lung_GTGAGCCCAAATCGGG-1
AGM8_Lung_GTGAGCCGTCAAAGAT-1
AGM8_Lung_GTGAGGAAGATTTGCC-1
AGM8_Lung_GTGATGTGTTGATCGT-1
AGM8_Lung_GTGCACGCAATAGTGA-1
AGM8_Lung_GTGCACGTCGTTCTGC-1
AGM8_Lung_GTGCAGCTCCATTGGA-1
AGM8_Lung_GTGCTGGAGCAACTTC-1
AGM8_Lung_GTGCTTCAGACGCAGT-1
AGM8_Lung_GTGCTTCAGGCACGAT-1
AGM8_Lung_GTGCTTCAGTCTCTGA-1
AGM8_Lung_GTGCTTCGTTCGATTG-1
AGM8_Lung_GTGGAAGGTCTGTAGT-1
AGM8_Lung_GTGGAGACAGACGGAT-1
AGM8_Lung_GTGGGAACAAATGGTA-1
AGM8_Lung_GTGGTTATCCCGAATA-1
AGM8_Lung_GTGTCCTAGGTGGGTT-1
AGM8_Lung_GTGTCCTCACAACGAG-1
AGM8_Lung_GTGTCCTCAGGTCTCG-1
AGM8_Lung_GTGTCCTTCGGTCTGG-1
AGM8_Lung_GTGTGATCAGCGACCT-1
AGM8_Lung_GTGTGATGTCCTGTTC-1
AGM8_Lung_GTGTGATGTTGAATCC-1
AGM8_Lung_GTGTGGCAGAATCCCT-1
AGM8_Lung_GTGTGGCTCTACACAG-1
AGM8_Lung_GTGTTCCTCTACAGGT-1
AGM8_Lung_GTTACAGAGAAGGCTC-1
AGM8_Lung_GTTACAGAGACATAAC-1
AGM8_Lung_GTTACAGAGATCGCCC-1
AGM8_Lung_GTTACAGGTTAGGACG-1
AGM8_Lung_GTTACAGTCGAGTCTA-1
AGM8_Lung_GTTACCCCAAATGGTA-1
AGM8_Lung_GTTACCCCACTTGTCC-1
AGM8_Lung_GTTACCCGTGACCGAA-1
AGM8_Lung_GTTACCCTCAAACGTC-1
AGM8_Lung_GTTACGACAACGTAAA-1
AGM8_Lung_GTTACGACAGGAATAT-1
AGM8_Lung_GTTACGATCACGATAC-1
AGM8_Lung_GTTACGATCGCAGTTA-1
AGM8_Lung_GTTAGACAGGTAGCCA-1
AGM8_Lung_GTTAGACGTATTTCTC-1
AGM8_Lung_GTTAGACTCAATCGGT-1
AGM8_Lung_GTTAGTGAGCGGACAT-1
AGM8_Lung_GTTAGTGGTGCCCAGT-1
AGM8_Lung_GTTAGTGTCCAACACA-1
AGM8_Lung_GTTCATTAGCATGCAG-1
AGM8_Lung_GTTCATTGTAGATTGA-1
AGM8_Lung_GTTCATTGTCCGGTGT-1
AGM8_Lung_GTTCATTGTGCTAGCC-1
AGM8_Lung_GTTCATTGTTGGTACT-1
AGM8_Lung_GTTCCGTCAGCGGTTC-1
AGM8_Lung_GTTCGCTAGTACAGCG-1
AGM8_Lung_GTTCGCTGTCTACTGA-1
AGM8_Lung_GTTCTATAGCAGGGAG-1
AGM8_Lung_GTTGAACCAGTAACAA-1
AGM8_Lung_GTTGAACGTGTTTCTT-1
AGM8_Lung_GTTGAACTCGGTTAGT-1
AGM8_Lung_GTTGCTCAGCACTCTA-1
AGM8_Lung_GTTGCTCGTACGCGTC-1
AGM8_Lung_GTTGCTCGTCGCTTGG-1
AGM8_Lung_GTTGTAGAGGCGATAC-1
AGM8_Lung_GTTGTAGCAATTTCTC-1
AGM8_Lung_GTTGTAGCAGGCATTT-1
AGM8_Lung_GTTGTAGTCCCGAACG-1
AGM8_Lung_GTTGTAGTCTGAGTCA-1
AGM8_Lung_GTTGTCCGTACGGATG-1
AGM8_Lung_GTTGTCCTCTATTGTC-1
AGM8_Lung_GTTGTGAAGCGTCAAG-1
AGM8_Lung_GTTGTGACACGAGAAC-1
AGM8_Lung_GTTGTGACATGAAGGC-1
AGM8_Lung_GTTTACTAGGCATCGA-1
AGM8_Lung_GTTTGGAAGATGGTAT-1
AGM8_Lung_GTTTGGACACACCGAC-1
AGM8_Lung_TAACACGAGAACCGCA-1
AGM8_Lung_TAACACGCAATCCTTT-1
AGM8_Lung_TAACACGCATGACCCG-1
AGM8_Lung_TAACACGTCCTTTAGT-1
AGM8_Lung_TAACCAGCAATGTCTG-1
AGM8_Lung_TAACCAGGTTAGGACG-1
AGM8_Lung_TAACCAGTCACGACTA-1
AGM8_Lung_TAACTTCAGACTTCCA-1
AGM8_Lung_TAACTTCAGCACGATG-1
AGM8_Lung_TAACTTCCAGATACTC-1
AGM8_Lung_TAACTTCGTCTGATAC-1
AGM8_Lung_TAACTTCGTTTCGTTT-1
AGM8_Lung_TAAGCACGTACGCTTA-1
AGM8_Lung_TAAGCCACAAGTCATC-1
AGM8_Lung_TAAGCCAGTAGGTAGC-1
AGM8_Lung_TAAGCGTCAAAGGGCT-1
AGM8_Lung_TAAGCGTTCTTCACGC-1
AGM8_Lung_TAAGTCGAGGGCTGAT-1
AGM8_Lung_TAAGTCGAGGTTGGAC-1
AGM8_Lung_TAATTCCAGATGTTCC-1
AGM8_Lung_TAATTCCCACAGCCTG-1
AGM8_Lung_TAATTCCCACTGCTTC-1
AGM8_Lung_TAATTCCGTCAATGGG-1
AGM8_Lung_TAATTCCGTCATCCGG-1
AGM8_Lung_TACAACGCACAATGCT-1
AGM8_Lung_TACAACGCACAGAGAC-1
AGM8_Lung_TACAACGCATACTGTG-1
AGM8_Lung_TACAACGGTCGTTGGC-1
AGM8_Lung_TACAACGGTGGAATGC-1
AGM8_Lung_TACACCCCAATTTCTC-1
AGM8_Lung_TACACCCCACTATGTG-1
AGM8_Lung_TACACCCGTATGCGTT-1
AGM8_Lung_TACACCCGTCTGCAAT-1
AGM8_Lung_TACACCCTCATACAGC-1
AGM8_Lung_TACATTCAGAAATTGC-1
AGM8_Lung_TACCCACCAGGATGAC-1
AGM8_Lung_TACCCACGTGGCCACT-1
AGM8_Lung_TACCCACGTTACCGTA-1
AGM8_Lung_TACCCACTCTTTGCTA-1
AGM8_Lung_TACCCGTAGTATGACA-1
AGM8_Lung_TACCCGTGTGCTCGTG-1
AGM8_Lung_TACCCGTTCTTGGTCC-1
AGM8_Lung_TACCGAACACTGCACG-1
AGM8_Lung_TACCGGGCACAATTCG-1
AGM8_Lung_TACCGGGGTTAAGACA-1
AGM8_Lung_TACCTCGAGTTGCTCA-1
AGM8_Lung_TACCTCGCAATGACCT-1
AGM8_Lung_TACCTCGCACGGTCTG-1
AGM8_Lung_TACCTGCAGAGAGTGA-1
AGM8_Lung_TACCTGCCATGCCGGT-1
AGM8_Lung_TACCTGCTCATTATCC-1
AGM8_Lung_TACGCTCAGACATACA-1
AGM8_Lung_TACGCTCAGGGTAGCT-1
AGM8_Lung_TACGCTCAGTATTAGG-1
AGM8_Lung_TACGCTCGTTGCGGAA-1
AGM8_Lung_TACGGGCCACTAACGT-1
AGM8_Lung_TACGGGCCAGACACAG-1
AGM8_Lung_TACGGTAAGAGAGAAC-1
AGM8_Lung_TACGGTAAGTTTGAGA-1
AGM8_Lung_TACGGTACAACTGGTT-1
AGM8_Lung_TACGGTACACCCTGTT-1
AGM8_Lung_TACGGTACAGAGCCCT-1
AGM8_Lung_TACGGTACATAGAAAC-1
AGM8_Lung_TACGTCCAGACCATTC-1
AGM8_Lung_TACGTCCCACACCTGG-1
AGM8_Lung_TACGTCCGTGAGCGAT-1
AGM8_Lung_TACTGCCGTCCGGCAT-1
AGM8_Lung_TACTGCCGTGTTTACG-1
AGM8_Lung_TACTGCCTCGGACTTA-1
AGM8_Lung_TACTGCCTCTTCGGAA-1
AGM8_Lung_TACTTACCACAGTCCG-1
AGM8_Lung_TACTTACCACGACAAG-1
AGM8_Lung_TACTTACTCGCACGGT-1
AGM8_Lung_TACTTCAAGAAAGTCT-1
AGM8_Lung_TACTTCACACGAGGTA-1
AGM8_Lung_TACTTCACATCATCCC-1
AGM8_Lung_TACTTCAGTATCGTTG-1
AGM8_Lung_TACTTCATCAAGCCAT-1
AGM8_Lung_TACTTGTAGCGTCTCG-1
AGM8_Lung_TACTTGTAGTATAGGT-1
AGM8_Lung_TACTTGTGTTGTGTTG-1
AGM8_Lung_TACTTGTTCCCTGGTT-1
AGM8_Lung_TACTTGTTCTGTGTGA-1
AGM8_Lung_TACTTGTTCTTTGATC-1
AGM8_Lung_TAGACCAAGGCCACTC-1
AGM8_Lung_TAGACCACACTCCGAG-1
AGM8_Lung_TAGACCATCACCGCTT-1
AGM8_Lung_TAGACTGGTTACCGTA-1
AGM8_Lung_TAGAGTCAGTTTGCTG-1
AGM8_Lung_TAGAGTCCATGTGCCG-1
AGM8_Lung_TAGAGTCTCAACCGAT-1
AGM8_Lung_TAGAGTCTCTCCAAGA-1
AGM8_Lung_TAGATCGAGTATGATG-1
AGM8_Lung_TAGCACAAGTATGACA-1
AGM8_Lung_TAGCACAGTTCTAAGC-1
AGM8_Lung_TAGGAGGAGTTCATGC-1
AGM8_Lung_TAGGAGGGTATGATCC-1
AGM8_Lung_TAGGAGGGTGGAATGC-1
AGM8_Lung_TAGGAGGTCATCACAG-1
AGM8_Lung_TAGGTACAGCGAAACC-1
AGM8_Lung_TAGTGCACACCGCTGA-1
AGM8_Lung_TATACCTAGCTGAAGC-1
AGM8_Lung_TATACCTCACAGAGCA-1
AGM8_Lung_TATACCTTCAAATAGG-1
AGM8_Lung_TATATCCAGCCAACCC-1
AGM8_Lung_TATATCCTCGCAATGT-1
AGM8_Lung_TATCAGGCAATTTCCT-1
AGM8_Lung_TATCCTACAAAGGCAC-1
AGM8_Lung_TATCCTACATCTATCT-1
AGM8_Lung_TATCGCCTCCTACCAC-1
AGM8_Lung_TATCTGTCACGAAGAC-1
AGM8_Lung_TATCTTGAGATGGTCG-1
AGM8_Lung_TATCTTGCACCAAATC-1
AGM8_Lung_TATCTTGGTTCATCTT-1
AGM8_Lung_TATGTTCAGAATTGTG-1
AGM8_Lung_TATGTTCAGGTTACAA-1
AGM8_Lung_TATTCCACACGGTCTG-1
AGM8_Lung_TATTCCACAGTGAGCA-1
AGM8_Lung_TATTCCATCCTTCAGC-1
AGM8_Lung_TATTGCTAGCTGACAG-1
AGM8_Lung_TATTGCTCACGGAAGT-1
AGM8_Lung_TATTGGGGTCTCAGAT-1
AGM8_Lung_TATTGGGGTGTAGGAC-1
AGM8_Lung_TATTGGGTCGCACTCT-1
AGM8_Lung_TATTTCGTCTTCCCGA-1
AGM8_Lung_TCAAGACAGTGGTGAC-1
AGM8_Lung_TCAAGACCACAAATCC-1
AGM8_Lung_TCAAGACTCACTTTGT-1
AGM8_Lung_TCAAGCACAGGTTTAC-1
AGM8_Lung_TCAAGCAGTTAAGAAC-1
AGM8_Lung_TCAAGCATCCGCGGAT-1
AGM8_Lung_TCAAGCATCGCCCAGA-1
AGM8_Lung_TCAAGTGGTAGCACAG-1
AGM8_Lung_TCAAGTGGTAGTCTGT-1
AGM8_Lung_TCAATTCCAGTCTGGC-1
AGM8_Lung_TCAATTCCATGAATAG-1
AGM8_Lung_TCACAAGAGGACAGCT-1
AGM8_Lung_TCACAAGGTGCATTAC-1
AGM8_Lung_TCACAAGGTGGTCTGC-1
AGM8_Lung_TCACAAGTCAACGAGG-1
AGM8_Lung_TCACAAGTCCAAGCTA-1
AGM8_Lung_TCACACCCAACCAACT-1
AGM8_Lung_TCACACCCAAGGATGC-1
AGM8_Lung_TCACACCTCCACGTCT-1
AGM8_Lung_TCACATTCATGACAAA-1
AGM8_Lung_TCACGCTAGGAGGTTC-1
AGM8_Lung_TCACGCTGTCACTCAA-1
AGM8_Lung_TCACGCTGTCTTACAG-1
AGM8_Lung_TCACGCTGTGAAAGTT-1
AGM8_Lung_TCACGGGAGGTAAAGG-1
AGM8_Lung_TCACGGGTCTATCACT-1
AGM8_Lung_TCACGGGTCTCATTAC-1
AGM8_Lung_TCACTATAGACGCCAA-1
AGM8_Lung_TCACTATAGCTGGCTC-1
AGM8_Lung_TCACTATCAAGTCCAT-1
AGM8_Lung_TCACTATTCCGATCTC-1
AGM8_Lung_TCACTATTCGCTGCGA-1
AGM8_Lung_TCACTCGCAATCCTAG-1
AGM8_Lung_TCACTCGGTATGCTAC-1
AGM8_Lung_TCACTCGGTGATTGGG-1
AGM8_Lung_TCACTCGTCAGTCCGG-1
AGM8_Lung_TCAGCCTAGCAACTTC-1
AGM8_Lung_TCAGCCTAGGCCGCTT-1
AGM8_Lung_TCAGCCTCAGAGTTGG-1
AGM8_Lung_TCAGGGCAGTCTCCTC-1
AGM8_Lung_TCAGGTACATAAGCAA-1
AGM8_Lung_TCAGGTACATCGATAC-1
AGM8_Lung_TCAGTCCAGGCTGGAT-1
AGM8_Lung_TCAGTCCCATCACGGC-1
AGM8_Lung_TCAGTCCGTAACAGTA-1
AGM8_Lung_TCAGTTTCAAGTATCC-1
AGM8_Lung_TCAGTTTCAGCGCTTG-1
AGM8_Lung_TCAGTTTGTTGTTGTG-1
AGM8_Lung_TCATACTCAGGCGTTC-1
AGM8_Lung_TCATACTTCCACATAG-1
AGM8_Lung_TCATACTTCCGGTTCT-1
AGM8_Lung_TCATATCCACGCGCTA-1
AGM8_Lung_TCATATCCATCGTGCG-1
AGM8_Lung_TCATCATAGGGTCAAC-1
AGM8_Lung_TCATCATCAGCGTGCT-1
AGM8_Lung_TCATCATGTACTGGGA-1
AGM8_Lung_TCATCCGCAAATTGCC-1
AGM8_Lung_TCATCCGGTAATTAGG-1
AGM8_Lung_TCATCCGTCAGTGTCA-1
AGM8_Lung_TCATCCGTCTAGAACC-1
AGM8_Lung_TCATGAGGTTTCCCAC-1
AGM8_Lung_TCATGCCGTTATAGCC-1
AGM8_Lung_TCATGCCGTTCATCTT-1
AGM8_Lung_TCATGCCGTTGTTGCA-1
AGM8_Lung_TCATGCCTCAAACGTC-1
AGM8_Lung_TCATGCCTCACTCACC-1
AGM8_Lung_TCATGTTGTTGGGTAG-1
AGM8_Lung_TCATGTTTCTGGACTA-1
AGM8_Lung_TCATTACCAGAGGTAC-1
AGM8_Lung_TCATTACGTAGCGTTT-1
AGM8_Lung_TCATTACTCTGCGATA-1
AGM8_Lung_TCATTCAAGACTACCT-1
AGM8_Lung_TCATTGTAGGAACTCG-1
AGM8_Lung_TCATTGTAGTCAGCCC-1
AGM8_Lung_TCATTGTCAGCCTACG-1
AGM8_Lung_TCATTGTTCTCCGAGG-1
AGM8_Lung_TCATTTGAGGACCCAA-1
AGM8_Lung_TCATTTGGTAACCCGC-1
AGM8_Lung_TCATTTGTCTGTCCGT-1
AGM8_Lung_TCCACCAAGATACAGT-1
AGM8_Lung_TCCACCACAAAGAACT-1
AGM8_Lung_TCCACCACACATTGTG-1
AGM8_Lung_TCCACGTTCAGTCATG-1
AGM8_Lung_TCCACGTTCGACGATT-1
AGM8_Lung_TCCATCGGTGAATGTA-1
AGM8_Lung_TCCATGCCAAGTGCTT-1
AGM8_Lung_TCCATGCGTACCAGAG-1
AGM8_Lung_TCCCACATCTTCGCTG-1
AGM8_Lung_TCCCAGTGTCGTTTCC-1
AGM8_Lung_TCCCAGTGTCTCGGGT-1
AGM8_Lung_TCCCATGGTCCCTCAT-1
AGM8_Lung_TCCGAAAGTCTCTCCA-1
AGM8_Lung_TCCGAAATCATCGACA-1
AGM8_Lung_TCCGAAATCGGCTTCT-1
AGM8_Lung_TCCGGGACAGGTTCGC-1
AGM8_Lung_TCCTAATAGCTGAGTG-1
AGM8_Lung_TCCTCCCCACCCTGTT-1
AGM8_Lung_TCCTCCCCAGAGGTAC-1
AGM8_Lung_TCCTCCCTCTCACGAA-1
AGM8_Lung_TCCTCGAAGGTTACAA-1
AGM8_Lung_TCCTCGACATTGAGCT-1
AGM8_Lung_TCCTCGAGTAACATCC-1
AGM8_Lung_TCCTCGATCTCTCTAA-1
AGM8_Lung_TCCTCGATCTTAGGAC-1
AGM8_Lung_TCCTCTTAGTAGTCCT-1
AGM8_Lung_TCCTCTTCATCCTTGC-1
AGM8_Lung_TCCTCTTGTGGCCCAT-1
AGM8_Lung_TCCTCTTGTTTACACG-1
AGM8_Lung_TCCTCTTTCACTTATC-1
AGM8_Lung_TCCTGCAAGGCAATGC-1
AGM8_Lung_TCCTGCATCCAAGCTA-1
AGM8_Lung_TCCTGCATCTAACGGT-1
AGM8_Lung_TCCTTCTAGTCCGCGT-1
AGM8_Lung_TCCTTCTCAGTGCGCT-1
AGM8_Lung_TCCTTCTGTGGGCTTC-1
AGM8_Lung_TCCTTCTTCGTCGATA-1
AGM8_Lung_TCCTTTCAGTATGCAA-1
AGM8_Lung_TCGAACACACGGCCAT-1
AGM8_Lung_TCGAACACAGAACTTC-1
AGM8_Lung_TCGAACAGTACTGAGG-1
AGM8_Lung_TCGAACAGTATTCTCT-1
AGM8_Lung_TCGAAGTAGGTATCTC-1
AGM8_Lung_TCGAAGTAGTACAGAT-1
AGM8_Lung_TCGAAGTCAAATAAGC-1
AGM8_Lung_TCGAAGTCAGGCTCTG-1
AGM8_Lung_TCGAAGTTCGAGTCCG-1
AGM8_Lung_TCGAAGTTCTGCGAGC-1
AGM8_Lung_TCGACCTAGGGCAATC-1
AGM8_Lung_TCGACCTGTGCCTTTC-1
AGM8_Lung_TCGACCTTCCGCTAGG-1
AGM8_Lung_TCGACGGCAACGGCTC-1
AGM8_Lung_TCGACGGCACAACGTT-1
AGM8_Lung_TCGACGGCAGTCCGTG-1
AGM8_Lung_TCGACGGCATTACTCT-1
AGM8_Lung_TCGATTTAGTCACTCA-1
AGM8_Lung_TCGATTTGTCCTTGTC-1
AGM8_Lung_TCGCACTAGTTAGAAC-1
AGM8_Lung_TCGCACTTCGATTCCC-1
AGM8_Lung_TCGCAGGAGGGCATGT-1
AGM8_Lung_TCGCAGGAGTCCTACA-1
AGM8_Lung_TCGCAGGCACGCTTAA-1
AGM8_Lung_TCGCAGGCATTCTTCA-1
AGM8_Lung_TCGCTCAGTGTTCAGT-1
AGM8_Lung_TCGCTCATCTGCCCTA-1
AGM8_Lung_TCGCTTGCACCGTACG-1
AGM8_Lung_TCGCTTGCATACAGCT-1
AGM8_Lung_TCGCTTGGTTACCCTC-1
AGM8_Lung_TCGCTTGTCCGCTTAC-1
AGM8_Lung_TCGCTTGTCGAGCCTG-1
AGM8_Lung_TCGGGCACAAGTGGAC-1
AGM8_Lung_TCGGGCACACATACGT-1
AGM8_Lung_TCGGGCATCAAATGAG-1
AGM8_Lung_TCGGGTGAGAGATGCC-1
AGM8_Lung_TCGGTCTCACCTGAAT-1
AGM8_Lung_TCGGTCTCAGCTGAAG-1
AGM8_Lung_TCGTAGAAGCTACTGT-1
AGM8_Lung_TCGTAGAAGTGATAAC-1
AGM8_Lung_TCGTGCTCAGACACCC-1
AGM8_Lung_TCGTGGGCAGTATTCG-1
AGM8_Lung_TCTAACTGTCTGCGCA-1
AGM8_Lung_TCTAACTTCATACAGC-1
AGM8_Lung_TCTACATCACATCATG-1
AGM8_Lung_TCTACATGTCTTTCAT-1
AGM8_Lung_TCTACATTCTATCGTT-1
AGM8_Lung_TCTACCGAGAGGTTAT-1
AGM8_Lung_TCTACCGAGGCTCTAT-1
AGM8_Lung_TCTACCGGTGGATCGA-1
AGM8_Lung_TCTACCGGTTCGAGCC-1
AGM8_Lung_TCTATACAGGTGCTGA-1
AGM8_Lung_TCTATACAGTTCCGTA-1
AGM8_Lung_TCTATACGTGGGTCAA-1
AGM8_Lung_TCTATACTCATGCGGC-1
AGM8_Lung_TCTATACTCTCGTCAC-1
AGM8_Lung_TCTATCAAGTGACACG-1
AGM8_Lung_TCTATCACAGCTGAGA-1
AGM8_Lung_TCTCACGTCGCTTGAA-1
AGM8_Lung_TCTCAGCCACTGGCGT-1
AGM8_Lung_TCTCCGACAAAGACTA-1
AGM8_Lung_TCTCCGACATAGTCGT-1
AGM8_Lung_TCTCCGATCACACCCT-1
AGM8_Lung_TCTCCGATCTCGGCTT-1
AGM8_Lung_TCTCTGGGTTTCGTAG-1
AGM8_Lung_TCTGCCATCTACTCAT-1
AGM8_Lung_TCTGTCGCAAGTCCAT-1
AGM8_Lung_TCTGTCGCAATATCCG-1
AGM8_Lung_TCTTAGTAGAAGCGGG-1
AGM8_Lung_TCTTAGTAGCTCAGAG-1
AGM8_Lung_TCTTCCTAGCATACTC-1
AGM8_Lung_TCTTCCTAGGCCCACT-1
AGM8_Lung_TCTTTGAGTCTACGAT-1
AGM8_Lung_TGAACGTAGAAGCTCG-1
AGM8_Lung_TGAACGTAGCATTTCG-1
AGM8_Lung_TGAACGTCATCAGTCA-1
AGM8_Lung_TGAACGTTCTTAGCTT-1
AGM8_Lung_TGAATCGGTCACGTGC-1
AGM8_Lung_TGAATCGTCAGCCTCT-1
AGM8_Lung_TGAATCGTCCCTCTAG-1
AGM8_Lung_TGAATGCCAGAGTTGG-1
AGM8_Lung_TGAATGCGTAACATCC-1
AGM8_Lung_TGAATGCTCCCAAGTA-1
AGM8_Lung_TGAATGCTCCCGAAAT-1
AGM8_Lung_TGACAGTCACGCTATA-1
AGM8_Lung_TGACAGTGTCTTTATC-1
AGM8_Lung_TGACAGTTCCTGATAG-1
AGM8_Lung_TGACGCGCACGGCACT-1
AGM8_Lung_TGACGCGGTGTTCGTA-1
AGM8_Lung_TGAGACTGTTTCCATT-1
AGM8_Lung_TGAGACTTCAGTCAGT-1
AGM8_Lung_TGAGACTTCCACGGGT-1
AGM8_Lung_TGAGACTTCTGAGCAT-1
AGM8_Lung_TGAGCATAGCCAGTAG-1
AGM8_Lung_TGAGCATCATTACTCT-1
AGM8_Lung_TGAGCATTCGTTAGAC-1
AGM8_Lung_TGAGCGCAGAATCTAG-1
AGM8_Lung_TGAGCGCCAAACACCT-1
AGM8_Lung_TGAGCGCCAAGCTACT-1
AGM8_Lung_TGAGGAGGTGTAGGAC-1
AGM8_Lung_TGAGGAGTCGTCGACG-1
AGM8_Lung_TGAGGGAAGCGTGCCT-1
AGM8_Lung_TGAGGGAAGGGACAGG-1
AGM8_Lung_TGAGGGATCCATTCGC-1
AGM8_Lung_TGAGTCAAGTCATACC-1
AGM8_Lung_TGAGTCACACATATGC-1
AGM8_Lung_TGAGTCACACTTGAAC-1
AGM8_Lung_TGAGTCAGTACTGCGC-1
AGM8_Lung_TGAGTCAGTATTCCTT-1
AGM8_Lung_TGATCAGAGCAAGGAA-1
AGM8_Lung_TGATCAGGTGCCTAAT-1
AGM8_Lung_TGATCAGTCGACCACG-1
AGM8_Lung_TGATCAGTCGCTAATG-1
AGM8_Lung_TGATCAGTCTCGACCT-1
AGM8_Lung_TGATGCAAGCAGCACA-1
AGM8_Lung_TGATGCAGTCCATAGT-1
AGM8_Lung_TGATGGTAGCCATTGT-1
AGM8_Lung_TGATTCTCATCCGCGA-1
AGM8_Lung_TGATTTCGTACTAGCT-1
AGM8_Lung_TGATTTCTCCTGCCAT-1
AGM8_Lung_TGCACGGAGGTATCTC-1
AGM8_Lung_TGCACGGGTCAGCTTA-1
AGM8_Lung_TGCAGATCACAAATCC-1
AGM8_Lung_TGCAGGCCACGTACTA-1
AGM8_Lung_TGCAGGCTCGCGTGCA-1
AGM8_Lung_TGCAGTACACGAGAAC-1
AGM8_Lung_TGCATCCAGCGCATCC-1
AGM8_Lung_TGCATCCCAGTTCACA-1
AGM8_Lung_TGCATCCGTCTCACGG-1
AGM8_Lung_TGCATGAGTGATGAAT-1
AGM8_Lung_TGCATGATCCATACAG-1
AGM8_Lung_TGCCGAGTCCACGTAA-1
AGM8_Lung_TGCCGAGTCGAAACAA-1
AGM8_Lung_TGCGACGCAAGCGGAT-1
AGM8_Lung_TGCGACGGTCGACTTA-1
AGM8_Lung_TGCGACGGTGGTCTGC-1
AGM8_Lung_TGCGATAAGCGGTAAC-1
AGM8_Lung_TGCGATAAGGCGAACT-1
AGM8_Lung_TGCGATACAGCAAGAC-1
AGM8_Lung_TGCGGCATCAGGAAAT-1
AGM8_Lung_TGCGGCATCATCCTGC-1
AGM8_Lung_TGCGGGTCACTAGAGG-1
AGM8_Lung_TGCGGGTCAGGATGAC-1
AGM8_Lung_TGCGGGTCAGGTTACT-1
AGM8_Lung_TGCGGGTTCCATACAG-1
AGM8_Lung_TGCTCCAGTTACGATC-1
AGM8_Lung_TGCTCCATCAGACAAA-1
AGM8_Lung_TGCTCCATCGTTATCT-1
AGM8_Lung_TGCTCGTAGGCTTCCG-1
AGM8_Lung_TGCTGAAAGACAACAT-1
AGM8_Lung_TGCTGAATCCGTACGG-1
AGM8_Lung_TGCTTCGCAAGGACAC-1
AGM8_Lung_TGCTTCGGTATTGAGA-1
AGM8_Lung_TGCTTCGTCGTAGCCG-1
AGM8_Lung_TGCTTGCAGTCACTAC-1
AGM8_Lung_TGCTTGCCACTACTTT-1
AGM8_Lung_TGCTTGCGTCCAGAAG-1
AGM8_Lung_TGCTTGCGTGAAAGTT-1
AGM8_Lung_TGCTTGCGTGTAAATG-1
AGM8_Lung_TGGAACTCAGGCGTTC-1
AGM8_Lung_TGGAACTGTCCGATCG-1
AGM8_Lung_TGGAGAGAGACTGGGT-1
AGM8_Lung_TGGAGAGGTTCTCCTG-1
AGM8_Lung_TGGAGGATCCCGTTCA-1
AGM8_Lung_TGGATCAAGCGGCTCT-1
AGM8_Lung_TGGATCATCACCCTGT-1
AGM8_Lung_TGGATGTTCTCGCAGG-1
AGM8_Lung_TGGCGTGAGTCATTGC-1
AGM8_Lung_TGGGAAGAGACTTCAC-1
AGM8_Lung_TGGGAAGCAAGCACAG-1
AGM8_Lung_TGGGAAGGTTCGAAGG-1
AGM8_Lung_TGGGAGAAGCACCCAC-1
AGM8_Lung_TGGGATTAGTTCTCTT-1
AGM8_Lung_TGGGATTTCATCGCAA-1
AGM8_Lung_TGGGCTGGTACCCGCA-1
AGM8_Lung_TGGGCTGGTTATGACC-1
AGM8_Lung_TGGGTTAAGCTCTGTA-1
AGM8_Lung_TGGGTTATCAACCTCC-1
AGM8_Lung_TGGGTTATCAGCCTTC-1
AGM8_Lung_TGGTACACAAGAGGTC-1
AGM8_Lung_TGGTACACAGAACTCT-1
AGM8_Lung_TGGTACAGTTCCTAAG-1
AGM8_Lung_TGGTAGTAGATACGAT-1
AGM8_Lung_TGGTAGTCAACCTAAC-1
AGM8_Lung_TGTAACGAGAACGTGC-1
AGM8_Lung_TGTAACGCATAGACTC-1
AGM8_Lung_TGTAACGTCTCGTCGT-1
AGM8_Lung_TGTAAGCGTCTGCGCA-1
AGM8_Lung_TGTACAGAGTTACTCG-1
AGM8_Lung_TGTACAGGTCCTCAGG-1
AGM8_Lung_TGTAGACAGGTTGAGC-1
AGM8_Lung_TGTCAGAAGGATTCAA-1
AGM8_Lung_TGTCAGACAGTCACGC-1
AGM8_Lung_TGTCCACAGTCACTAC-1
AGM8_Lung_TGTCCACCACTCACTC-1
AGM8_Lung_TGTCCACTCTCGCTTG-1
AGM8_Lung_TGTCCCAAGCTGGAGT-1
AGM8_Lung_TGTGAGTAGGACTGGT-1
AGM8_Lung_TGTGCGGCACCACATA-1
AGM8_Lung_TGTGGCGCAGCATCTA-1
AGM8_Lung_TGTGGCGCAGGATTCT-1
AGM8_Lung_TGTGTGAGTACCCAGC-1
AGM8_Lung_TGTGTGATCTCCTGCA-1
AGM8_Lung_TGTTACTAGTGCAAAT-1
AGM8_Lung_TGTTCATGTCAGGAGT-1
AGM8_Lung_TGTTCCGCAGCCTACG-1
AGM8_Lung_TGTTGGAGTACTCGAT-1
AGM8_Lung_TGTTGGATCACTGAAC-1
AGM8_Lung_TGTTTGTGTATCGCGC-1
AGM8_Lung_TGTTTGTGTCAGATTC-1
AGM8_Lung_TTAATCCCAATAGTAG-1
AGM8_Lung_TTAATCCCAGTGGTGA-1
AGM8_Lung_TTACAGGGTATGATCC-1
AGM8_Lung_TTACAGGTCCCAGCGA-1
AGM8_Lung_TTACCATTCGGCATCG-1
AGM8_Lung_TTACCGCAGTGCCAGA-1
AGM8_Lung_TTACGCCAGAGTTGCG-1
AGM8_Lung_TTACGCCCAAAGGGCT-1
AGM8_Lung_TTACGCCGTACTTCCC-1
AGM8_Lung_TTACGCCGTCCGGTCA-1
AGM8_Lung_TTACGCCGTCGTGGTC-1
AGM8_Lung_TTACGCCTCTAAACGC-1
AGM8_Lung_TTACGTTGTTTACTGG-1
AGM8_Lung_TTACTGTAGACATACA-1
AGM8_Lung_TTACTGTTCGCTGATA-1
AGM8_Lung_TTAGGCAGTCAAGTTC-1
AGM8_Lung_TTAGGCAGTTGCAAGG-1
AGM8_Lung_TTAGGGTAGGGTTAGC-1
AGM8_Lung_TTAGGGTCATGACAGG-1
AGM8_Lung_TTAGGGTTCAATCTCT-1
AGM8_Lung_TTAGTCTAGGGTTAGC-1
AGM8_Lung_TTAGTCTAGGTATCTC-1
AGM8_Lung_TTAGTCTCAGGACGAT-1
AGM8_Lung_TTAGTCTTCGTGGGTC-1
AGM8_Lung_TTATTGCGTCATCTAG-1
AGM8_Lung_TTATTGCTCCACAGGC-1
AGM8_Lung_TTCAATCAGGTCCCTG-1
AGM8_Lung_TTCAATCCAATCTGCA-1
AGM8_Lung_TTCAATCTCATGTCTT-1
AGM8_Lung_TTCACCGCAGTCGCAC-1
AGM8_Lung_TTCACCGGTGACTCTA-1
AGM8_Lung_TTCACCGGTTCGGTAT-1
AGM8_Lung_TTCACGCCATTCTTCA-1
AGM8_Lung_TTCACGCTCCAATCTT-1
AGM8_Lung_TTCAGGAAGGCTTAAA-1
AGM8_Lung_TTCATTGCATGCAGGA-1
AGM8_Lung_TTCATTGGTTCTAAGC-1
AGM8_Lung_TTCCAATAGTGCGACA-1
AGM8_Lung_TTCCAATAGTTGCCTA-1
AGM8_Lung_TTCCAATTCATTTCCA-1
AGM8_Lung_TTCCACGGTATGTGTC-1
AGM8_Lung_TTCCACGTCACCATGA-1
AGM8_Lung_TTCCGTGCAACCACGC-1
AGM8_Lung_TTCCTCTAGTAAATGC-1
AGM8_Lung_TTCCTCTGTACTAAGA-1
AGM8_Lung_TTCCTCTGTGACATCT-1
AGM8_Lung_TTCCTCTGTGGTATGG-1
AGM8_Lung_TTCCTCTGTTCAAGTC-1
AGM8_Lung_TTCCTTCCAAGAGTGC-1
AGM8_Lung_TTCGATTCAACATCGT-1
AGM8_Lung_TTCGATTTCGGACCAC-1
AGM8_Lung_TTCGCTGCATATACCG-1
AGM8_Lung_TTCGCTGTCCCAGGAC-1
AGM8_Lung_TTCGGTCAGTCTTCCC-1
AGM8_Lung_TTCGGTCGTAACATCC-1
AGM8_Lung_TTCGGTCTCACTACGA-1
AGM8_Lung_TTCGGTCTCTTAGGAC-1
AGM8_Lung_TTCTAACAGTGTGTTC-1
AGM8_Lung_TTCTAACGTACTCGCG-1
AGM8_Lung_TTCTAGTAGACGCATG-1
AGM8_Lung_TTCTAGTAGATGGGCT-1
AGM8_Lung_TTCTAGTAGTATGATG-1
AGM8_Lung_TTCTAGTGTTGCAACT-1
AGM8_Lung_TTCTAGTTCAAGCCCG-1
AGM8_Lung_TTCTAGTTCGAGCCAC-1
AGM8_Lung_TTCTCTCCACTGTGAT-1
AGM8_Lung_TTCTCTCCACTTCATT-1
AGM8_Lung_TTCTCTCGTTAGGCTT-1
AGM8_Lung_TTCTCTCTCAAGCCGC-1
AGM8_Lung_TTCTCTCTCACTGGTA-1
AGM8_Lung_TTCTGTAAGCCATGCC-1
AGM8_Lung_TTCTGTACAAGAGGCT-1
AGM8_Lung_TTCTGTAGTCATCACA-1
AGM8_Lung_TTCTGTAGTTGTGCCG-1
AGM8_Lung_TTCTGTATCTACGGTA-1
AGM8_Lung_TTCTTCCAGACTCAAA-1
AGM8_Lung_TTCTTCCCAATTGCGT-1
AGM8_Lung_TTCTTCCTCACCTGGG-1
AGM8_Lung_TTCTTGACACACTTAG-1
AGM8_Lung_TTCTTGATCTGGGCAC-1
AGM8_Lung_TTGAACGCACTCATAG-1
AGM8_Lung_TTGAACGCATCTGGGC-1
AGM8_Lung_TTGAACGTCTTCCACG-1
AGM8_Lung_TTGACCCTCGAGTGGA-1
AGM8_Lung_TTGAGTGCACAGAAGC-1
AGM8_Lung_TTGATGGAGCCTCACG-1
AGM8_Lung_TTGATGGAGTTCGGTT-1
AGM8_Lung_TTGCATTCACCGTACG-1
AGM8_Lung_TTGCATTGTCATGGCC-1
AGM8_Lung_TTGCATTGTTAATCGC-1
AGM8_Lung_TTGCGTCAGAACAGGA-1
AGM8_Lung_TTGCGTCTCGAGCCAC-1
AGM8_Lung_TTGCTGCCAGGCTCTG-1
AGM8_Lung_TTGGATGCACAATCTG-1
AGM8_Lung_TTGGATGTCCAAGCTA-1
AGM8_Lung_TTGGGATGTCTAATCG-1
AGM8_Lung_TTGGGATTCATGGATC-1
AGM8_Lung_TTGGGCGCAACTCGAT-1
AGM8_Lung_TTGGGCGCATCGCCTT-1
AGM8_Lung_TTGGGCGGTTAAGAAC-1
AGM8_Lung_TTGGTTTAGGCCTTCG-1
AGM8_Lung_TTGGTTTGTCAAGCGA-1
AGM8_Lung_TTGGTTTGTTAAGCAA-1
AGM8_Lung_TTGGTTTTCTTAGCCC-1
AGM8_Lung_TTGTGGACATTGACCA-1
AGM8_Lung_TTGTTCATCATGAGGG-1
AGM8_Lung_TTGTTGTAGGTAGACC-1
AGM8_Lung_TTGTTGTCAACCGTAT-1
AGM8_Lung_TTGTTTGAGGTCATCT-1
AGM8_Lung_TTTACCAAGAGGTGCT-1
AGM8_Lung_TTTACCAAGGGCCAAT-1
AGM8_Lung_TTTACCAGTACGTACT-1
AGM8_Lung_TTTACCAGTGCACATT-1
AGM8_Lung_TTTACCAGTTGGGACA-1
AGM8_Lung_TTTACGTCACCTATCC-1
AGM8_Lung_TTTACGTCATGACGAG-1
AGM8_Lung_TTTACGTTCAGCATTG-1
AGM8_Lung_TTTACGTTCGGTGTAT-1
AGM8_Lung_TTTACTGGTCACTCTC-1
AGM8_Lung_TTTACTGTCAGATTGC-1
AGM8_Lung_TTTACTGTCTGCGATA-1
AGM8_Lung_TTTATGCAGTAGGCCA-1
AGM8_Lung_TTTATGCCACCTAAAC-1
AGM8_Lung_TTTATGCCAGGATTCT-1
AGM8_Lung_TTTATGCGTACTAGCT-1
AGM8_Lung_TTTATGCGTCTAACGT-1
AGM8_Lung_TTTATGCTCCGATAAC-1
AGM8_Lung_TTTCAGTAGACTCCGC-1
AGM8_Lung_TTTCAGTCAGCGTACC-1
AGM8_Lung_TTTCAGTTCGACACCG-1
AGM8_Lung_TTTCATGGTTAGAAGT-1
AGM8_Lung_TTTCCTCAGGTCATCT-1
AGM8_Lung_TTTCCTCCACTTTATC-1
AGM8_Lung_TTTCCTCCAGAGGGTT-1
AGM8_Lung_TTTCCTCCAGATCCAT-1
AGM8_Lung_TTTCCTCGTATCGGTT-1
AGM8_Lung_TTTCCTCTCTCACTCG-1
AGM8_Lung_TTTCGATCAGACACAG-1
AGM8_Lung_TTTCGATGTTTCGATG-1
AGM8_Lung_TTTCGATTCGATAACC-1
AGM8_Lung_TTTGACTAGACTCTAC-1
AGM8_Lung_TTTGACTGTTAAGTCC-1
AGM8_Lung_TTTGACTTCCCGTTGT-1
AGM8_Lung_TTTGATCCACCCAACG-1
AGM8_Lung_TTTGATCTCAGTCTTT-1
AGM8_Lung_TTTGATCTCCAAACCA-1
AGM8_Lung_TTTGGAGCAACACAAA-1
AGM8_Lung_TTTGGTTCACCAGCCA-1
AGM8_Lung_TTTGGTTTCCGAAGGA-1
AGM8_Lung_TTTGGTTTCCGTAATG-1
AGM8_Lung_TTTGGTTTCCTCTCGA-1
AGM8_Lung_TTTGGTTTCGTGGGTC-1
AGM8_Lung_TTTGTTGCACCGTACG-1
AGM8_Lung_TTTGTTGCACGTATAC-1
AGM8_Lung_TTTGTTGCATGTCTAG-1
AGM9_Lung_AAACCCATCAGGAAAT-1
AGM9_Lung_AAACGAAAGTCTAGCT-1
AGM9_Lung_AAACGAAGTTCTCCAC-1
AGM9_Lung_AAACGAATCGAAGTGG-1
AGM9_Lung_AAACGCTAGGATTCCT-1
AGM9_Lung_AAACGCTCAGATTCGT-1
AGM9_Lung_AAACGCTGTAGCGATG-1
AGM9_Lung_AAACGCTGTTGCGAAG-1
AGM9_Lung_AAAGGATTCCGTTTCG-1
AGM9_Lung_AAAGGGCAGCGCTTCG-1
AGM9_Lung_AAAGGGCTCAAGCCAT-1
AGM9_Lung_AAAGGGCTCGACCAAT-1
AGM9_Lung_AAAGGTAAGTCATTGC-1
AGM9_Lung_AAAGTCCAGGAGAATG-1
AGM9_Lung_AAAGTCCCACCACTGG-1
AGM9_Lung_AAAGTCCCACTAGAGG-1
AGM9_Lung_AAAGTCCGTTTGCAGT-1
AGM9_Lung_AAAGTGAAGGTCGAGT-1
AGM9_Lung_AAAGTGACATTGAAGA-1
AGM9_Lung_AAAGTGAGTTCGGCGT-1
AGM9_Lung_AAATGGAGTAACGGTG-1
AGM9_Lung_AACAAAGAGCTGTTAC-1
AGM9_Lung_AACAAAGTCCTTATAC-1
AGM9_Lung_AACAACCAGCAGTAAT-1
AGM9_Lung_AACAACCGTCGCCTAG-1
AGM9_Lung_AACAACCTCAATGCAC-1
AGM9_Lung_AACAAGATCAATCCGA-1
AGM9_Lung_AACAAGATCAGCCCAG-1
AGM9_Lung_AACACACCACGATTCA-1
AGM9_Lung_AACACACGTAAGCGGT-1
AGM9_Lung_AACACACGTATAATGG-1
AGM9_Lung_AACACACGTTTACGAC-1
AGM9_Lung_AACAGGGGTCCGGTGT-1
AGM9_Lung_AACCAACGTTGTTGAC-1
AGM9_Lung_AACCACACAACCGGAA-1
AGM9_Lung_AACCACATCCCATACC-1
AGM9_Lung_AACCACATCGATTCCC-1
AGM9_Lung_AACCATGAGACGCCCT-1
AGM9_Lung_AACCATGAGAGAGCGG-1
AGM9_Lung_AACCATGGTCGATTAC-1
AGM9_Lung_AACCATGGTCTCGACG-1
AGM9_Lung_AACCATGTCTGAGGTT-1
AGM9_Lung_AACCCAACACTGAGGA-1
AGM9_Lung_AACCTGATCTTTCCGG-1
AGM9_Lung_AACCTTTGTAACATGA-1
AGM9_Lung_AACCTTTTCTAGACCA-1
AGM9_Lung_AACGAAAGTCTGTAGT-1
AGM9_Lung_AACGAAATCGGACGTC-1
AGM9_Lung_AACGAAATCGTTCCCA-1
AGM9_Lung_AACGGGAAGTGCCCGT-1
AGM9_Lung_AACGGGACACATGGTT-1
AGM9_Lung_AACGGGAGTGCGTTTA-1
AGM9_Lung_AACGTCAGTGATTGGG-1
AGM9_Lung_AACGTCAGTTCCCACT-1
AGM9_Lung_AACGTCATCACCCTTG-1
AGM9_Lung_AACGTCATCACTGGTA-1
AGM9_Lung_AACGTCATCGATAACC-1
AGM9_Lung_AACTTCTCATAGTCGT-1
AGM9_Lung_AACTTCTGTTGCTTGA-1
AGM9_Lung_AAGAACAGTGCCCGTA-1
AGM9_Lung_AAGACAAAGTATAGAC-1
AGM9_Lung_AAGACAACAGCGTAGA-1
AGM9_Lung_AAGACAACATAGAATG-1
AGM9_Lung_AAGACAAGTACCACGC-1
AGM9_Lung_AAGACAATCTCTGGTC-1
AGM9_Lung_AAGACTCAGGATTTCC-1
AGM9_Lung_AAGACTCAGGGCTAAC-1
AGM9_Lung_AAGACTCCAACGCCCA-1
AGM9_Lung_AAGACTCCACCCTGAG-1
AGM9_Lung_AAGACTCCAGATCCTA-1
AGM9_Lung_AAGATAGAGGGACCAT-1
AGM9_Lung_AAGATAGCAAATCAGA-1
AGM9_Lung_AAGATAGTCATTCCTA-1
AGM9_Lung_AAGCATCAGGTGGTTG-1
AGM9_Lung_AAGCATCCAAGCTCTA-1
AGM9_Lung_AAGCATCGTAGTGGCA-1
AGM9_Lung_AAGCATCGTCATAGTC-1
AGM9_Lung_AAGCATCTCATTCACT-1
AGM9_Lung_AAGCATCTCCCGTAAA-1
AGM9_Lung_AAGCATCTCGCGGTAC-1
AGM9_Lung_AAGCCATAGCAAACAT-1
AGM9_Lung_AAGCCATAGTCAGAGC-1
AGM9_Lung_AAGCCATCACTCTGCT-1
AGM9_Lung_AAGCCATTCCGACGGT-1
AGM9_Lung_AAGCCATTCGCTGTCT-1
AGM9_Lung_AAGCGAGAGAGAGGTA-1
AGM9_Lung_AAGCGAGAGGGTGAAA-1
AGM9_Lung_AAGCGAGCAATAGTGA-1
AGM9_Lung_AAGCGAGCAGTTAAAG-1
AGM9_Lung_AAGCGAGCATGACGAG-1
AGM9_Lung_AAGCGTTCATGTTCGA-1
AGM9_Lung_AAGCGTTGTCCTCCTA-1
AGM9_Lung_AAGCGTTTCGAAACAA-1
AGM9_Lung_AAGGAATAGCTGAAGC-1
AGM9_Lung_AAGGAATAGTACTGGG-1
AGM9_Lung_AAGGAATCATCGGAGA-1
AGM9_Lung_AAGGAATCATGCCATA-1
AGM9_Lung_AAGGAATGTATCAAGA-1
AGM9_Lung_AAGGTAAGTACAAGTA-1
AGM9_Lung_AAGGTAAGTCTTCTAT-1
AGM9_Lung_AAGGTAATCGACACCG-1
AGM9_Lung_AAGTACCCACCTGAAT-1
AGM9_Lung_AAGTCGTAGATGTTCC-1
AGM9_Lung_AAGTCGTCATTCAGGT-1
AGM9_Lung_AAGTCGTGTCAAGTTC-1
AGM9_Lung_AAGTCGTTCCTTTAGT-1
AGM9_Lung_AAGTCGTTCGCACGAC-1
AGM9_Lung_AAGTCGTTCGGTTGTA-1
AGM9_Lung_AAGTCGTTCTAGCAAC-1
AGM9_Lung_AAGTGAAAGTATGGCG-1
AGM9_Lung_AAGTGAACACGGGTAA-1
AGM9_Lung_AAGTGAATCGCAGTCG-1
AGM9_Lung_AAGTTCGAGAAATTGC-1
AGM9_Lung_AAGTTCGAGAATACAC-1
AGM9_Lung_AATAGAGAGAGAGAAC-1
AGM9_Lung_AATAGAGGTCTCAGAT-1
AGM9_Lung_AATCACGCAGGTCAGA-1
AGM9_Lung_AATCGACAGGCTCAAG-1
AGM9_Lung_AATCGACTCGTTAGTG-1
AGM9_Lung_AATCGTGCACGCAAAG-1
AGM9_Lung_AATCGTGGTGACGTCC-1
AGM9_Lung_AATCGTGTCAACCTTT-1
AGM9_Lung_AATGAAGGTTGTATGC-1
AGM9_Lung_AATGACCCAAAGGCTG-1
AGM9_Lung_AATGACCCAAGAATAC-1
AGM9_Lung_AATGACCGTAGGTTTC-1
AGM9_Lung_AATGACCGTGCCTGAC-1
AGM9_Lung_AATGACCGTTAGAAGT-1
AGM9_Lung_AATGGAATCCGAAGGA-1
AGM9_Lung_AATTCCTAGAGAACCC-1
AGM9_Lung_AATTCCTAGCAGAAAG-1
AGM9_Lung_AATTCCTCAAGGCGTA-1
AGM9_Lung_AATTCCTGTGCCGTAC-1
AGM9_Lung_AATTTCCCATTCACAG-1
AGM9_Lung_AATTTCCTCACCTGGG-1
AGM9_Lung_AATTTCCTCCGCAAAT-1
AGM9_Lung_AATTTCCTCTCGTCGT-1
AGM9_Lung_ACAAAGACATGGCACC-1
AGM9_Lung_ACAAAGATCTGTTGGA-1
AGM9_Lung_ACAACCACAGATACTC-1
AGM9_Lung_ACAACCAGTATGCGGA-1
AGM9_Lung_ACAACCAGTCCCTCAT-1
AGM9_Lung_ACAACCATCCTTCAGC-1
AGM9_Lung_ACAAGCTAGGTCATCT-1
AGM9_Lung_ACAAGCTGTGGATTTC-1
AGM9_Lung_ACAAGCTTCAAGGACG-1
AGM9_Lung_ACACAGTAGATCCGAG-1
AGM9_Lung_ACACAGTAGTAGGAAG-1
AGM9_Lung_ACACAGTTCGTAATGC-1
AGM9_Lung_ACACCAAAGAGCCATG-1
AGM9_Lung_ACACCAAAGTAATACG-1
AGM9_Lung_ACACGCGAGTGCACAG-1
AGM9_Lung_ACACGCGCATTCTCTA-1
AGM9_Lung_ACACGCGGTCTGGTTA-1
AGM9_Lung_ACACGCGTCTACCAGA-1
AGM9_Lung_ACACGCGTCTACGGGC-1
AGM9_Lung_ACACTGAAGTACAGAT-1
AGM9_Lung_ACACTGATCAAAGACA-1
AGM9_Lung_ACAGAAACACAGTCAT-1
AGM9_Lung_ACAGAAACACGTGTGC-1
AGM9_Lung_ACAGAAAGTGTTTACG-1
AGM9_Lung_ACAGCCGAGGCCACCT-1
AGM9_Lung_ACAGCCGTCACACGAT-1
AGM9_Lung_ACAGGGAAGATTGAGT-1
AGM9_Lung_ACAGGGAAGGGCAACT-1
AGM9_Lung_ACAGGGAGTCGCCTAG-1
AGM9_Lung_ACATCCCGTGCGCTCA-1
AGM9_Lung_ACATCGAAGCCTGAAG-1
AGM9_Lung_ACATGCAAGAAATTCG-1
AGM9_Lung_ACATGCAAGTAGAGTT-1
AGM9_Lung_ACATGCACAGACATCT-1
AGM9_Lung_ACATGCAGTACTCCCT-1
AGM9_Lung_ACATGCAGTGCTGTCG-1
AGM9_Lung_ACATGCATCGATGGAG-1
AGM9_Lung_ACATTTCAGGTGGCTA-1
AGM9_Lung_ACATTTCTCGGAACTT-1
AGM9_Lung_ACCAAACTCCGATAAC-1
AGM9_Lung_ACCAAACTCTCTGAGA-1
AGM9_Lung_ACCAACAAGCACTTTG-1
AGM9_Lung_ACCACAAGTAGAGACC-1
AGM9_Lung_ACCATTTCAGCGTAGA-1
AGM9_Lung_ACCATTTGTCAGCTTA-1
AGM9_Lung_ACCCAAAAGTAGTGCG-1
AGM9_Lung_ACCCAAACAAAGTATG-1
AGM9_Lung_ACCCAAATCATAGACC-1
AGM9_Lung_ACCCAAATCCAGGACC-1
AGM9_Lung_ACCCTCACACTAGGCC-1
AGM9_Lung_ACCCTCACATCGGAGA-1
AGM9_Lung_ACCCTCAGTGAGTTTC-1
AGM9_Lung_ACCCTTGCAGGTCCCA-1
AGM9_Lung_ACCCTTGGTCCTTTGC-1
AGM9_Lung_ACCGTTCAGCCATCCG-1
AGM9_Lung_ACCGTTCCAAGTCATC-1
AGM9_Lung_ACCGTTCGTACCTGTA-1
AGM9_Lung_ACCGTTCGTCCACTTC-1
AGM9_Lung_ACCTACCCAGTCGGAA-1
AGM9_Lung_ACCTACCGTGTATTCG-1
AGM9_Lung_ACCTACCTCATGCCAA-1
AGM9_Lung_ACCTGTCTCTTCGATT-1
AGM9_Lung_ACGATCAAGATGTTGA-1
AGM9_Lung_ACGATCAAGTGAGCCA-1
AGM9_Lung_ACGATCATCAAGAAAC-1
AGM9_Lung_ACGATGTAGACCTCAT-1
AGM9_Lung_ACGATGTGTAACATGA-1
AGM9_Lung_ACGATGTTCGTAACTG-1
AGM9_Lung_ACGCACGAGGTCATAA-1
AGM9_Lung_ACGGGTCAGTTCAACC-1
AGM9_Lung_ACGGGTCGTTGCACGC-1
AGM9_Lung_ACGGGTCTCCCTGGTT-1
AGM9_Lung_ACGGTCGGTGATGTAA-1
AGM9_Lung_ACGGTTAAGACATGCG-1
AGM9_Lung_ACGGTTACAATCAAGA-1
AGM9_Lung_ACGGTTATCCTTCTAA-1
AGM9_Lung_ACGGTTATCGGCTCTT-1
AGM9_Lung_ACGTAACCAAGTGCTT-1
AGM9_Lung_ACGTACACAACAGCCC-1
AGM9_Lung_ACGTCCTAGAAGCCAC-1
AGM9_Lung_ACGTCCTCATCTCCCA-1
AGM9_Lung_ACGTCCTTCCCATAGA-1
AGM9_Lung_ACGTCCTTCCTAACAG-1
AGM9_Lung_ACGTTCCTCATTTACC-1
AGM9_Lung_ACGTTCCTCGAACACT-1
AGM9_Lung_ACGTTCCTCTCGTTTA-1
AGM9_Lung_ACTACGAGTTATCTTC-1
AGM9_Lung_ACTACGAGTTTCAGAC-1
AGM9_Lung_ACTACGATCCTTGGAA-1
AGM9_Lung_ACTACGATCTCCGTGT-1
AGM9_Lung_ACTATCTGTGAATGAT-1
AGM9_Lung_ACTATCTGTGTTTGCA-1
AGM9_Lung_ACTATCTGTTCGTTCC-1
AGM9_Lung_ACTATGGAGGAGCAAA-1
AGM9_Lung_ACTATGGCAAGCGGAT-1
AGM9_Lung_ACTATGGGTATCAAGA-1
AGM9_Lung_ACTATTCGTACTGCGC-1
AGM9_Lung_ACTATTCGTTACGATC-1
AGM9_Lung_ACTCCCAAGCTACTGT-1
AGM9_Lung_ACTCCCACAATGGCCC-1
AGM9_Lung_ACTCTCGAGGTGGTTG-1
AGM9_Lung_ACTCTCGCACCTCGTT-1
AGM9_Lung_ACTGATGGTGCGACAA-1
AGM9_Lung_ACTGCAAAGGAAGTAG-1
AGM9_Lung_ACTGCAACAACGGCTC-1
AGM9_Lung_ACTGCAACACTACACA-1
AGM9_Lung_ACTGCAACAGGAATAT-1
AGM9_Lung_ACTGTCCAGCGTGTCC-1
AGM9_Lung_ACTGTGACAGTAGATA-1
AGM9_Lung_ACTGTGAGTCTAATCG-1
AGM9_Lung_ACTTAGGGTGCGGTAA-1
AGM9_Lung_ACTTAGGGTTGGTAGG-1
AGM9_Lung_ACTTATCCAAGCGCAA-1
AGM9_Lung_ACTTATCCAGGTCCCA-1
[truncated: 105,184 more chars]
