# Supplementary material for: Accurate estimation of pathway activity in single cells for clustering and differential analysis
Source: Genome Res. 2024 Jun;34(6):925–36. doi: 10.1101/gr.278431.123 (PMC11293543; doi:10.1101/gr.278431.123)
Supplement: Supplement 11 [file Supplemental_Code_2.zip › Supplemental Code 2/GBM/VAM_GBM_Analysis.R]

# Calculating pathway scores for the glioblastoma data using the VAM algorithm

# Variable Definition

# minimalClusterSize defines the percentage of cells that constitute the minimal expected cluster size 
minimalClusterSize = 10
logScalingConstant = 1
minNumOfGenesExpressed = 1000

# Library specification
library(VAM)
library(Seurat)
library(ggplot2)
library(grid)
library("GSEABase")
library(stringr)
library(dplyr)
library(Matrix)
library(Rtsne)
library(RSpectra)
library(doParallel)
library(heatmap3)
library(cluster)


# Constants Definition
minimalClusterSize <- 10
logScalingConstant <- 1
minNumOfGenesExpressed <- 1000

# This function returns the correct meta module of the input cell of the glioblastoma data
getMetaModule <- function(cellCoordinates)
{
  X <- as.numeric(cellCoordinates[["X"]]); Y <- as.numeric(cellCoordinates[["Y"]])
  
  if ((X > 0) && (Y > 0)) return ("NPC-Like")
  if ((X < 0) && (Y > 0)) return ("OPC-Like")
  if ((X < 0) && (Y < 0)) return ("AC-Like")
  if ((X > 0) && (Y < 0)) return ("MES-Like")
}

filterData <- function(dataMatrix, isLogTPM, convertToCPM)
{
  filteredDataMatrix <- dataMatrix
  
  if (isLogTPM == TRUE)
  {
    filteredDataMatrix <- 2^(filteredDataMatrix) - logScalingConstant
  }
  
  # Filtering out cells which express less than the minimal number of genes
  expressedGenesCounters <- apply(filteredDataMatrix != 0, 2, sum)
  cellsWithAThousandPlus <- expressedGenesCounters >= minNumOfGenesExpressed
  filteredDataMatrix <- filteredDataMatrix[, cellsWithAThousandPlus]
  expressedGenesCounters <- expressedGenesCounters[cellsWithAThousandPlus]
  
  # Filtering out genes which are expressed by less than the minimal expected cluster size of cells
  nonZeroCellCountsForGenes <- apply(filteredDataMatrix != 0, 1, sum)
  totalCellsCount <- ncol(filteredDataMatrix)
  minNumOfCellsInClust <- totalCellsCount * (minimalClusterSize / 100)
  genesWithMinExpression <- (nonZeroCellCountsForGenes > minNumOfCellsInClust)
  filteredDataMatrix <- filteredDataMatrix[genesWithMinExpression,]
  
  # Converting the transcript counts to CPM
  if (convertToCPM == TRUE)
  {
    countSumsOfCells <- apply(filteredDataMatrix, 2, sum)
    filteredDataMatrix <- t(filteredDataMatrix)
    filteredDataMatrix <- (filteredDataMatrix / countSumsOfCells) * 1000000
    filteredDataMatrix <- t(filteredDataMatrix)
  }
  
  return (filteredDataMatrix)
}

# ~~~~~~~~~~~~~~~~~~~~~~~~~~~~~~~~~~~~~~~~~~~~~~~~~~~~~~~~~~~~~~~~~~~~~~~~~~~~~~~~~~~~~~~~~~~~~~~
# ~~~~~~~~~~~~~~~~~~~~~~~~~~~~~~~~~~ MAIN program starts here ~~~~~~~~~~~~~~~~~~~~~~~~~~~~~~~~~~~
# ~~~~~~~~~~~~~~~~~~~~~~~~~~~~~~~~~~~~~~~~~~~~~~~~~~~~~~~~~~~~~~~~~~~~~~~~~~~~~~~~~~~~~~~~~~~~~~~

setwd("")

GMT_FILE_NAME <- "h.all.v7.0.symbols.pluscc.gmt"
genesets_name = "hallmarks"
geneSets <- getGmt(GMT_FILE_NAME)


cellModules <- read.delim("IDHwt.GBM.Hierarchy.SS2.txt", header = TRUE, sep = "\t", dec = ".")
cellModules$MetaModule <- apply(cellModules, 1, getMetaModule)
allCellsScores <- dplyr::select(cellModules, NAME, MetaModule)
allCellsScores$NAME <- gsub('-', '.', allCellsScores$NAME)

allPatientsData <- as.matrix(read.table("IDHwtGBM.processed.SS2.logTPM.txt", row.names = 1, dec = ".", header = TRUE))
allGeneNames = rownames(allPatientsData)

# excluding cells for which no meta-module assignment exists in the data
cellsWithModuleAssignment <- colnames(allPatientsData) %in% allCellsScores$NAME
allPatientsData <- allPatientsData[, cellsWithModuleAssignment]

patients <- scan(file="GBM_Patients.txt", character())
filteredPatientsData <- filterData(dataMatrix = allPatientsData, isLogTPM = TRUE, convertToCPM = FALSE)

all_MES_vs_AC <- numeric()
all_NPC_vs_AC <- numeric()
all_OPC_vs_AC <- numeric()
all_NPC_vs_MES <- numeric()
all_OPC_vs_MES <- numeric()
all_OPC_vs_NPC <- numeric()
allEffectSizes <- numeric()
allEffectSize_MES_vs_AC <- numeric()
allEffectSize_NPC_vs_AC <- numeric()
allEffectSize_OPC_vs_AC <- numeric()
allEffectSize_NPC_vs_MES <- numeric()
allEffectSize_OPC_vs_MES <- numeric()
allEffectSize_OPC_vs_NPC <- numeric()


vam_genesets <- geneIds(object = geneSets)
genesList <- rownames(filteredPatientsData)
VAM_genesets_Final <- createGeneSetCollection(gene.ids = genesList, gene.set.collection = vam_genesets)
VAM_Results <- vamForCollection(gene.expr = t(filteredPatientsData), gene.set.collection = VAM_genesets_Final)
pathwayScores <- VAM_Results$distance.sq
pathwayScores <- t(pathwayScores)

saveRDS(pathwayScores, file = "VAM_All_Pathway_Scores.RDS")

# Performing the meta module score comparisons + generating the graphics 
foreach(geneSetIndex = 1:nrow(pathwayScores), .packages = "ggplot2") %do%
  {
    pathwayName <- rownames(pathwayScores)[geneSetIndex]
    scoresAsDataFrame <- as.data.frame(pathwayScores[pathwayName,])
    names(scoresAsDataFrame)[1] <- "Score"
    scoresAsDataFrame$cellName <- rownames(scoresAsDataFrame)

    currGeneSetScores <- merge(x = allCellsScores, y = scoresAsDataFrame,
                               by.x = "NAME", by.y = "cellName", all = FALSE)
    currGeneSetScores <- currGeneSetScores[order(currGeneSetScores[,2], currGeneSetScores[,3]),]
    currGeneSetScores$MetaModule <- as.factor(currGeneSetScores$MetaModule)

    # Performing the T test using pairs of meta modules
    T.TestResult <- pairwise.t.test(currGeneSetScores$Score, currGeneSetScores$MetaModule, p.adjust.method="none")

    Curr_MES_vs_AC <- T.TestResult[[3]]["MES-Like", "AC-Like"]
    Curr_NPC_vs_AC <- T.TestResult[[3]]["NPC-Like", "AC-Like"]
    Curr_OPC_vs_AC <- T.TestResult[[3]]["OPC-Like", "AC-Like"]
    Curr_NPC_vs_MES <- T.TestResult[[3]]["NPC-Like", "MES-Like"]
    Curr_OPC_vs_MES <- T.TestResult[[3]]["OPC-Like", "MES-Like"]
    Curr_OPC_vs_NPC <- T.TestResult[[3]]["OPC-Like", "NPC-Like"]

    all_MES_vs_AC[pathwayName] <- Curr_MES_vs_AC
    all_NPC_vs_AC[pathwayName] <- Curr_NPC_vs_AC
    all_OPC_vs_AC[pathwayName] <- Curr_OPC_vs_AC
    all_NPC_vs_MES[pathwayName] <- Curr_NPC_vs_MES
    all_OPC_vs_MES[pathwayName] <- Curr_OPC_vs_MES
    all_OPC_vs_NPC[pathwayName] <- Curr_OPC_vs_NPC
    
    # Calculating effect sizes of the pathway
    medianAC <- median(currGeneSetScores[currGeneSetScores$MetaModule == "AC-Like", "Score"])
    medianMES <- median(currGeneSetScores[currGeneSetScores$MetaModule == "MES-Like", "Score"])
    medianNPC <- median(currGeneSetScores[currGeneSetScores$MetaModule == "NPC-Like", "Score"])
    medianOPC <- median(currGeneSetScores[currGeneSetScores$MetaModule == "OPC-Like", "Score"])
    
    EffectSize_MES_vs_AC <- medianMES - medianAC
    EffectSize_NPC_vs_AC <- medianNPC - medianAC
    EffectSize_OPC_vs_AC <- medianOPC - medianAC
    EffectSize_NPC_vs_MES <- medianNPC - medianMES
    EffectSize_OPC_vs_MES <- medianOPC - medianMES
    EffectSize_OPC_vs_NPC <- medianOPC - medianNPC
    
    allEffectSize_MES_vs_AC[pathwayName] <- EffectSize_MES_vs_AC
    allEffectSize_NPC_vs_AC[pathwayName] <- EffectSize_NPC_vs_AC
    allEffectSize_OPC_vs_AC[pathwayName] <- EffectSize_OPC_vs_AC
    allEffectSize_NPC_vs_MES[pathwayName] <- EffectSize_NPC_vs_MES
    allEffectSize_OPC_vs_MES[pathwayName] <- EffectSize_OPC_vs_MES
    allEffectSize_OPC_vs_NPC[pathwayName] <- EffectSize_OPC_vs_NPC
    
    allMedians <- c(medianNPC, medianMES, medianAC, medianOPC)
    effectSize <- max(allMedians) - min(allMedians)
    allEffectSizes[pathwayName] <- effectSize
     
    violinPlot <- ggplot(currGeneSetScores, aes(x=MetaModule, y = Score, fill = MetaModule)) +
      ggtitle(paste0("UNADJUSTED (!) P values:\n\n", 
                     "MES vs AC: P < ", Curr_MES_vs_AC, "\n", "Effect Size MES - AC is: ", EffectSize_MES_vs_AC, "\n",
                     "NPC vs AC: P < ", Curr_NPC_vs_AC, "\n", "Effect Size NPC - AC is: ", EffectSize_NPC_vs_AC, "\n",
                     "OPC vs AC: P < ", Curr_OPC_vs_AC, "\n", "Effect Size OPC - AC is: ", EffectSize_OPC_vs_AC, "\n",
                     "NPC vs MES: P < ", Curr_NPC_vs_MES, "\n", "Effect Size NPC - MES is: ", EffectSize_NPC_vs_MES, "\n",
                     "OPC vs MES: P < ", Curr_OPC_vs_MES, "\n", "Effect Size OPC - MES is: ", EffectSize_OPC_vs_MES, "\n",
                     "OPC vs NPC: P < ", Curr_OPC_vs_NPC, "\n", "Effect Size OPC - NPC is: ", EffectSize_OPC_vs_NPC, "\n",
                     "Total effect size (Max median - Min median) is: ", effectSize)) +
      geom_violin(trim=FALSE) + geom_boxplot(width=0.1)

    pdf(paste0(pathwayName, "_VAM.pdf"))
    print(violinPlot)
    dev.off()
  }

# adjusting all P values 
adjusted_all_MES_vs_AC <-  p.adjust(all_MES_vs_AC, method = "BH", n = length(all_MES_vs_AC))
adjusted_all_NPC_vs_AC <- p.adjust(all_NPC_vs_AC, method = "BH", n = length(all_NPC_vs_AC))
adjusted_all_OPC_vs_AC <- p.adjust(all_OPC_vs_AC, method = "BH", n = length(all_OPC_vs_AC))
adjusted_all_NPC_vs_MES <- p.adjust(all_NPC_vs_MES, method = "BH", n = length(all_NPC_vs_MES))
adjusted_all_OPC_vs_MES <- p.adjust(all_OPC_vs_MES, method = "BH", n = length(all_OPC_vs_MES))
adjusted_all_OPC_vs_NPC <- p.adjust(all_OPC_vs_NPC, method = "BH", n = length(all_OPC_vs_NPC))

write.csv2(adjusted_all_MES_vs_AC, file = "VAM_adjusted_all_MES_vs_AC.csv")
write.csv2(adjusted_all_NPC_vs_AC, file = "VAM_adjusted_all_NPC_vs_AC.csv")
write.csv2(adjusted_all_OPC_vs_AC, file = "VAM_adjusted_all_OPC_vs_AC.csv")
write.csv2(adjusted_all_NPC_vs_MES, file = "VAM_adjusted_all_NPC_vs_MES.csv")
write.csv2(adjusted_all_OPC_vs_MES, file = "VAM_adjusted_all_OPC_vs_MES.csv")
write.csv2(adjusted_all_OPC_vs_NPC, file = "VAM_adjusted_all_OPC_vs_NPC.csv")

write.csv2(allEffectSizes, file = "VAM_allEffectSizes.csv")
write.csv2(allEffectSize_MES_vs_AC, file = "VAM_MES_vs_AC_EffectSizes.csv")
write.csv2(allEffectSize_NPC_vs_AC, file = "VAM_NPC_vs_AC_EffectSizes.csv")
write.csv2(allEffectSize_OPC_vs_AC, file = "VAM_OPC_vs_AC_EffectSizes.csv")
write.csv2(allEffectSize_NPC_vs_MES, file = "VAM_NPC_vs_MES_EffectSizes.csv")
write.csv2(allEffectSize_OPC_vs_MES, file = "VAM_OPC_vs_MES_EffectSizes.csv")
write.csv2(allEffectSize_OPC_vs_NPC, file = "VAM_OPC_vs_NPC_EffectSizes.csv")
